# Supplementary material for: Origin and Evolution of the Eukaryotic SSU Processome Revealed by a Comprehensive Genomic Analysis and Implications for the Origin of the Nucleolus
Source: Genome Biol Evol. 2013 Nov 7;5(12):2255–67. doi: 10.1093/gbe/evt173 (PMC3879963; doi:10.1093/gbe/evt173)
Supplement: Supplementary Data [file supp_evt173_suppl_data.zip]

Archive with 19 entries (19 files):
- Supplementary_Figure_1.tre
- Supplementary_Figure_2.nwk
- Supplementary_Figure_2.phy
- Supplementary_Figure_3.nwk
- Supplementary_Figure_3.phy
- Supplementary_Figure_4.nwk
- Supplementary_Figure_4.phy
- Supplementary_data_1.doc
- Supplementary_data_2.xls
- Supplementary_data_3.doc
- Supplementary_data_4.xls
- Supplementary_data_5.doc
- Supplementary_data_6.doc
- Supplementary_data_7.doc
- Supplementary_data_8.doc
- Supplementary_data_9.doc
- Supplementary_data_10.pdf
- Supplementary_data_11.doc
- Supplementary_Figure_1.phy
