# Supplementary material for: Origin and Evolution of the Eukaryotic SSU Processome Revealed by a Comprehensive Genomic Analysis and Implications for the Origin of the Nucleolus
Source: Genome Biol Evol. 2013 Nov 7;5(12):2255–67. doi: 10.1093/gbe/evt173 (PMC3879963; doi:10.1093/gbe/evt173)
Supplement: Supplementary Data [file supp_evt173_suppl_data.zip › Supplementary_Figure_1.tre]

((((268564594_Caenorhabditis:0.06484,17509449_Caenorhabditis:0.01876)1.000:0.38783,(((110756904_Apis:0.0,328788216_Apis:0.0):0.08333,(347967305_Anopheles:0.13593,(17137636_Drosophila:0.00014,195471633_Drosophila:0.00510)1.000:0.09899)0.991:0.08414)0.994:0.10037,(((115945866_Strongylocentrotus:0.0,115722917_Strongylocentrotus:0.0):0.00014,115721341_Strongylocentrotus:0.02662)1.000:0.15763,(198414366_Ciona:0.18400,(57770424_Danio:0.06182,(45361443_Xenopus:0.05938,(50750286_Gallus:0.07092,(7706254_Homo:0.00376,(120407050_Mus:0.00692,11120704_Rattus:0.00275)0.886:0.01285)1.000:0.11008)0.349:0.01439)0.844:0.01988)0.996:0.08703)0.327:0.02832)0.936:0.05440)0.747:0.06736)0.985:0.10535,(((((162606352_Guillardia:0.87214,160331558_Hemiselmis:0.48648)0.999:0.38030,(159115589_Giardia:0.87937,(((256080751_Schistosoma:1.53124,123491911_Trichomonas:0.70634)0.278:0.09804,((159112479_Giardia:1.03537,(85014435_Encephalitozoon:0.14896,303390837_Encephalitozoon:0.11568)1.000:0.88409)0.685:0.16209,((((118378385_Tetrahymena:0.32776,(145513734_Paramecium:0.00016,145533479_Paramecium:0.00491)1.000:0.35716)1.000:0.30358,((67606480_Cryptosporidium:0.00015,66356396_Cryptosporidium:0.00494)1.000:0.45172,(211964778_Toxoplasma:0.41379,((124803966_Plasmodium:0.02988,((68074999_Plasmodium:0.00015,82753400_Plasmodium:0.00822)0.999:0.07348,(221056096_Plasmodium:0.02808,156098572_Plasmodium:0.03251)0.999:0.07929)0.883:0.04724)1.000:0.55201,(156087196_Babesia:0.32754,(84998618_Theileria:0.02941,71033253_Theileria:0.01329)1.000:0.23653)1.000:0.24277)0.828:0.09417)0.982:0.13817)0.994:0.18580)0.682:0.07620,(((((((168028810_Physcomitrella:0.02999,168004575_Physcomitrella:0.02812)1.000:0.13282,((42564104_Arabidopsis:0.05864,15223458_Arabidopsis:0.04490)0.994:0.06861,((224136093_Populus:0.03074,224121958_Populus:0.02279)0.497:0.01674,(115453043_Oryza:0.05249,115473885_Oryza:0.06811)1.000:0.13185)0.668:0.04574)1.000:0.11563)0.854:0.05270,(145349716_Ostreococcus:0.21240,(159477819_Chlamydomonas:0.05713,302843710_Volvox:0.04097)1.000:0.19017)0.827:0.06001)0.945:0.06268,(71024301_Ustilago:0.31687,(((50550907_Yarrowia:0.15337,(254566843_Komagataella:0.14912,(((68473051_Candida:0.00389,241959478_Candida:0.00374)0.998:0.07884,(294659446_Debaryomyces:0.06945,126274754_Scheffersomyces:0.05257)0.819:0.02645)0.946:0.04971,(45185544_Ashbya:0.04523,(((156843698_Vanderwaltozyma:0.04120,((50285025_Candida:0.04122,6323226_Saccharomyces:0.03539)0.818:0.01240,254584288_Zygosaccharomyces:0.08270)0.477:0.00742)0.919:0.01350,255719296_Lachancea:0.03910)0.889:0.01266,50307259_Kluyveromyces:0.04415)0.780:0.02581)1.000:0.16681)0.198:0.01213)0.978:0.08265)0.998:0.11659,((169618156_Phaeosphaeria:0.24212,(39973241_Magnaporthe:0.14064,(164424643_Neurospora:0.03787,(116203991_Chaetomium:0.04531,171678875_Podospora:0.05284)0.889:0.03089)1.000:0.19241)1.000:0.23393)0.973:0.07726,(255934428_Penicillium:0.03884,(115384708_Aspergillus:0.05066,67525223_Aspergillus:0.08918)0.477:0.01919)1.000:0.12403)0.807:0.05158)0.789:0.06412,19112160_Schizosaccharomyces:0.22192)0.963:0.08048)1.000:0.13983)0.941:0.06121,((((268558202_Caenorhabditis:0.00448,17562296_Caenorhabditis:0.00840)1.000:0.43696,167534519_Monosiga:0.25310)0.656:0.02686,((328792743_Apis:0.12986,(158301270_Anopheles:0.14395,(28572126_Drosophila:0.00318,195502575_Drosophila:0.00711)0.999:0.11550)0.991:0.08999)0.841:0.06550,(198417728_Ciona:0.24896,(41054986_Danio:0.07906,(301629187_Xenopus:0.11622,((32483374_Homo:0.01443,(126090932_Mus:0.00227,71143106_Rattus:0.00279)0.794:0.01521)1.000:0.11786,71897255_Gallus:0.04017)0.916:0.02660)0.937:0.03911)0.984:0.08248)0.974:0.06702)0.947:0.07352)0.999:0.10507,((Physo1_129863:0.01055,(Phyra1_43922:0.01791,301114791_Phytophthora:0.01004)0.889:0.01803)1.000:0.16096,(298704821_Ectocarpus:0.17982,(223994639_Thalassiosira:0.10622,219113599_Phaeodactylum:0.13274)0.999:0.12944)0.999:0.13386)0.996:0.09548)0.430:0.02311)0.979:0.06658,(67477544_Entamoeba:0.48625,(66808977_Dictyostelium:0.45514,290982992_Naegleria:0.45380)0.000:0.05531)0.260:0.06278)0.395:0.02405,(((72392811_Trypanosoma:0.05791,((71406085_Trypanosoma:0.01367,71406157_Trypanosoma:0.00014)0.186:0.00014,71401228_Trypanosoma:0.00487)0.993:0.05761)0.967:0.07568,(154333063_Leishmania:0.01527,(146079027_Leishmania:0.00014,157865287_Leishmania:0.00790)0.848:0.00984)0.891:0.05566)1.000:0.49843,256079809_Schistosoma:0.62791)0.886:0.13229)0.893:0.05625)0.766:0.07779,((162605864_Guillardia:0.86969,160331193_Hemiselmis:0.59813)0.996:0.40995,Nop56_Cyanidioschyzon:0.61777)0.166:0.04887)0.904:0.10732)0.244:0.10151)0.973:0.18227,((19074159_Encephalitozoon:0.16171,303388988_Encephalitozoon:0.12031)1.000:0.73647,(((((157867383_Leishmania:0.07798,154335047_Leishmania:0.03058)0.802:0.35394,(72393017_Trypanosoma:0.40901,(71417893_Trypanosoma:0.00015,71661984_Trypanosoma:0.01699)0.989:0.30189)0.907:0.35460)1.000:2.01979,(CMS485C_Cyanidioschyzon:2.31419,((((268637621_Dictyostelium:0.78398,(((((154343680_Leishmania:0.02876,(146097431_Leishmania:0.00967,157874639_Leishmania:0.00936)0.855:0.01758)0.998:0.32073,(71748470_Trypanosoma:0.15144,(71415663_Trypanosoma:0.00506,71415634_Trypanosoma:0.01633)0.994:0.13938)0.876:0.10176)1.000:1.30865,((71003690_Ustilago:0.78312,(19112086_Schizosaccharomyces:0.71495,((50546761_Yarrowia:0.73074,((123499264_Trichomonas:1.46948,((50288131_Candida:0.96407,(255716880_Lachancea:0.67397,(6321528_Saccharomyces:0.71047,(156849155_Vanderwaltozyma:0.63334,254580393_Zygosaccharomyces:0.49335)0.596:0.10629)0.827:0.12037)0.758:0.22321)0.594:0.12225,(50307481_Kluyveromyces:0.68989,319430408_Ashbya:1.26786)0.907:0.16814)0.954:0.21586)0.980:0.32207,(254571749_Komagataella:0.69936,(294655824_Debaryomyces:0.23024,((68492543_Candida:0.24395,(68492342_Candida:0.03234,241951702_Candida:0.05096)0.222:0.01030)1.000:0.42344,150865843_Scheffersomyces:0.31273)0.930:0.14649)1.000:0.83610)0.929:0.19580)0.820:0.14715)0.905:0.12368,(169607845_Phaeosphaeria:0.55561,((115491337_Aspergillus:0.03556,(67521606_Aspergillus:0.09247,255940148_Penicillium:0.25826)0.642:0.03764)1.000:0.45171,(145615603_Magnaporthe:0.26135,(116206942_Chaetomium:0.08669,(171680271_Podospora:0.09884,85116710_Neurospora:0.25360)0.498:0.03873)0.988:0.15104)0.991:0.15671)0.871:0.08000)1.000:0.42618)0.887:0.09253)0.388:0.03983)0.974:0.14945,(167515864_Monosiga:0.43612,((268567458_Caenorhabditis:0.05768,17510923_Caenorhabditis:0.04905)1.000:0.78599,(((115660754_Strongylocentrotus:0.00016,115971197_Strongylocentrotus:0.00014)1.000:0.30483,((41055536_Danio:0.13613,(47498008_Xenopus:0.05974,(221136939_Homo:0.00584,((228480238_Mus:0.00014,228480236_Mus:0.00012)0.943:0.00585,157819227_Rattus:0.00016)0.780:0.00016)0.998:0.05514)0.890:0.03785)0.994:0.13106,198423656_Ciona:0.48465)0.160:0.04410)0.804:0.04195,((48095215_Apis:0.14056,(158300480_Anopheles:0.14137,(21357435_Drosophila:0.01207,195495131_Drosophila:0.01103)0.998:0.17829)0.995:0.15512)0.994:0.16901,(256084442_Schistosoma:0.13436,256085097_Schistosoma:0.03424)1.000:0.41586)0.405:0.06686)0.951:0.11556)0.368:0.07692)0.949:0.10181)0.307:0.07917)0.897:0.09454,(145345374_Ostreococcus:0.46929,((159489170_Chlamydomonas:0.07471,302845292_Volvox:0.10419)1.000:0.34231,(168040462_Physcomitrella:0.13304,(((224064342_Populus:0.03168,224128007_Populus:0.01483)0.993:0.06408,(297599878_Oryza:0.18422,(115470533_Oryza:0.03848,115459832_Oryza:0.03054)0.824:0.01954)0.991:0.08893)0.349:0.03245,(18406643_Arabidopsis:0.08577,(79376494_Arabidopsis:0.00014,(79320967_Arabidopsis:0.01638,238479022_Arabidopsis:0.01148)0.979:0.10478)1.000:0.39949)0.981:0.10059)0.999:0.11857)0.990:0.13025)0.195:0.06351)0.970:0.11740)0.934:0.10680,((Physo1_108771:0.04766,(301117294_Phytophthora:0.09327,Phyra1_71399:0.07607)0.574:0.03166)1.000:0.53481,(219112539_Phaeodactylum:0.43210,224002655_Thalassiosira:0.36943)1.000:0.66188)0.965:0.22329)0.507:0.08171)0.943:0.12110,67478231_Entamoeba:0.89236)0.594:0.06470,((67591482_Cryptosporidium:0.00429,66356892_Cryptosporidium:0.00579)1.000:1.25107,((296004410_Plasmodium:0.09102,((68077047_Plasmodium:0.03122,82540004_Plasmodium:0.00302)0.999:0.09999,(221052654_Plasmodium:0.02479,156094589_Plasmodium:0.06133)0.982:0.07792)0.989:0.13494)1.000:0.45088,(237835203_Toxoplasma:0.41669,(156085393_Babesia:0.31533,(84994798_Theileria:0.03106,71031040_Theileria:0.02200)1.000:0.40747)0.999:0.30184)0.851:0.13672)0.768:0.20958)0.962:0.19926)0.727:0.09759,(291001453_Naegleria:1.26193,(146163076_Tetrahymena:0.58662,(145527248_Paramecium:0.01741,145497433_Paramecium:0.02861)1.000:0.44730)0.998:0.37788)0.668:0.09583)0.911:0.37674)0.781:0.26903)0.490:0.14809,(161899496_Bigelowiella:3.10794,19074629_Encephalitozoon:2.67494)0.309:0.17891)0.912:0.54910,(((((15679225_Methanothermobacter:0.87371,(57640119_Thermococcus:0.19550,18976432_Pyrococcus:0.18396)0.993:0.24597)0.095:0.07663,20093997_Methanopyrus:0.50679)0.686:0.09036,((15790247_Halobacterium:1.32628,21227695_Methanosarcina:0.61752)0.964:0.39171,15668875_Methanocaldococcus:0.67395)0.775:0.13616)0.807:0.07123,(18313924_Pyrobaculum:0.62176,(284175624_Sulfolobus:0.40795,118431777_Aeropyrum:0.37387)0.825:0.13359)0.986:0.17891)0.569:0.11414,(41615131_Nanoarchaeum:0.68074,(11499670_Archaeoglobus:0.94767,(48477740_Picrophilus:0.76148,16082600_Thermoplasma:0.76225)1.000:0.94346)0.818:0.32813)0.302:0.22372)0.991:0.47304)0.941:0.26317)0.928:0.18337)0.611:0.07656)0.924:0.10844)0.289:0.07083,67463018_Entamoeba:0.60555)0.929:0.10107,(123483592_Trichomonas:0.77634,((154334676_Leishmania:0.01753,157867002_Leishmania:0.01083)0.972:0.08223,(71744594_Trypanosoma:0.04774,71666652_Trypanosoma:0.03915)0.917:0.05636)1.000:0.44150)0.856:0.07957)0.928:0.07030,(((118363018_Tetrahymena:0.23886,(((145483905_Paramecium:0.01431,145508297_Paramecium:0.04862)0.983:0.02587,145520533_Paramecium:0.01137)0.397:0.00792,145548289_Paramecium:0.00239)1.000:0.27540)0.999:0.17701,((221481991_Toxoplasma:0.00253,(221505066_Toxoplasma:0.00014,211965446_Toxoplasma:0.00014)0.805:0.00016)1.000:0.34806,(((156085280_Babesia:0.37223,(84994888_Theileria:0.04397,71030948_Theileria:0.00998)0.983:0.12990)1.000:0.24256,((83033133_Plasmodium:0.00014,(68071611_Plasmodium:0.01333,82596319_Plasmodium:0.00016)0.062:0.00016)0.987:0.07109,(124802116_Plasmodium:0.04168,(221055167_Plasmodium:0.00015,156096723_Plasmodium:0.02351)0.991:0.05164)0.929:0.05390)1.000:0.31023)0.427:0.08910,(67624815_Cryptosporidium:0.00014,66359202_Cryptosporidium:0.00014)1.000:0.26555)0.475:0.06967)1.000:0.15317)0.978:0.08867,(256080098_Schistosoma:0.45784,(290980601_Naegleria:0.96986,290978529_Naegleria:0.12844)0.999:0.24079)0.977:0.12811)0.808:0.04685)0.872:0.04993)0.406:0.03816,((71014401_Ustilago:0.29351,(19114018_Schizosaccharomyces:0.19798,((50545655_Yarrowia:0.18797,(((241956228_Candida:0.00443,(68487670_Candida:0.00250,68487378_Candida:0.00014)0.792:0.00307)0.999:0.06085,(126136301_Scheffersomyces:0.02294,294659466_Debaryomyces:0.03418)0.947:0.02930)0.983:0.07179,(254573164_Komagataella:0.05804,(((((254584354_Zygosaccharomyces:0.07063,50290483_Candida:0.05167)0.760:0.01860,6324886_Saccharomyces:0.01730)0.138:0.00903,156845723_Vanderwaltozyma:0.03092)0.972:0.02123,(255720480_Lachancea:0.05111,302308805_Ashbya:0.04658)0.435:0.00964)0.791:0.01715,50310897_Kluyveromyces:0.04127)0.991:0.04713)0.935:0.04196)1.000:0.14986)0.980:0.09159,((145605593_Magnaporthe:0.18715,(85082081_Neurospora:0.06569,(116199941_Chaetomium:0.09597,171690132_Podospora:0.09164)0.810:0.03734)0.998:0.11136)0.998:0.13302,(169605465_Phaeosphaeria:0.23091,(115391473_Aspergillus:0.00998,(67525419_Aspergillus:0.03224,255938207_Penicillium:0.09194)0.683:0.02456)0.998:0.13432)0.866:0.05240)0.981:0.08627)0.985:0.09515)0.975:0.11539)0.990:0.10812,((((168002381_Physcomitrella:0.03107,168007538_Physcomitrella:0.00503)0.998:0.10261,(((224125484_Populus:0.02151,224130810_Populus:0.02217)0.996:0.06419,((15240445_Arabidopsis:0.04206,15229884_Arabidopsis:0.06489)0.093:0.01869,15240447_Arabidopsis:0.29208)0.987:0.06026)0.985:0.05905,(115453023_Oryza:0.00345,115453025_Oryza:0.00450)0.998:0.08821)1.000:0.11219)0.967:0.06976,(145344071_Ostreococcus:0.16905,(159464245_Chlamydomonas:0.05644,302829671_Volvox:0.05658)1.000:0.20888)0.712:0.04945)0.998:0.14094,(Nop58_Cyanidioschyzon:0.51958,((301108005_Phytophthora:0.00578,(jgi|Physo1_1||jgi|Physo1_1|109:0.00948,jgi|Physo1_1||jgi|Phyra1_1|712:0.01737)0.696:0.00691)1.000:0.18590,(298711133_Ectocarpus:0.19796,(224000962_Thalassiosira:0.17089,219117097_Phaeodactylum:0.14089)1.000:0.23890)0.679:0.05932)0.346:0.05472)0.431:0.04975)0.886:0.05920)0.300:0.02109,(167538274_Monosiga:0.25067,66828389_Dictyostelium:0.42925)0.588:0.05730);
