# Supplementary material for: Origin and Evolution of the Eukaryotic SSU Processome Revealed by a Comprehensive Genomic Analysis and Implications for the Origin of the Nucleolus
Source: Genome Biol Evol. 2013 Nov 7;5(12):2255–67. doi: 10.1093/gbe/evt173 (PMC3879963; doi:10.1093/gbe/evt173)
Supplement: Supplementary Data [file supp_evt173_suppl_data.zip › Supplementary_Figure_2.nwk]

(((((((((((((((((((((50291449___Candida_glabrata:0.08772000,6324254____Saccharomyces_cerevisiae_Imp4:0.08483000)0.9150:0.02774000,156846454__Vanderwaltozyma_polyspora:0.10091000)0.8730:0.01929000,254580607___Zygosaccharomyces_rouxii:0.10340000)0.8050:0.02532000,50308599___Kluyveromyces_lactis:0.04936000)0.0400:0.01176000,255718277___Lachancea_thermotolerans:0.06945000)0.9390:0.04103000,302308389___Ashbya_gossypii:0.07583000)0.9750:0.07739000,50551469___Yarrowia_lipolytica:0.18157000)0.9180:0.07839000,254565149___Komagataella_pastoris:0.15179000)0.9310:0.07070000,(294654719___Debaryomyces_hansenii:0.09178000,(150866341___Scheffersomyces_stipitis:0.07980000,(68483743____Candida_albicans:0.00802000,241959158___Candida_dubliniensis:0.00394000)0.9910:0.06981000)0.7220:0.03988000)0.9900:0.15547000)0.3410:0.06912000,(((116197823___Chaetomium_globosum:0.05163000,171693711____Podospora_anserina:0.03734000)0.9590:0.09110000,85101912____Neurospora_crassa:0.10928000)0.9840:0.12789000,((39973753___Magnaporthe_oryzae:0.22423000,169608341___Phaeosphaeria_nodorum:0.13233000)0.8120:0.05062000,(255937243____Penicillium_chrysogenum:0.08057000,(67516731____Aspergillus_nidulans:0.06962000,115491921___Aspergillus_terreus:0.01889000)0.8590:0.03615000)0.9990:0.15942000)0.9680:0.10528000)1.0000:0.27846000)0.9940:0.19932000,19114697___Schizosaccharomyces_pombe:0.41226000)0.9720:0.15293000,71006196__Ustilago_maydis:0.33962000)0.9690:0.18030000,((72390209___Trypanosoma_brucei:0.11086000,71406162___Trypanosoma_cruzi:0.07504000)0.8620:0.04644000,(146093738___Leishmania_infantum:0.00015000,(154341641___Leishmania_braziliensis:0.05169000,157872351___Leishmania_major:0.00386000)0.5980:0.00770000)0.9850:0.11946000)1.0000:0.58075000)0.9290:0.13019000,(167515528___Monosiga_brevicollis:0.31983000,(256082450___Schistosoma_mansoni:0.71549000,(((((24649922___Drosophila_melanogaster:0.00015000,195504523___Drosophila_yakuba:0.01175000)1.0000:0.47436000,118777519__Anopheles_gambiae:0.16380000)0.9810:0.10782000,66514411___Apis_mellifera:0.12780000)0.9670:0.10151000,(268553967____Caenorhabditis_briggsae:0.02975000,17544642___Caenorhabditis_elegans:0.05639000)1.0000:0.44544000)0.8540:0.04086000,(115616905___Strongylocentrotus_purpuratus:0.71071000,(198430292____Ciona_intestinalis:0.26818000,(50540508___Danio_rerio:0.13024000,('62860108   Xenopus (Silurana) tropicalis':0.09306000,(363736931___Gallus_gallus:0.56143000,(15529982____Homo_sapiens:0.01083000,(30519917___Mus_musculus:0.00791000,57527503____Rattus_norvegicus:0.00014000)0.8670:0.00907000)0.9680:0.07627000)0.9760:0.09916000)0.6310:0.05258000)0.9950:0.13906000)0.6300:0.03936000)0.6870:0.02032000)0.3430:0.04258000)0.9670:0.10391000)0.8810:0.06417000)0.6980:0.04468000,(((((301114965____Phytophthora_infestans:0.00775000,jPhyra1_1__71075__Phytophthora_ramorum:0.02937000)1.0000:0.29408000,(220968317___Thalassiosira_pseudonana:0.22493000,219121362___Phaeodactylum_tricornutum:0.23840000)1.0000:0.29588000)0.9280:0.07918000,(67476612___Entamoeba_histolytica:0.65592000,298710512____Ectocarpus_siliculosus:0.53652000)0.0270:0.12564000)0.3090:0.03454000,268637941______Dictyostelium_discoideum_Imp4:0.44562000)0.7090:0.01639000,((((145485428___Paramecium_tetraurelia:0.01637000,145548718____Paramecium_tetraurelia:0.01101000)1.0000:0.42002000,118377128_____Tetrahymena_thermophila:0.35497000)1.0000:0.30263000,290983235____Naegleria_gruberi:0.55229000)0.8590:0.11941000,(((159480566_____Chlamydomonas_reinhardtii:0.10259000,302839990_____Volvox_carteri:0.03544000)1.0000:0.24932000,145356846____Ostreococcus_lucimarinus:0.41664000)0.8040:0.06901000,(168061575_____Physcomitrella_patens:0.16729000,(115474843_____Oryza_sativa:0.13966000,(224075818____Populus_trichocarpa:0.07451000,15222534___Arabidopsis_thaliana:0.24083000)0.9310:0.05096000)0.9240:0.05297000)0.9630:0.07824000)0.9000:0.09172000)0.8870:0.07554000)0.9750:0.08370000)0.2900:0.05044000,(CMQ071C___Cyanidioschyzon_merolae:0.74931000,(123503453_____Trichomonas_vaginalis:0.75795000,(19074991_Encephalitozoon_cuniculi:0.09980000,303391621___Encephalitozoon_intestinalis:0.08276000)1.0000:1.23996000)0.8410:0.16454000)0.9010:0.13751000)0.3950:0.02309000,((((221053526___Plasmodium_knowlesi:0.02083000,156097881___Plasmodium_vivax:0.02410000)0.9750:0.08246000,82539297___Plasmodium_yoelii:0.07893000)0.8570:0.05412000,124512408____Plasmodium_falciparum:0.09462000)1.0000:0.84553000,((66357362___Cryptosporidium_parvum:0.00016000,67614595___Cryptosporidium_hominis:0.03862000)1.0000:0.53032000,((211961948________Toxoplasma_gondii_ME49:0.00185000,221487354____Toxoplasma_gondii_GT1:0.00175000)1.0000:0.41168000,(156082537___Babesia_bovis:0.17305000,(84999892___Theileria_annulata:0.04968000,71031849____Theileria_parva:0.02334000)1.0000:0.24217000)1.0000:0.30306000)0.9190:0.16005000)0.2340:0.05228000)0.9540:0.17052000)0.8420:0.11922000,159115488______Giardia_lamblia:0.73513000)0.9440:0.53978000,(((67983355___Plasmodium_berghei:0.00014000,68064713___Plasmodium_berghei:0.00015000)1.0000:2.41945000,(303391627___Encephalitozoon_intestinalis:0.13950000,19074994___Encephalitozoon_cuniculi:0.19930000)0.9980:1.69969000)0.8790:0.68336000,(((((71027549____Theileria_parva:0.00015000,85000735___Theileria_annulata:0.06696000)0.9810:0.20294000,156083867____Babesia_bovis:0.42346000)0.9910:0.35464000,(296005227_____Plasmodium_falciparum:0.08706000,(221054700__Plasmodium_knowlesi:0.00974000,156097436___Plasmodium_vivax:0.00626000)0.9140:0.09340000)1.0000:1.21450000)0.9290:0.17572000,(237836207____Toxoplasma_gondii_ME49:0.51024000,(gi|6758615___Cryptosporidium_hominis:0.00015000,66356414___Cryptosporidium_parvum:0.01429000)1.0000:0.54502000)0.7380:0.11547000)0.9780:0.21423000,(((((((((((((6321880___Saccharomyces_cerevisiae_Rpf1:0.13949000,50288911___Candida_glabrata:0.06929000)0.8580:0.04838000,254577365___Zygosaccharomyces_rouxii:0.18309000)0.3110:0.01688000,156837572___Vanderwaltozyma_polyspora:0.09676000)0.9710:0.04966000,255714697___Lachancea_thermotolerans:0.08629000)0.8080:0.02856000,50312031_____Kluyveromyces_lactis:0.09829000)0.4250:0.04213000,45190514____Ashbya_gossypii:0.11683000)0.9990:0.17281000,(254574286___Pichia_pastoris:0.41968000,(294659883________Debaryomyces_hansenii:0.10310000,(126135862_________Scheffersomyces_stipitis:0.14929000,(241954494_______Candida_dubliniensis:0.03530000,68470826_________Candida_albicans:0.00546000)0.9970:0.11391000)0.9820:0.10120000)0.7830:0.09192000)0.6850:0.08290000)0.9550:0.11743000,50556604___Yarrowia_lipolytica:0.26195000)0.9260:0.19990000,(169612059___Phaeosphaeria_nodorum:0.34765000,(((67903694__________Aspergillus_nidulans:0.15000000,115438426____Aspergillus_terreus:0.18992000)0.1760:0.06135000,255943791___Penicillium_chrysogenum:0.13761000)0.9810:0.14727000,(39976839___Magnaporthe_oryzae:0.32649000,(164429072___Neurospora_crassa:0.12728000,(171686510____Podospora_anserina:0.10124000,116207948___Chaetomium_globosum:0.12586000)0.3770:0.05044000)1.0000:0.27121000)0.9840:0.14994000)0.3470:0.07601000)1.0000:0.66996000)0.4030:0.04873000,19114780____Schizosaccharomyces_pombe:0.55382000)0.9910:0.23417000,71003301______Ustilago_maydis:0.82012000)0.1010:0.13456000,CML272C___Cyanidioschyzon_merolae:1.47916000)0.5490:0.08780000,(((((154339712___Leishmania_braziliensis:0.04857000,146090694____Leishmania_infantum:0.00803000)0.6430:0.00756000,73544209_____Leishmania_major:0.00016000)0.9990:0.19872000,(71754567_____Trypanosoma_brucei:0.09219000,71659749_______Trypanosoma_cruzi:0.06817000)0.7790:0.03760000)1.0000:0.75003000,291000850_____Naegleria_gruberi:0.89186000)0.8620:0.18214000,(((159113037___Giardia_lamblia:0.99520000,123500025____Trichomonas_vaginalis:1.32246000)0.6400:0.14719000,145540062___Paramecium_tetraurelia:0.80725000)0.9580:0.26629000,(((((301102011___Phytophthora_infestans:0.07673000,Phyra1_724___Phytophthora_ramorum:0.04086000)0.3000:0.02195000,jPhyso1_10__Phytophthora_sojae:0.00322000)1.0000:0.30443000,(299471886_____Ectocarpus_siliculosus:0.31858000,(219119622____Phaeodactylum_tricornutum:0.23466000,223994087_____Thalassiosira_pseudonana:0.18194000)0.9960:0.15803000)0.9640:0.12656000)1.0000:0.29196000,(((18411672____Arabidopsis_thaliana:0.17576000,224130720____Populus_trichocarpa:0.13457000)1.0000:0.28905000,168038173_____Physcomitrella_patens:0.22902000)0.9880:0.16269000,(145341264____Ostreococcus_lucimarinus:0.49046000,(159467973_____Chlamydomonas_reinhardtii:0.22807000,302839132____Volvox_carteri:0.08309000)1.0000:0.26561000)0.4430:0.05289000)0.9730:0.13527000)0.8670:0.05135000,(((67468832____Entamoeba_histolytica:1.04044000,66808643___Dictyostelium_discoideum:0.54305000)0.9440:0.20881000,167534722___Monosiga_brevicollis:0.41661000)0.5700:0.11519000,((((17137746___Drosophila_melanogaster:0.01254000,195472311___Drosophila_yakuba:0.01481000)0.9870:0.23862000,58392102___Anopheles_gambiae:0.38846000)0.9140:0.15525000,66504690___Apis_mellifera:0.44104000)1.0000:0.40081000,(((17534031__Caenorhabditis_elegans:0.05434000,268532524___Caenorhabditis_briggsae:0.00318000)1.0000:0.56300000,115642156____Strongylocentrotus_purpuratus:0.22223000)0.5590:0.07578000,(198436623___Ciona_intestinalis:0.43018000,('284009752     Xenopus (Silurana) tropicalis':0.06740000,(349501004____Danio_rerio:0.19831000,(363736721____Gallus_gallus:0.08996000,(145275210____Homo_sapiens:0.02077000,(169790907____Mus_musculus_Rpf1:0.00016000,213512514_____Rattus_norvegicus:0.01498000)0.9450:0.02201000)0.9980:0.09371000)0.9730:0.06542000)0.6960:0.04497000)0.9970:0.16821000)0.9680:0.12185000)0.9770:0.14913000)0.7920:0.08250000)0.6870:0.06172000)0.5990:0.05785000)0.7120:0.05545000)0.5510:0.05147000)0.8790:0.09847000)0.9570:0.57824000)0.0780:0.12244000)0.9140:0.65335000,(15897633__Sulfolobus_solfataricus:1.71248000,18313175___Pyrobaculum_aerophilum:1.82806000)0.1560:0.53034000)0.6750:0.16867500,(118431460___Aeropyrum_pernix:2.27005000,((18978382_Pyrococcus_furiosus:0.10163000,57640552_Thermococcus_kodakarensis:0.12581000)0.9990:1.31499000,(20093815__Methanopyrus_kandleri:1.41160000,((312137052____Methanothermus_fervidus:0.72826000,15678707_Methanothermobacter_thermautotrophicus:1.09038000)0.9730:0.80418000,(15668774___Methanocaldococcus_jannaschii:1.10583000,(21228729_Methanosarcina_mazei:1.74868000,(288932607____Ferroglobus_placidus:0.52821000,11498706__Archaeoglobus_fulgidus:0.77087000)0.9320:0.61911000)0.4110:0.38980000)0.4490:0.27275000)0.2960:0.32220000)0.3180:0.17751000)0.9550:0.78752000)0.6750:0.34896500);
