# Supplementary material for: Origin and Evolution of the Eukaryotic SSU Processome Revealed by a Comprehensive Genomic Analysis and Implications for the Origin of the Nucleolus
Source: Genome Biol Evol. 2013 Nov 7;5(12):2255–67. doi: 10.1093/gbe/evt173 (PMC3879963; doi:10.1093/gbe/evt173)
Supplement: Supplementary Data [file supp_evt173_suppl_data.zip › Supplementary_Figure_2.phy]

 165 374
15897633_N   ---------- ---------- ---------- ---------- ----------
18978382_N   ---------- ---------- ---------- ---------- ----------
57640552_Y   ---------- ---------- ---------- ---------- ----------
20093815_N   ---------- ---------- ---------- ---------- ----------
312137052_   ---------- ---------- ---------- ---------- ----------
21228729_N   ---------- ---------- ---------- ---------- ----------
15678707_N   ---------- ---------- ---------- ---------- ----------
15668774_N   ---------- ---------- ---------- ---------- ----------
288932607_   ---------- ---------- ---------- ---------- ----------
11498706_N   ---------- ---------- ---------- ---------- ----------
18313175_P   ---------- ---------- ---------- ---------- ----------
118431460_   ---------- ---------- ---------- ---------- ----------
67983355_X   ---------- ---------- ---------- ---------- ----------
68064713_P   ---------- ---------- ---------- ---------- ----------
19074991_E   ---------- ---------- ---------- ---------- --------MN
303391621_   ---------- ---------- ---------- ---------- --------MN
123503453_   ---------- ---------- ---------- ---------- ------MSSA
124512408_   ---------- ---------- ---------- ---------- -------MLR
82539297_P   ---------- ---------- ---------- ---------- -------MLR
221053526_   ---------- ---------- ---------- ---------- -------MLR
156097881_   ---------- ---------- ---------- ---------- -------MLR
CMQ071C_Cy   ---------- ---------- ---------- ---------- -----MISLK
211961948_   ---------- ---------- ---------- ---------- -------MLR
221487354_   ---------- ---------- ---------- ---------- -------MLR
156082537_   ---------- ---------- ---------- ---------- -------MLR
84999892_T   ---------- ---------- ---------- ---------- -------MLR
71031849_T   ---------- ---------- ---------- ---------- -------MLR
159115488_   ---------- ---------- ---------- ---------- -------MQR
67476612_E   ---------- ---------- ---------- ---------- ----------
118377128_   ---------- ---------- ---------- ---------- -------MLR
145485428_   ---------- ---------- ---------- ---------- -------MLR
145548718_   ---------- ---------- ---------- ---------- -------MLR
66357362_C   ---------- ---------- ---------- ---------- -------MLR
67614595_C   ---------- ---------- ---------- ---------- -------MLR
256082450_   ---------- ---------- ---------- ---------- ----MSDSLK
19114697_S   ---------- ---------- ---------- ---------- -------MLR
71006196_U   ---------- ---------- ---------- ---------- -------MLR
294654719_   ---------- ---------- ---------- ---------- -------MIR
150866341_   ---------- ---------- ---------- ---------- -------MIR
68483743_C   ---------- ---------- ---------- ---------- -------MIR
241959158_   ---------- ---------- ---------- ---------- -------MIR
254565149_   ---------- ---------- ---------- ---------- -------MLR
50551469_Y   ---------- ---------- ---------- ---------- -------MIR
50291449_C   ---------- ---------- ---------- ---------- -------MLR
6324254_Sa   ---------- ---------- ---------- ---------- -------MLR
254580607_   ---------- ---------- ---------- ---------- -------MLR
302308389_   ---------- ---------- ---------- ---------- -------MLR
156846454_   ---------- ---------- ---------- ---------- -------MLR
50308599_K   ---------- ---------- ---------- ---------- -------MLR
255718277_   ---------- ---------- ---------- ---------- -------MLR
85101912_N   ---------- ---------- ---------- ---------- -------MIR
116197823_   ---------- ---------- ---------- ---------- -------MIR
171693711_   ---------- ---------- ---------- ---------- -------MIR
39973753_M   ---------- ---------- ---------- ---------- -------MIR
169608341_   ---------- ---------- ---------- ---------- -------MIR
255937243_   ---------- ---------- ---------- ---------- -------MLR
67516731_A   ---------- ---------- ---------- ---------- ----------
115491921_   ---------- ---------- ---------- ---------- -------MLR
154341641_   ---------- ---------- ---------- ---------- -------MRR
146093738_   ---------- ---------- ---------- ---------- -------MRR
157872351_   ---------- ---------- ---------- ---------- -------MRR
72390209_T   ---------- ---------- ---------- ---------- -------MRR
71406162_T   ---------- ---------- ---------- ---------- -------MRR
298710512_   ---------- ---------- ---------- ---------- -------MEM
290983235_   ---------- ---------- ---------- ---------- -------MIR
220968317_   ---------- ---------- ---------- --------MP STSTAAASHR
219121362_   ---------- ---------- ---------- --------MP ASSD-AASRR
24649922_D   ---------- ---------- ---------- ---------- -------MLR
195504523_   ---------- ---------- ---------- ---------- -------MLR
115616905_   ---------- ---------- ---------- ---------- ----------
268553967_   ---------- ---------- ---------- ---------- -------MIR
17544642_C   ---------- ---------- ---------- ---------- -------MIR
301114965_   ---------- ---------- ---------- ---------- ------MSVR
jPhyra1_1_   ---------- ---------- ---------- ---------- ------MSVR
268637941_   ---------- ---------- ---------- ---------- -------MLR
145356846_   ---------- ---------- ---------- ---------- -------MLR
167515528_   ---------- ---------- ---------- ---------- -------MLR
159480566_   ---------- ---------- ---------- ---------- -------MLR
302839990_   ---------- ---------- ---------- ---------- -------MLR
15222534_A   ---------- ---------- ---------- ---------- -------MQR
168061575_   ---------- ---------- ---------- ---------- -------MLR
224075818_   ---------- ---------- ---------- ---------- -------MLR
115474843_   ---------- ---------- ---------- ---------- -------MLR
363736931_   ---------- ---------- ---------- ---------- -------MLR
15529982_H   ---------- ---------- ---------- ---------- -------MLR
30519917_M   ---------- ---------- ---------- ---------- -------MLR
57527503_R   ---------- ---------- ---------- ---------- -------MLR
50540508_D   ---------- ---------- ---------- ---------- -------MLR
62860108_X   ---------- ---------- ---------- ---------- -------MLR
198430292_   ---------- ---------- ---------- ---------- -------MIR
118777519_   ---------- ---------- ---------- ---------- -------MLR
66514411_A   ---------- ---------- ---------- ---------- -------MLR
303391627_   ---------- ---------- ---------- ---------- ----------
19074994_N   ---------- ---------- ---------- ---------- ----------
296005227_   ---------- -MNKKEKKKL RYMTKEKRFS IGEIENIDIE KYNTLSRFVK
221054700_   ---------- -MNKKEKKKL RYMTKEKQYS IEEIDKIDVK RYNELSRYSK
156097436_   ---------- -MNKKEKKKL RYMTKEKQYS IEEIEKIDVK RYNELSRFSK
CML272C_Cy   ---------- ---------- ---------- ---------- MPRDRARRLA
123500025_   ---------- ---------- ---------- ---------- ----------
159113037_   --------AP RKRIFSSYSN PFRKEKPLGM KPARPIDGNL SIRHNPSRIR
67468832_X   ---------- ---------- ---------- ---------- ------MDRK
71003301_X   ---------- ---------- -----MVGNA EASSSGDGSK PTSGSFKHIG
145540062_   ---MAKNKAI KIKHNAPFSQ KIKKKEQKGQ KQRRVGGFRS LANFDVSRIK
156083867_   ---------- ---------- ---------- -------KGP DPRKQKQAYK
71027549_X   ---------- ---------- ---------- -------KES EKKKSVKAVK
85000735_X   ---------- ---------- ---------- -------KDS EKKKSVKAVK
73544209_X   --------MG KGARSKRSTR PYA--KRQHV LESKAQEVDP ALLERYRNTQ
146090694_   --------MG KGARSKRSTR PYA--KRQHV LESKAQEVDP ALLERYRNTQ
154339712_   --------MG KGARSKHRTR PYA--KRQHV LESKAQVVDP ELLERYRNTQ
71754567_X   --------MG KGARTKRSA- GPVVKRQRHE VRHRATEVDP ALVERYRSTR
71659749_X   --------MG KGARSKRGPR GPA--KKQHT PRHRAAEVDP ALVELYRSTR
291000850_   ---------- ---------- ---------- ---------- ----------
39976839_X   ---------- ---------- ---------- -------TRA KGASLSLKTG
164429072_   ---------- ---------- ---------- -------KNR SGGSLSLKTS
171686510_   ---MHGPVCP STVSAGAPPE RMDQQSIAAS RPNFFLER-S GGSSLSLKTG
116207948_   ---------- ---------- ---------- -------RGS SGSSLSLKTS
169612059_   ---------- ---------- ---------- -------APK TAPTG-FKPK
255943791_   ---------- ---------- ---------- -------GPP PGVMGDIKTG
115438426_   ---------- ---------- ---------- -------RPN PSFDAEAKPA
67903694_X   ---------- ---------- ---------- -------RPP SGIIGDFKVR
237836207_   AAANAAPGRE VVEAPRRTDS RNAEKKRARA PASPPADSVK KGNLSTAGIL
67586156_X   --MSNKEKKN TANKKNASKS SKNAKDKVDK ET-----ELA NKEIDLKNIK
66356414_X   --MSNKEKKN TANKKNASKS SKNVKDKVDK ET-----ELA NKEIDLKNIK
66808643_X   ---------- ------MVKP KKEVDKDDLT K------EEL KLRRSPTDIK
66504690_X   --------LK NLRINPLNRI QKERKEEPST SENKTSEVIL PSDSNFNHIK
58392102_X   ---------- ---------- ---------- ---MEGE--- ----------
17137746_N   SDSDSSFDDL EVQEGPVTDS SDEEAASSSK KTAKQGETRI PVLNPLSWMR
195472311_   SDSDSSFDDL DIQEGPVTDS SDEEAASSSK KQLKKGETRI PVLNPLSLMR
19114780_N   ---------- ---------- ---------- ---------- -----MGKIK
254574286_   ---------- ---------- ---------- ---------M APDKPIR-VR
50556604_X   ---------- ---------- ---------- --------MG TVKRDIR-IA
254577365_   ---------- ---------- ---------- ---------- MAAEELK-IK
45190514_N   ---------- ---------- ---------- ---------- MAAEDIR-IK
6321880_NP   ---------- ---------- ---------- ---------M ALGNEIN-IT
50288911_X   ---------- ---------- ---------- ---------- MAPEEIK-IK
156837572_   ---------- ---------- ---------- ---------- MAAEEIN-IK
50312031_X   ---------- ---------- ---------- ---------- MAVDELR-IK
255714697_   ---------- ---------- ---------- ---------- MAPDELR-IR
294659883_   ---------- ---------- ---------- ---------M STSEALKNIK
126135862_   ---------- ---------- ---------- -------MAQ STSEALKNIK
241954494_   ---------- ---MYIRDRT ISSHHPFYTT EDLLHRYTIM STSEALKNIK
68470826_X   ---------- ---------- ---------- -------MGT STSEALKNIK
301102011_   ---------- ------MAPP NKRAKKDDGS ETNADGAEPA FERRNPSHIK
Phyra1_724   ---------- ------MAPP HKRAKKDE-A -GDGNGEPDV FERRNPSHIK
jPhyso1_10   ---------- ------MAPP SKRAKKDEGA -TNADGAEPA FQMRNPSHIK
299471886_   ---------- ---------- ---------- ---------- -MKTSLGHIG
219119622_   ---------- ---------- ---------- ---------- ----------
223994087_   ---------- ---------- ---------- ---------- ----------
145341264_   ---------- ---------- ---------- ---------- ----LTSGIK
167534722_   ---------- ---------- ---------- ---------- ----------
17534031_N   SKKSKKEEVE EEVTGDVDED GFEQAEDMPD EV--DSDEDE PPKKKKKVVK
268532524_   SKKSKKEEVE EEVTGDVDEG DFEEE---PE DVVESSDEDE PPKKKKKVIK
198436623_   SDQFSISSCS GGIFSDIASV IDENPLKDDA N---NNNNES MPQNNISQIR
115642156_   ---------- ---------- ---------- ---------- ----------
349501004_   SKTKKLKRKA PVEEMDQAEC EVKEEKS--- ----ASGPCF PPTFSVSEIK
284009752_   KKQKKMKNKP EVEETDVAEA AGPSAEQ--- ----PQAAQF PPTFSLSEIK
363736721_   GTDSG----- ----PGSGSG SGPGPAGQDV EPAAPERVLF PPTFSVSEIK
145275210_   SGKKSLKRKA AAEELQEAAG AGDGATENGV QP--PKAAAF PPGFSISEIK
169790907_   GGKRGLKRKA AAEEPQEAAA ASDGTAESGV QP--AKAAAF PPGFSISEIK
213512514_   GGKRGLKRKA PAEEPQETAV ASDGTAESGV QS--AKAAAF PPGFSISEIK
159467973_   ---------- ---------- ---------- ---------- ------SGIR
302839132_   ---------- ---------- ---------- ---------- ------SGIR
168038173_   ---------- ---------- ---------- ---------- --MKLPSNIK
18411672_N   MGFKRKKDEE MESDV----- ---------R GKSTFSGGEK RNVILPSMIK
224130720_   MGIKRKKSED YDDDVVVDRK EKKKMKKMEK EKEKEKEKEK KKEILPSMIK

             ---------- ---------- ---------- ---------- ----------
             ---------- ---------- ---------- ---------- ----------
             ---------- ---------- ---------- ---------- ----------
             ---------- ---------- ---------- ---------- ----------
             ---------- ---------- ---------- ---------- ----------
             ---------- ---------- ---------- ---------- ----------
             ---------- ---------- ---------- ---------- ----------
             ---------- ---------- ---------- ---------- ----------
             ---------- ---------- ---------- ---------- ----------
             ---------- ---------- ---------- ---------- ----------
             ---------- ---------- ---------- ---------- ----------
             ---------- ---------- ---------- ---------- ----------
             ---------- ---------- ---------- ---------- ----------
             ---------- ----MPLIEE SEEENEGEKE EIEDPYLLK- ----------
             RRKRERREYL ----LQKERE MLDKEAEEKK RRLGEALESN TKIPHEI-RK
             RRKRERREYL ----LQKERE RFDKEMEGKK QKLDEALESN TKIPHDI-KK
             RLRRQMREYL ----NNRLQE SQRAATQERK DRLKSFMAQG KELPRDI-RD
             RNIRLRKEYL ----YLKKVE DEKKKYAEKI KSIKESYDKN KKIRGDL-KD
             RNIRLRKEYL ----YLKKVE EEKKKYAEKI KSIKKSYNEN KKIKGDL-KN
             RNIRLRKEYL ----YLKKVE EEKKKYAEKI KSVKKSYREN KKIQGDL-KN
             RNIRLRKEYL ----YLKKVE EEKKKYAEKI KSVKKSYREN KKIQGDL-KN
             RQARLRREYL ----YRRALE IAAAGAETSR QRGPPGLARG GASSTPSARR
             RTVRLRKEYL ----FRKATE EKARVLADRK KRLKEALERG KAVPSDLRGE
             RTVRLRKEYL ----FRKATE EKARVLADRK KRLKEALETG KAVPSDLRGE
             KTLRERREYL ----FAKAQE ERQATSLKNA RKLKEALKDN KPIPTELRNL
             KTLRQRREYL ----FLKSRE NKDKYSLKKA RELNEALKNN KPIPTELRNQ
             KTLRQRREYI ----FLKSRE NKDKYSLKKA RELNEALKNN KPIPTELRNQ
             RNARQRQEFL ----YRKQLQ ASEAASYTHK EQLQKALETG KSIPDHL-RA
             ---------- ----MKKSME KYDKTRLDKQ AIIAQTIENG TQLPAHA--K
             KNIRMRREYL ----FNMEQE KKAKSKYEQK IQIKNAVAMN KSIPTEL-YK
             KNVRLRKEYL ----MRIEDE KRAKQKYDNK MRLLNAEIER KNVPTDL-YR
             KNVRLRKEYL ----MRIEDE KRAKQKYDNK MRLLNAEIER KNVPTDL-YR
             RNARQRKEYI ----SRKGLE RVEKNIFERS VRFKEALDEG RQIPTEY-KN
             RNARQRKEYI ----SRKGLE RVEKNVFERS VRFKEALDEG RQIPTEY-KN
             RQARLRREFI ----YRRSIE VRDAENEKKK KMLKAALAEG KMLPKEI-QE
             RAVRERRQFI ----YKRNQE LQEAKLNEKR RALRKALEGN KELNKDL--Q
             RQTRERREYI ----YKKALE SKEKQIYERK QQIREALASG KPLPPSLSSA
             KQARERREYL ----YRKSLE LQESSLTEKR QQLKAALASG KPLSKEL--A
             KQARERREYL ----YRKSLQ LKEAALTEKR QQLKAALASG KPLSKDL--A
             KQARERREYL ----YRKALQ LQESSLTEKR QQLKAALASG KSLSKEL--A
             KQARERREYL ----YRKALQ LQESSLTEKR QQLKAALASG KPLSKEL--A
             RQARERREYL ----FRKALE LQEAQKTQRR EQLKQALATG KPLAKEV--A
             RQARERREYL ----YRKSLQ LQEATKIQKR QQLKAALASG KPLPKDV--A
             RQARERREYL ----YRKAQE LQETQLQQKR QIIKQALAQG KPLPKEL--A
             RQARERREYL ----YRKAQE LQDSQLQQKR QIIKQALAQG KPLPKEL--A
             RQARERREYL ----YKKAQE LQESQLQHKR QIIKNALAQG KPLPKDI--A
             RQARERREYL ----YRKAQE LQESQLQQKR DLIKQALAQG KPLPKEV--A
             RQARERREYL ----YRKAQE LQESQLQQKR QIIRQALAQG KPLPKEI--A
             RQARERREYL ----YRKAQE LQESQLQQKR QIIKQALAQG KPLPKEI--A
             KQARERREYL ----YRKAQE LQDSQLQQKR QLIKHALAQG KPLPKDV--A
             KQARQRRDYL ----YRRALL LKEAEVAEKR AKLRSALASG KPLDPEI--A
             KQARQRRDYL ----YRRAVL LRDAEVAEKR AQLRAALASG KPLAPEI--A
             KQARQRRDYL ----YRKAVL LRDAEVSEKR AKLRAALASG KPLDPEL--A
             KQARERRDYL ----YRKVAI LKDAEINEKK AKMRASLAQG RPLEKDI--A
             KQARERRDYL ----YRRALT LRDAELASKR AALKASLASG KPLAKDL--A
             RQTRERRDYL ----YRRALL LRDASIAEKR SQLKASLASG KPLDPTI--A
             ---------- --------MQ LRDASIAEKR AQLKESLATG KQLDPSI--A
             RQARERRDYL ----YRRALL LRDASIAEKR AQLKASLASG KPLDPSI--A
             SVIRTRKEFL ----ERKQHE RVHEAIHARK EQFRNALETT TPLPGHL-KK
             SVIRTRKEFL ----ERKQHE RVHEAIHARK EQFRSAVETA TPLPGHL-KK
             SVIRTRKEFL ----ERKQHE RVHEAIHARK EQFRSAVETA TPLPGHL-KK
             SVIRQRKEFL ----ERRQNE HVHAAIYTKK EQFRDAIQNA TPLPGHL-RK
             SVIRLRKEFL ----ERKQNE RVHEAIHARK EQFREAVSNA TPLPGHL-RK
             TAPSSRRTGV ----L--ELT STHNYGCACL PLILDAISRA VAITRCW-IK
             KNARLRREFL ----HKKSLQ KEERERLDRK IRIREALEKG VPISEED-IR
             RQARLRREYL ----YRKSLT SSASSDYTAK RRIREALSQG KALPTEL-RA
             RQTRLRREYL ----YRKSLE GREKVVYEQK RVVREALAAG KPLPLEV-RA
             KQARQRREYL ----YNKALT ERLKSKQKIQ ETVVKSINEN KAIGSKN-VK
             KQARQRREYL ----YNKALT ERLKSKQKIQ ETVVQSINEN KSIGSKN-VK
             MTIKGSEENV ----LVQYLQ RQNRLL--RD LTFRQALD-- ----------
             RENRLRREYI ----FRKSLE EKQKSLEEKR EKIRDALENN TKIDYNL-RK
             RENRLRREFI ----FRKSLE EKQKSLEEKR EKIRNALENN TKIDYNL-RK
             RNVRLRREYL ----YRKGLE GKERALYEHK QQLKEAIRSG KAIPTEL-RS
             RNVRLRREYL ----YRKGLE GKERALYDHK QQLKEAIRSG KAIPTEL-RS
             RNARLRQEYL ----YRKNLE GADKEDYEKK RRIKKALDEG KPIPTEL-VD
             RTARLRREFV ----YRKSLE GKERELYEKK RTIRQCLEDG KAIPTEL-RK
             RQVRERREFL ----YRKSVE DKDKAIHEKK QRLKAALDAG KSIPSDL-RG
             RNVRLRKEYL ----YRKGLE GKERAAYERK RLIRKALEEG KPIPTEL-RK
             RNVRLRKEYL ----YRKSLE GKERAAYERK RLIRKALEEG KPIPTEL-RR
             RLVRLKKEYI ----YRKSLE GDERKVYEQK RLIREALQEG KPIPTEL-RN
             RNTRLRREYL ----YRKSLE GKERVLYEKK RKIRQALAEG KPIPTEL-RN
             RNIRLRREYL ----YRKSLE GKERLLYEKK RKIKEALAEG KPIPTEL-RN
             RNTRLRREYL ----YRKSLE GKERQHYEKK RRLRAAL--- ----------
             RQARERREYL ----QRRAQE ERLRRQQDKK EQLRQALDEN RLLPTEL-RR
             REARLRREYL ----YRKARE EAQRSAQERK ERLRRALEEN RLIPTEL-RR
             REARLRREYL ----YRKARE EAHGSVQEKK ERVKRALEEN QLIPTEL-RR
             REARLRREYL ----YRKARE EAQRSVQEKK ERVKRALEEN QLIPTEL-RR
             REVRLRKEYL ----YRKAQE DRLRTIEEKK QKLKSALDEN RLLPTEV-RK
             REARLRREYL ----YRKAQE AKLHSIEDKK MRLKRALEEN RLIPTEI-RR
             RQARERREYI ----YRKSIE EKQRSIQERK RKLKNALDEN KSIPTEL-RK
             RQARLRREYL ----FRKAVE NKHKTIQDKK ERIKRSLEEH IPIHGDL-KK
             RQARLRREYL ----YRKSVQ DKLKNIQEKK EKLKRSLEQN IPIHPDL-KK
             ---------- ---------- ---------- ---------- ----------
             ---------- ---------- ---------- ---------- ----------
             NKNRKNALKG KAYIKKLVLR KQKKEEIRNK KA------LN IPVEKKLPKT
             NKNKRNALKG KAYVKKLILR KQKKDEIKKK KS------LN IPVEKKIPRS
             NKNKRNALKG KAYVKKLILR KQKKDEIKKK KS------LN IPVEKKIPRS
             RVERRALLLA ----ERRKRR REAKARRKQR ALQGEE---- ---PLQRPRT
             ---------- ----MSDDEL VVEKEVGIAQ AP-----GES RQ--------
             NRLKRLRIVQ EVRDQKLRVK RELHRRRDEQ EAQLRAEGKD ITSLRKPRLT
             KDSREKEQVK KPRRLNTLSK RKKEMASIRR KR-RELIKEG KI-KPQQPQT
             NKMKRTELYR KYKADKRKTK LAKRSAQAKE EREDGAAKKA ARLAANKTRT
             NKEKRIQILE R---KQNEQK KTKKMERKEK DANPDR---- ---EKLGPLT
             AMRKRERRSL ----IINLPE PSPRKKRVRS NNPEE----- ----KLEPLT
             NEKKRERQRI RGLDLLELKA QKKKEKRIER RKRREDEKRG IPVVRKTPHT
             NEKKRERQRI RGLDVLELRT QKKKQKRIER RKRKEDEIRG IPVIRKTPHT
             QPIRKSQLFT E---ILKQKK DTKRARRESR ENERRHLKEK AP-VKATPKT
             QPIRKSQLFT E---ILKQKK DTKRARRESR ENERRHLKDK AP-VKATPKT
             QPIRKSQLFT E---ILKQKK DTKRARRESR ENERLHLKDK AP-VKATPKT
             QPVKKSQLFE E---LREQTK DAKRFRREAR ERERKVLKEN AP-AKPIPKT
             QPVKKSQLFE Q---LREQKK DAKRVRREAR ERERKQLKEN AP-AKAIPKT
             ---------- ---------- ---------- ---------- ----------
             NKLKRQYLNV RNKKDKDARK RAERFKRRKE ENADPTLRQE RL-AKNKPAS
             NKIVRKQLYV KQKKEQGKER HEERHRRRKE EAKDPKLREE RL-ANNQPLT
             NKLRRKQMYI EDKKIANKAR HEERHRRRRE EAKNPELREE RL-AKNQPAS
             NKLKRKQLYV QQKKNTGKAR HEERHRRRRE EAKDPELRKQ RL-EQNQPTS
             NKLRRQAAYL NIKKTREAEK RDLRHRRKRE EDKNPELREE RH-ATNVPVT
             NKLRRKMNHV KRKRAKDAAR REERYAFKKE EAKNPKLKEE RL-RRNIPLT
             NKLRRQMLHV RRKKAKDAAR RAERFGRKKE EAKNPKLKEE RL-KRNIPLT
             NKQKRQLLHI KRKRAKDAAR RAQRFSTKKE EAKNPKLKEE RL-KRNIPLT
             NKKRRQQVAF QLLQAKKKDR AKKKKENRAK ERRGETV--- ---EKKVPAT
             NKIKRAELAN QLKREKKLEK SKRRRENRER EKRGEEV--- ---VKGIPRT
             NKIKRAELAN QLKREKKLEK SKRRRENREK EKRGEEV--- ---VKGIPRT
             CKAKRVLLVQ K---LQAAKK TAREKARKQR KKEREILGDA AP-AKEVPRT
             CKAVRYKKCQ QLMKEKIKAK KEAKKKRIQE GG-------- ---PKQIPHT
             ---------- ---------- ---------- ---------- ----------
             NKEQRLALYK KMKKEKHKKK MQERRARRKA GV-------- ---PANPGHT
             NKEQRLALYK KMKKEKHKKK MQERRARRKA GV-------- ---PANPGHT
             NKIVRQQQYM KALHQKNKDK LERRKERAKE EEKDPEKKRL RL-SENIPAT
             NRLRRKELFA KYKDERNKRR HEERAERTKE ERENPELKAK RL-AENVPNT
             NKEKRKKVFA EMKHKLNKER HEMRRERAKE EAKNPELKEK RL-AENVPDT
             NKMLRQQIIA DLKDQKNKER HKMRAQRAKE EREDPTAKEK RL-AENVPKT
             NKMKRKQLFA ELKDKQNKER HKMRRLRAKE ERENPALKEE RL-EKNVPKT
             NKLKRQEIFA DIKHEKNKER HTMRRKRAKE ERENPELREQ RL-KENVTQT
             NKLKRQELFA QIKDQKNKER HKMRHARSKE ERENPELKEK RL-KENVTKT
             NKMRRQQLFA DLKDQQNKER HTMRRKRAQE ERENPEMKEK RL-KENVTKT
             NKQKRQKLFA ELKDQHNKER HSMRRTRAKE ERENPELKEK RL-AENVPDT
             NKMKRQELFA EVKDQKNKER HKMRKQRAKE ERENPELKEK RL-KENVTNT
             NKQKRSKLFA DLKQEKIKAR HKLRNERAKE ERSNPELKEE RL-AANIPET
             NKHRRQKIFG EIKHEKNKQR HKLRAERAKE ERLNPELKEE RI-KNNVPET
             NKQRRQKVFA EIKHEKNKQR HKQRAERAKE ERDNPELREE RI-AANIPDT
             NKQRRQKVFA EIKHEKNKQR HKQRAERAKE ERENPELREE RI-AANIPDT
             NKMKRQIVMQ K---FRKEKK EAKKAAQLKR RREAEEMGEE AP-AKMEPRT
             NKMKRQIVMQ K---FRKEKK EAKKAAQIKR RREAEEMGEE AP-AKMEPRT
             NKMKRQLVMQ K---YRKEKK EAKKAAQLKR RREAEEMGEE AP-PKMEPRT
             NKAKRTELYR K---QKGNKK AEQKDRRRRR EREAQELGEE AP-PKQKPKT
             -------MYG K---YLQQKR AAKQESRIQR HKEAEALGDD AP-PKQAPKT
             -------MYG K---YLLEKK AKKRQTRIQR EKEAEALGED AEVKKQTPRT
             NKQRRSEVYG KLRHERAVAK KQRRETRQKA EAAALEAGEE PA-PRQIPKT
             ---------- ---------- ---------- ---------- ----------
             KEIKQELELT DEKLLKRALR KDKRARQGER AQIRDELGES AP-QKEVPKT
             KEVKQELELT DEKLLKKALR KDKRARQEER SKIRDELGES AP-QKEVPKT
             NKDRRTAAFI K---MRKEQR KEKIRLRKQR QNMRKQLGKN AP-PVAPPKT
             ---------- ---------- ---------- ---------- AP-PKKVPKT
             NKQRRHTMFL K---LKEEKR KKRMELKKKK KKERKALGDK AP-PKEVPKT
             NKQRRQFMFM R---LKQEKR KEKLALRKKR KKERAALGDK AP-PKPVPKT
             NKQRRHFMFL R---WKQQQR KEKLALKKKR RKEREALGDK AP-PKAIPKT
             NKQRRHLMFT R---WKQQQR KEKLAAKKKL KKEREALGDK AP-PKPVPKT
             NKQRRHLMFT R---WKQQQR KEKLAAKKKL KKEREALGDK AP-PKPVPKT
             NKQRRHLMFT R---WKQQQR KEKLAAKKKL KREREALGDK AP-PKPVPKT
             NKQKRGELYH KLKHQKEKVK AKERRKKQKE EAKALEAGLE PP-PKPLQHT
             NKQKRSELYH KLKHQKEASG AKERRKRQKD AARAEELGLE PP-PKPVQHT
             NKHKRSAEYA KVRAEKIKEK KQRIKARDTA ERQAVELGET PP-PRQVPKT
             NKDKRSKVYA KQKHEKKLEK QKKIRARDAA EKRALELGEE PP-QKMIPKT
             NKEKRSAVHA KLKQQKKVEK RKKLKARDAE EKRALELGEE PP-PRKIPRT

             ---------- ---------- ---------- MHIHRT---- -RIVITSSRD
             ---------- ---------- ---------- ---------- -MMLITTSHR
             ---------- ---------- ---------- ---------- -MMLITTSHR
             ---------- ---------- ---------- ---------M RPAAITTSQR
             ---------- ---------- ---------- ---------M PSILITTSRR
             ---------- ---------- ---------- ---------- --MLVTTSRK
             ---------- ---------- ---------- ---------- --MLLTTSRK
             ---------- ---------- ---------- ---------- --MILTTSRK
             ---------- ---------- ---------- ---------- --MILTTSRD
             ---------- ---------- ---------- ---------- -MQVLTTSRK
             ---------- ---------- ---------- ------MEGG CKVIITTSRE
             ---------- ---------- ---------- ---------- ----MTTSRR
             ---------- ---------- ---------- ---------- ----------
             -DAKYIKKNK LWK------- ---------- --------TK QRVLIVRSPL
             DAPMLL-DEI IYE-GR---- -----IEE-- EHRL------ PKVMVTTSRS
             DAATLL-NEM IYE-GK---- -----IEE-- EHRL------ PKIMVTTSRS
             DALQIL-KAT TYD-DN--ET QFQNELDN-- EYAM-MGVED PLVAVTTSRD
             EESELR-KNM NLY-DEK--- SFDRKVDD-- EYFF-CGLEN PRVLITTSRN
             EENELR-KKM DLY-DEK--- SLNKNFDD-- EYFF-SGIEN PQVLITTSRN
             EENELR-KQM NLY-DEK--- AINKKFDD-- EYFF-SGVEN PRVLITTSRN
             EENELR-KQM NLY-DEK--- AINRKFDD-- EYFF-CGVEN PRVLITTSRN
             DTSDAD-EKV QIT-EEAMLA TTRLMLDD-- EYAT-AGVAD PKIVITTSRN
             AGQKLL-PTL DLE-DVN-TA QTTTHIDD-- EYAY-AGVED PKVVLTTSRN
             AGQKLL-PTL DLE-DVN-TA QTTTHIDD-- EYAY-AGVED PKVVLTTSRN
             SGT-VH-DSL DLL-DTH-HR EEHTHADD-- EYAF-VGIKT PKIMVTTSRD
             SGV-VQ-PSL NLL-DSK-RR EEYNHADN-- EYAF-CGYKD PKVLITTSRN
             SGV-VQ-ASL DLL-DAK-RR EEYSHVDN-- EYAF-CGFKD PKILITTSRN
             DAINLA-EHM LFD-DV--TT KVKGLDDD-- EY---ANAKV PKLLLTTSRN
             EGFDVAMTRM DAE-DD--AT RQVSTYDS-- EYAM-AGVKD PNVFITTSKD
             ESESLK-KEL QTN-DIN-TI IPRNHIDD-- EYAT-AEYRE PMILITTSRD
             DEENLR-KEM NAQ-DDN-TI VPRTHLDD-- EYAM-SFYRE PQIVLTTSRS
             EEENLR-KEI NAQ-DDN-TI VPRTHLDD-- EYAM-SFYRE PQIVLTTSRS
             VSDKIV-ANI DLF-DT--SI DPKSIVDD-- EYSL-SGLYE PKILITTSRS
             VSDKIV-ANI DLF-DT--SI DPKSIVDD-- EYSL-SGLYE PKILITTSRS
             GALQLN-EEL DWS-DDG-GE GVATNQDD-- EYLW-AGTED PRVVITTSRS
             EDSQLQ-KDY KYD-ES-TQE ETETNLDD-- EYHRL-GERE PKVLVTTSRE
             EATELG-RDL NLD-AA--QD VPSSSIDD-- EYSR-GGTYD PRVLVTTSRD
             EDKELQ-KDF IYD-ES---- QTE--IDD-- EYSALSGISE PKVLITTSRN
             EDDQLQ-KDF IYD-ES---- QTE--VDD-- EYSTLSGIAD PKVIITTSRD
             EDEKLQ-RDF IYD-ES---- QIE--IDD-- EYSRLSGISD PKVVITTSRD
             EDEKLQ-RDF IYD-ES---- QIE--IDD-- EYSRLSGISD PKVVITTSRD
             DDTQLH-KDF AYD-ES---- QDE--VDD-- EYSALSGVID PKVVVTTSRD
             DDEELR-KTI AYD-ES---- QDE--IDD-- EYSAMSGITD PKVVVTTSRD
             EDEQLQ-KDF RYD-QS-NED EAG--VDD-- EYSASSGIVE ARVIVTTSRD
             EDESLQ-KDF RYD-QS-SEE ADDLQVDD-- EYAATSGIMD PRIIVTTSRD
             DDEQLQ-KDF RYD-ES---- AVD--IDD-- EYAATSGISD PRVVVTTSRS
             DDTKLQ-RDY QYD-ES---- QES--IDD-- EYSALSGIVD PKVIVTTSRD
             EDEKLQ-EDF RYD-QT-EQY EEE--VDD-- EYAASSGISD PRVIVTTSRD
             EDEQLQ-KDF QYD-ES---- QEQ--IDD-- EYSATSGIAE PKIIVTTSRD
             EDEQLQ-KDF QYD-QT---- QET--IDD-- EYSATSGLAE PKVIVTTSRD
             KDKELR-KDF DYD-VS-VNG -DAIDIDD-- EYSELSGVID PRILVTTSRD
             NDKQLR-QDY DYD-AS-VAG DDSLDIDD-- EYSELSGVVD PRVLVTTSRD
             KDTQLR-KDY DYD-AS-VAE DDSLDIDD-- EYSELSGVVD PRILVTTSRD
             NDEKLR-ADY HYD-ES-RED ---LDLDD-- EYAQLSGLVD PRVMVTTSRD
             EDSTLR-TDY KYD-ES-RTA EEELGLDD-- EYAQLSGVVD PRILVTTSRD
             NDKKLR-EDF KYD-ES-KED -AEMDIDD-- EYVLTSGIID PRPLVTTSRS
             NDRKLR-EDF KFD-ESLKDA -DLLDLDD-- EYALTSGIID PRPIVTTSRS
             DDKKLR-EDF KYD-ESLKDS -DLLDLDD-- EYALTSGIVD PRPIVTTSRS
             DALALK-KFT ELD-DAQ-TR HLATTVDD-- EYAS-AGQED PHVLVTTSRN
             DALALK-KFT ELD-DAQ-TR NLTTTVDD-- EYAN-AGQED PHVLVTTSRN
             DALALK-KFT ELD-DAQ-TR NLTTTVDD-- EYAN-AGQED PHVLVTTSRN
             DALALK-KFS ELD-DDQ-TK VLQTTVDD-- EYAK-AGVED PHVLVTTSRE
             DALALK-KFA ELD-DDQ-TR TLQTSVDD-- EYAN-AGVED PRVLVTTSRE
             YWSNCYIRSV ELE-DDE-TC KLKSSIDD-- EYAQ-AGIRD PKVCVTTSRD
             KEAE-E-NEF GSE-DKSNDN QISNLIDN-- EYAN-AGQED PKILLTTALD
             TYDKFK-GEI DAE-DAK-TE QNKSHVDD-- EYGD-AGWSD PRVCVTTSRA
             SYDKLK-REV DSE-DIK-TA EVHTHVDD-- EYGD-AGLIE PRICVTTSRS
             KSLTAY-KSL KYA-DEG--- VDDRTVND-- EYHY-AGCED PKIMLTTSHN
             KSLTAY-KSL KYA-DEG--- VDDRTVND-- EYHY-AGCED PKIMLTTSHN
             ---------- ---------- ---------- --KL-SECQE QPLF------
             DAIELA-KGS DWG-GQQ--- ---YEVDS-- EYRW-AGAQD PKIVITTSRD
             DAIELA-KGS DWG-GQQ--- ---YETDS-- EYRW-AGAQD PKIVITTSRD
             VESKLR-QEM EYD-DEA-HE KPLNHIDD-- EYKN-AGMFD PKIAITTSRD
             VEKSLR-QEM EYD-DEA-HE KPLNHMDD-- EYKN-AGMFD PKVAITTSRD
             FEFKHR-DEM KLD-KLD-GN RPKS-IDD-- EYAR-AGIQD PKVLVTTSRE
             EEARLR-EEV HAE-DAK-SY GARGVIDD-- EYAK-AAERE PRVLLTTSRD
             EAAELQ-KKL DYD-DQN-TN SYKDVRDD-- EYRW-AGSKD PKVMLTTSRD
             DESELR-REI ELE-DDN-TA VPRTHVDD-- EYAH-AGETD PKVLVTTSRD
             EEAALR-REV ELE-DDN-TA VPRSHVDD-- EYAH-AGEVD PKVLITTSRD
             VEAKLR-QEI DLE-DQN-TA VPRSHIDD-- EYAN-ATEAD PKILLTTSRN
             EEAALR-QEI DLE-DDQ-TQ ELKSTIDD-- EYSN-AGIEN PKILLTTSRD
             EEAALR-QEI DLE-DEN-TA IPRSHIDD-- EYAK-ATERD PKILLTTSRD
             ---------- ---------- ---------- --------RE PKILLTTSRN
             QALALQ-KEL EFE-TPG-EN GVTGSQDD-- EYRW-AGLEP PKVMVTTSRD
             EALALQ-GSL EFD-DAG-GE GVTSHVDD-- EYRW-AGVED PKVMITTSRD
             EALALQ-GSL EFD-DAG-GE GVTSHVDD-- EYRW-AGVED PKVMITTSRD
             EALALQ-GSL EFD-DAG-GE GVTSHVDD-- EYRW-AGVED PKVMITTSRD
             EALEVQ-KLL EFD-DEG-GE GVSSHMDD-- EYKW-AGVED PKIMVTTSRD
             EALTLQ-KQL EFD-DEG-GE GVSSHMDD-- EYKW-AGVAD PKIMVTTSRD
             DALDLQ-TNL EYD-DEG-GD GVKSSIDD-- EYKW-VGVED PKIMVTTSRD
             DALALQ-EKL KWT-DE---A NTADSKDD-- EYRY-AGCED PKIMITTSRD
             DALNIQ-KQL AWE-DAGMGG TLASHEDD-- EYRW-AGVED PKIVITTSRD
             ---------- ---------- ---------- ---------- MRVSISIPHN
             ---------- -------MAN FLLIARQKVS --------LR MRVLISAPCN
             IERLSIFDDN KISLENEKFL LNENCIDEFS DYFKNQ--KE PNIIITSIKR
             IERLAIFDEN KINAENEKFL LNEKCIDEFS DYFKQG--KE PNIVITSIKR
             IERLAIFDEN KINEENEKFL LNEKCIDEFS DYFKQR--KE PNIVITSIKR
             LESTRVYR-- ---PELDWEQ EPPFGEEDIR AVLRGE--RR PRVLLTTSVQ
             -EDRRVENVT II-PEHDPDF QEEAMLDELE PFISGGKQAK IKVTLST-YE
             LDSKRDEDAT MTAHAKEEEL VHAETLDEFG EYFDGT--RI VKVAITTSGC
             LESKRIKDDS FVDFKNDEEA VEEIKNDEYS AYYKG---RE PKIIVTSTIA
             IENTRDFNPT IINSDDGDEQ EAAEEIDD-- ---DEDPSAP PAILITTSSH
             IDDKREIDEN FVFDEDDEEL QNEELIDEFQ NYFQEG--QD PKIIITTSER
             IESMRRYDET MVR-TDDAEI AAEERIDEFA AHFRGD--RE PKLYLTSSRR
             IESLRRFDET IVD-PEDVEV KFEEQIDEFS DHFSRK--VT PKLLITSTRR
             IESLRRFDET IVD-PEDVEV KFEEQIDEFS DHFSRN--IT PKLLITSTRR
             KERKRRVDVT IIENKEDAEI INDEADDEFA AFFRDR--KN PKTLITTGEH
             KERKRRADVT IVENKEDAEI INDEADDEFA AFFRDR--KN PKTLITTGEH
             KERKRRVDVT ILENKEDAEI INDEADDEFA AFFRDR--QN PRTLITTGEH
             KERMRLPDVT FVEDKNDAEI LRDEADDEFA SYFKEG--RK PKILITTGEH
             KERLRRPDVT IVEEKDDAEI VRDEADDEFA AYYNEA--RK PSILITTGEH
             LEYLKNFDEQ VHK-SKQETL AEEEDIDEFE EYFKNG--KE PKVLITTAKN
             QDKKRVWDEG DDDDDNDSEE EDDDDDESFP TLFTEGPHPT PKILVTTSLR
             IERKRVWDDV DDDEKDDSDE EGDDDDEDFP NLFNEEPPVD PKILVTTHLN
             IDKKRVWDDV DDDEKDDSDS ENDGEDDEFE HLFSDEPPPM PKILVTTSLN
             IDKKRIWDDV DDDEKDDSDE EREGEDDDFK YLFSDEPPAM PKILVTTGLN
             IDSKRVWDDD PVGEQDDSEL EESGSDSDFP QLF--DPQPE PKILVTTSIN
             LERKRVWNEA DNDSDNESED EDEGEEKNFP TLFTEGPPPT PKILITTGLN
             IDRKRVWDEA GSDDDQDSDD EDDDDDDAFP TLFT-DELRS PKILITTGLN
             LERKRVWDDA GSDDDEDSDE EDEGDEGKFP SLFSPDSQRP PKILITTSLN
             IESMRRYDPT VVE-EDEEEV EGDEAADEFA AYFNRE--VT PKLMITTNKR
             IENTREIDET FVHPLNDKEL HKEMENDEFS DYFSRK--RS PKLLITTNNR
             IENTREIDET FVHPLNDKEL HKEMENDEFS DYFSRK--RS PKLLITTNNK
             IESMRRADET IVDTENDKEF EEEINKDEFE SYFDG---RV PKIVVTTNQR
             IESLREKDET IVTDEENAEL KVDFEHDEFA AYYKHT--YD PKVLITYCDN
             ---------- -----DQAEV MNDLANDEFC EYYQKS--YE PRVMITFNAT
             IESLREKDQT EVADSDNEEL QKELQLDDFS SYFERS--YE PKVLITFADN
             IESLREKDQT EVADSDNEEL QKELEMDDFS SYFERS--YE PKVLITFADN
             IESKRVYDET IIEDKPDEEL QAELKDDEFS AYFSEER-KV PKLLVTTSKR
             IESMRVFDET VNAELEGT-- ------DEFS EYFENTD-KD PKVLVTTSEN
             IEAKRVYDET IAQEMEGE-- ------DEFK EYFEEG--KP PKVLITTSKR
             IEGMRVYDET IGQKDEADE- ------EDLM QLFNNNG-EP PKILLTTSIN
             IDSMRVFDES IGQDVEGEQ- ------DELQ AFFNSG--EP PKILLTTNVN
             IENTRVYDET INKEVEGDE- ------DDLM RYFNSNSNEP PKIFLTTNVN
             IDNMRVYDET IGKEIEGDE- ------DDLM KFFNSSSNEP PKILLTTNVN
             IESMRVYDET INQAIEGDE- ------DDLM KYFNSDSKQP PKILVTTNVN
             IDNLRVYDET MGQEVEGEM- ------DDFM KFF-NGT-EP PKILLTTNVN
             IDSLRVYDET IHQEVEGDE- ------ADFA QFFNNGT-EP PKILLTTNVN
             IESKRVFDET ITQEVEGE-- ------DEFD QYFASSQ--E PKILLTTNAN
             IDSKRVFDET IAAEVEGE-- ------DEFQ QYFNSGI--E PKILLTTSEE
             IDSKRIYDET IAAEVEGD-- ------DEFQ SYFTNLL-EE PKILLTTNAN
             IDSKRIYDET IAAEVEGD-- ------DEFQ SYFTNLL-EE PKILLTTSAN
             IDNTREKEVT MVSNEGDEEI EADERDDEFA SIFANE--EA PKLMITTRPF
             IDNTREKEVT MVSSEGDEEI EADERDDEFA SIFANE--EA PKLMITTRPF
             IDNTREKEVT MVSSEGDEEI EADERDDEFA SIFANE--ET PKLMITTRPF
             LESTRDPDRT VVKPA-DDEV FRDEAEDEFA RFFSNE--QT PKIMITTRPR
             IDNTRELEPT MVL-Q-DPEV AADEAEDEFA PYFNGE---K PKVLITTRPR
             LDNTRESEVT TVQPD-DEEI IADEAEDEFA PYFSDE--IR PKILLTTRPC
             IENQRVRDAT HIDDLNDVDV VEQDAEDEFA SYFSQA--TS PKIIITTSRK
             ---MREKDDT IVDP-EDDEV MQDQATDELA SYFDGK--E- PKVLITTSNK
             IESMREYDAT MVNE-EDDEV EHDEANDEFA PYFNRE--TS PKVMITMTPK
             IESMREYDAT MVDE-QDDEV EHDEANDEFA PYFNRE--TT PKVMITMTPK
             IENRREKEDT MVQP-DDVEV LLDEESDEMA SYFERK--TT PKILITTSDR
             IENMRVFDET MVNP-EDEEV TYDEATDEMA PYFNRE--TL PKVLITTSDK
             IENQRIYDET TVNP-EDEEV AFDEGTDEFS AYFNRL--TN PKVLITTSDR
             IENQRVYDET TVDP-ADEEV ALDEAIDEFA PYFNKQ--TT PKILITTSDR
             IENQRIYDET TVDP-NDEEV AFDIATDEFA PYFNRQ--TV PKILITTSDR
             IDNQRVYDET TVDP-NDEEV AYDEATDEFA SYFNKQ--TS PKILITTSDR
             IDNQRVYDET TVDP-NDEEV AYDEATDEFA SYFNRQ--TS PKILITTSDR
             IDNQRVYDET TVDP-NDEEV AYDEATDEFA SYFNRQ--TS PKILITTSDR
             IDNQREADDT MVDP-TDEEI MADENDDEFA AHFANA--RP PKVLITTSYK
             LENTREADDT MVDP-EDAEV MADENDDEFA SHFANA--RA PKVLITTSYK
             IENTREADET VAQP-DDEEL QVDDGVDEFS GHFARA--QM PKLLITTSQE
             IENTRESDET VCRP-DDEEL FADIDADEFN PVLRRE--IA PKVLLTTCRF
             IENTREFDET VCKP-DD-EL FAGNDADEFS SVLKRD--RI PKILITTSRF

             PSIRTRNFLN VLTFVLPDSV KITRG-KKSK IEIFERAINL GALYLLFVLA
             PTRRTRSFGH DLERVFPNSL YLTRG-KKTI QELLMEAYDR GYERLLILNV
             PTRRTRSFGH DLEKVFPNSL YLTRG-KKTI QDLLMEAYDR GYERLLIINV
             PARRTRSLCR DLECALPDAT YVLRG-TKNL RDTVLEALES GAEVLFYVTE
             PSPRTRAFCQ RFKNGL-DAL YINRG-KMNM QEVFLKACEE GAHVVAIVLE
             PSAKSRTLCK LLSRFT-ASR CISRG-KMGM QELLDFTEGN T---FIVVGE
             PSQRTRSFSQ RLSRIM-GWR YINRG-KMSL RDVL-IEARG P---VAVVSE
             PSQRTRSFAR DLERTL-NIP YVQRG-KLSL KEI--FEIDK H---VLLIGE
             PSRRTRRFAK VLARFM-NWR YVQRG-KMSL EDLF-SNLTE N---LVMITE
             PGRKTRRFAK VLARFF-NWK YVNRG-KLSL EDL--AGIAE R---FWIISE
             PSKKTLELVN DLVNSLPGTS KIVRG-KKSF ITLLEEAVAC GARYIAFIWE
             PSPRIRSFVK DLSATIPGAF RFTRG-HYSM EELAREAIIR GADRIVVVGE
             ---------- ---------- ---------- ---------- ---NLIFFKR
             KKKNCQSFVD NLKLLLPHES KWSK--KGKK IDLSNICYSR NCNNLIFFKR
             PSSQLLHFAK HLSLVL-NGE NFIRG-QLRE EEVSDVAHKY GYTCVIIVHE
             PSSQLLHFSK HLSLVL-NGE NVIRG-QLCE EEISDLAHKH EYTCVIIIHE
             PAGPIKTFAR EISQIIPNAQ RINRG-QMDL KGLADLCRQH DMTDLVIVHG
             PSSTLENFAK ELKLIIPNSE KINRG-SYFI KDILNFARKN NITDVIILHE
             PSAQLENFAK ELKLLIPNSE KINRG-SYFI KDIISFARKN NITDVIIIHE
             PSSQLECFAK EFKLLIPNSE KINRG-SYFI KDILNFARKN NITDVIIIHE
             PSSQLECFAK EFKLLIPNSE KINRG-SYFI KDILNFARKN NITDVIIIHE
             PSSRLCQFAK EVRFLFPNAQ RLNRG-NLIL KDLIELGRAQ QLTDLVLLHE
             PSSRLQQFVK ELRLLIPNSQ RINRG-GYVV NDLVELCRSN NVTDLIIIHE
             PSSRLQQFVK ELRLLIPNSQ RINRG-GYVV NDLVELCRSN NVTDLIIIHE
             PSSRLSQFAK EVRLIIPNSE RMNRG-SYIL KDLVTFCKSK DVSDIVLLYE
             PSSRLTQFAK EFCLIIPNSE RLNRG-SYIL KDLVEFCRSK DVSDMVLIYE
             PSSRLTQFAK ELCLIIPNSE RLNRG-SYIL KDLVEFCRSK DVSDMVLIYE
             PSSRLRNFAK ELRYLFPNTQ RVNRG-RHVI SELVDVARSS GFTDLLILHE
             PSSKLKEFVK EIKLIIPNST RINRG-NIQI KQLVETCRSH DVTDLIIVHE
             PSPRLVNFQK ELVSFFPNSE RMNRG-QTVV KELSRYCIQK NVTDLVILHE
             PSQRLVTLMK EMGLIFPNCT RVNRG-AQVV KDLVIHCQQK NYSDLIIVHE
             PSQRLITLMK EMGLIFPNCT RVNRG-ALVV KDLVIHCQQK NFSDLIIVHE
             PSSRLLQFVK ELNLVIPNSF RINRG-GYVL NDFGDLCRSN GATDLVVVHE
             PSSRLLQFVK ELNLVIPNSF RINRG-GYVL NDFGDLCRSN GATDLVVVHE
             PSSKLKEFAK ELRFLIPNAA KINRG-NYLN KNLLEACLAK QITDVIIVNE
             PSSRLAQFAK EVRLLIPNSY RLNRG-NIVV GSLVEAARAN DITDIVILHE
             PSSKLTQFAK EVRLLFPNST RLNRG-GYTV SDLVAAARSN GITDMVVLHE
             PSVKLLQFSK EIKLMFPNSI KLNRG-NYVI TDLVATCQRV QISDLIILHE
             PSVKLLQFSK EVKLMFPNSL KLNRG-NYVI PELVKTCSRV QISDLIILHE
             PSVKLLQFSK EIKLMFPNSL KLNRG-NYII SDLVSTCNRV QVSDMILLHE
             PSVKLLQFSK EIKLMFPNSL KLNRG-NYII SDLVSTCNRV QVSDMIILHE
             PSSKLQQFSK EIRLLFPTSV RINRG-NYVM PNLVESCKGS AVNDLVVLHE
             PSTRLSQFAK EVKLLFPTSI RLNRG-GTVL PSLVSACKTS ASSDLIVLHE
             PSSRLAQFAK EIKLLFPNAV RLNRG-NYVM ADLVSACKKS GTTDLIVLHE
             PSTRLSQFAK EIKLLFPNAV RLNRG-NYVM PNLVDACKKS GTTDLVVLHE
             PSARLSQFAK EIKLLFPTSV RLNRG-NFIV NNLVDACNKS GTSDLVLLHE
             PSTRLSQFAK EVKLLFPTSV RLNRG-NYIM KNLVDACQKS GTTDLVVLHE
             PSTRLSQFAK EIKLLFPGAV RLNRG-NYIM PNLVKACVRS GTSDLVVLHE
             PSTRLSQFAK EIKLLFPTAV RLNRG-NYIM PNLVDACQTS GTSDLVVLHE
             PSTRLSQFAK EIRLLFPSAV RLNRG-NYIM PNLVDACKKS GTSDLVVLHE
             PSSRLGQFSK EIRLLLPTSV RLNRG-NLVL EDLVGAAKAQ NLTDVVLLHE
             PSSRLMSFSK EIRLLFPTGI RLNRG-NLVL PELVRSAQSE RLSDVILLHE
             PSSRLMSFSK EIRLLFPTGI RLNRG-NLVL PELVRSAQAE KLSDVILLHE
             PSARLAAFAK EIRLLLPTAI RLNRG-NLIL PELVRSVQAA GLSDIVLLHE
             PSSRLGTFAK EIRLLLPTAI RLNRG-NLIL NNLVSSAQSS GLSDIILLHE
             PSARLGAFAK EIRLLLPTSI RLNRG-TLVL GDLVSSATSA ALTDMVLLHE
             PSVRLGTFAK EIRLLLPTSI RLNRG-NLVL PDLVASANSA SLTDMVILHE
             PSVRLNTFAK EIRLLLPTSI RLNRG-NLVL PDLVSSANAA ALTDMVLLHE
             ASQKLLEFAK EVRLIVPNAV RMNRG-SLSV HQLMYAARKE NYTDVVVLQE
             ASQKLLEFAK EVRLIVPNAV RMNRG-NLSV HQLMDAARKE NYTDVLVLQE
             ASQKLLEFAK EVRLIVPNAV RMNRG-NLSV HQLMDAARKE NYTDVLVLQE
             PSQKLLEFAK EVRLIIPNAV RLNRG-NLNI RQLMEAARRD QYSDVVVLQE
             PSQKLLEFAK EIRLVIPSAV RMNRG-NLSV RQLMDAARRG QYSDVVVLQE
             PSSRLKQFAK ELKLVVPNAQ RINRG-NHKV GELVGACRSS EFTDMIVVQE
             PSDRLKRFVK ELRFLFPNCQ RMNRG-RQQT QEIVQAATQN GFTDLVMIHE
             PSSRLKQFAK EMKLLIPNST RINRG-SHRV DELVDVCKTS DFSDLVVVQE
             PSSRLKQFAK EIKLLFPNST RINRG-NNRV DELMESCRQS EFSDVVIVQE
             PSSRLKMFMK ELRLIIPNAQ QMNRG-NYQL TTLMHACRAN NVTDFLIVHE
             PSSRLKMFMK ELRLIIPNAQ QMNRG-NYQL TTLMHACRAN NVTDFLIVHE
             -------YCF ELKLILPNAQ RLNRG-NYEI SQLVQACRAN DVTDLIMVHE
             PSSRLKMFSK EMKLIFPNAQ RINRG-HYDV KQVVQACKAQ DSTDLIILTE
             PSSRLKMFAK EMKLIFPNAQ RINRG-HYDV KQVVQASKAQ DSTDLIIFTE
             PSSRLKQFAQ EIRLIFPNAI RLNRG-AHTV GDLVESARSN DFTDLLLVTE
             PSSRLKQFAQ EIRLIFPNAI RLNRG-AHTI GDLVESARSN DFTDLLMVTE
             PSSRLIQFTK ELRMLFPNSQ KMNRG-AHVV KELVDACRAN DVTDLVIAHE
             PSSRLQQFAK ELKLLFPTSQ RINRG-SQIL PDLVDLCRNG GFTDLVMVHE
             PSSRLKQFAK ELKLIFPNSQ RLNRG-GHVM SEMVDVCRAN DVTDLVIVHE
             PSSRLTQFAK EMKLVIPNSQ RINRG-GLIL KELVRTRAVC VFTSV----E
             PSSRLTQFAK EVKLVIPNSQ RINRG-GLIL KELVDTCRTH DFTDIVVLHE
             PSAPLIRFTK ELKFVFPNSQ RINRG-SQVI SEIIETARSH DFTDVILVHE
             PSSRLTQFVK ELKIVFPNAQ RINRG-GQVI SEIVESCRAQ EYSDLIMVHE
             PSAPLTQFVK ELKFVFPNAE RINRG-GQVI SEIIESCRAH DYTDVILVHE
             PSAPLTQFVK ELKVVFPNSQ RMNRG-GQVI SEIVESCRSH DITDLVLVHE
             PSARLRVFAK ELCLVIPGAR RLNRG-RAEV GALVSACRAA GVTDLLVVHE
             PSSRLKMFAK ELKLVFPGAQ RMNRG-RHEV GALVRACKAN GVTDLLVVHE
             PSSRLKMFAK ELKLVFPGAQ RMNRG-RHEV GALVRACKAN GVTDLLVVHE
             PSSRLKMFAK ELKLVFPGAQ RMNRG-RHEV GALVRACKAN GVTDLLVVHE
             PSSRLKMFAK EMKLMFPGAQ RMNRG-NHEV KTLVHACKSN NVTDLVIVHE
             PSSRLKIFAK EMRLIFPNAQ RMNRG-KHEV GALVQACRAN DVTDLLIVHE
             PSSKLKQFAK EVKLIFPNSQ RLNRG-NHEM KALVAACRAN DVTDFIILHE
             PSSRLVQFVK ELRLIFPNAQ RMNRG-NFEM KQLVHACRAN NVTDFIVVHE
             PSSRLKMFVK ELRLIFPNSQ RMNRG-NYEM KQLIHACRAN DVTDFIIVHE
             PHKDTTALQK ELLDIIPN-- ---------- ----SYGGDP DERSEVIIVE
             PHKNTATLLR ELLDIIPN-- ---------- ----SYVCDA DQESGVSIVE
             PSKNTILFMK ELSLTFPHIF YEPRL-DNSI EYLLNNSIQN QFSTFILIGI
             PSKNTILFMK ELSLTFPHIF YEPRL-DHSI EFLMSNSVQN NFSTFILIGI
             PSKNTILFMK ELSLTFPHIF YEPRL-DHSI EFLMSNSVQN NFSTFILIGI
             PTGRIYDLIG DLLFLFPGSV YRERD-QRTL EELCKAGIDQ GFTDLWVIVQ
             EEEGAVKFAH ALEQLIPNCE YHPRGEPFDL TRSRAYEE-- GFTDLLTLHE
             KNKGTLQFID DFIKVLGVIS YIPRE-ELQI RQLAVRLIDE GFTSVIIVHE
             AHSNTKKFAY LLSRIFYNAQ YFERK-QSTM HKIINYAKRN DYTDIIVCND
             PSERTREFVD ELLSVFPGAE YRPRAQGVGL GKICGWARER RFGAVLVVGE
             PSRQLFDFLK DVKDVFPETH YWPRK-QFSL KEIQEYSINK GYTELLVFRE
             PSEKMRRFIK ELLLIIPNIY YFARD-ENKL EDMVRHATDG GFSAILLIGQ
             PSEKMRTYMK ELLLVLSNSY YFARE-EYKL KEVVKHATEN GFTSILLVGA
             PSEKMRTYMK ELLLVLSNSF YFARE-EYKL KEVVKHAKEN GFTSILLVGS
             PCFRTKQLVK ELLWLVPNSI YRPRK-SYTL KEITLFCCNR EFTDLLVVTD
             PCFRTKQLVK ELLWLVPNSI YRPRK-SYTL KEITLFCCNR EFTDLLVVTD
             PCFRTKQLVK ELLWLVPNSI YRPRK-SYTL KEITQFCCNR EFTNLLVVTD
             PCFRTKLFVK EALWLFPNSI YRPRK-KYNL KEITQFCINR EFTDLIVVTD
             PCFRTKQFVK EALWLFPNST YRPRK-DYTL KEITQFCINR EFTDLVVITD
             ASKFTMTFIK ELLNCIPNSF YMKRK-HYYV KQVIEYAEKN DFTDVIVIGE
             AT--IHREAQ IITSLFPNSQ YVPRGHKYSL REICKFSTNR DFTAVILIRE
             GT--IHKEAE DIAAIFPNST YIRRGHKYSV REIAKFAKNR GYTILMIVGE
             AT--IHKEAE EIGAIFPNST YIRRGHKYSV REIAKFAK-- ---TLVVVHE
             GT--IHKEAQ DIASVLPNAT YIPRGHKYSV REIAKFAKNR GYTALLVVHE
             ST--LHAEAD ILTSLFPNST YIRRAHKYSV REIAKFAANR EYTALVVLAE
             ST--LHVQAE TLTDVFPNSV YIRRSHKFSI REISKFASNR NFTAVVVLNE
             ST--LHHEAE ALTDFFPNSI YVRRSHKFSV REISKFAANR EYTAVVILNE
             ST--LHHEAE ILTQLFPNSV YIRRAHKFSI REIAKFASNR EYTTLIILQE
             VTADMYSFLK EVLYIFPNAF FYKRG-PYQI KNICKFAVKQ GFTDLLVFKE
             ASKHMYNFLK EIVSIIPNCD FYKRN-GFNI K--------- ----------
             ASKHMYNFLK EIVSIIPNCD FYKRN-GFNI KDIIKEVNEK NYTDILIFTE
             STKEAVEFAQ VFTKLLPNCE FFHRR-KYHL KEIVQFCNNR DYTDIIVVNE
             PTRKTRIFGV ELTRIIPNSI SLYRN-RSGV KKMVKSAIAR NFTDIIIINE
             PHMVTRKFAS LLRRMIPNAK TFRRN-KTQL KRVCKSAIRE NYTDILVVNE
             PVTKTRKFGL ELSRIFPNAL VKIRN-KSSV KKICKSAERE EFTDVVIVNE
             PVTKTRKFGL ELSRIFPNAL VKIRN-KSSV KKICKSAERE EFTDVVIVNE
             ASRKCYDFAS ELLDCFPNAE FRKRTGDIEV HEIAEAAAKR GYTDLLVLNE
             PKKNGLIFAK MLQDFLPGSV FVERKEKYTM KDMASYCSNR QFSDLIVVNE
             ARGQAYDFAD LLYDIIPGSE FKKRVGDFTM TQIAKMCAER DYTDLVVINE
             AKRNAYEFAN VLIEIFPNVT FVKRKFGLTM KDIVEASSKR NFTDIIIINE
             ARKKAYEFAN VLIEVLPNVT FVKRKFGYKL KEIAEFCNNR NYTDLVVINE
             AKKSAYEFAN ILIEILPNVT FVKRKFGYKL KEISDICIKR NFTDIVIINE
             AKKSAYEFAN ILIEILPNVT FIKRKFGITL KEMTDICIKR NFTDIVIINE
             AKKKAYEFAN VLIEVLPNVT FVKRKFGYKL KEIVEMCNKR NFTDLVIINE
             AKKKAYEFAN ILIEVFPNVT FVKRKFGYKL KEISEFCNNR NYTDIVIINE
             AKKKAYEFAN VLIEILPNVT FVKRKFGYKL KEIVEFCSNR NYTDLVIINE
             AKKPAYEFAD LLMDFLPNVT FVKRKREFSM QDMAKFCKNR DYTDLVVINE
             AKKPAYEFAD MVMDFLPNVT FIKRKKEYSM KEIAKHAASR EYTDLLVINE
             AKKPAYEFAD MIMDFLPNVT FIKRKKEYTM QDMAKYCSNR GFTALIVINE
             AKKPAYEFAD MIMDFLPNVT FIKRKKEYTM QDMAKYCSNR DFTALLVINE
             PSGELYHFIK DLMDLLPNSF YYKRG-TFDI KEIVQFASNK KFTHLIVLSE
             PSGELYHFIK DLMDLLPNSF YYKRG-TFDI KEIVQFATNK KFTHLVVLSE
             PSGELYHFIK DLMDLLPNSF YYKRG-TFDI KEIVQFATNK KFTHLVVLSE
             PSGNLFHFVQ DLMRMIPNAF FYPRK-SFTV KQICQWADNK KFTHLFVISE
             PSQNLFHFIA DLQKLIPALH FYPRK-SYSV KEICSFAANR EFTHLIVLSE
             PSGELFHFIS DLMRFFPQLY YYPRK-SYSV KEICTFGSNR KFTHLIVLSE
             PSGDMFKFLE NLFTVIPNAY YYARR-NYQV KEIVKHGTAR GFTDVLVFNE
             ACGDAYQFGE ILANMIPSAQ FFKRK-GFEL KTIIKQAIAK GFTDVMVINE
             AKITTFKFCF ELQKCIPNSE IFTRK-NVLL KTIIEQAKER EFTDLLVVHE
             AKITTFKFCF ELQKCIPNSE IFTRK-NVLL KTIIEQAKER EFTDLLVVHE
             PRSRTTKFLK ELSEGFPNST VFYRR-ALDL KKVIPQCIMK GFTDIIIVNE
             AAWTTRRLCK ELSSCIPNSE VHHRR-HLPL KRIIKSAQEK DFTDLIVINN
             PRGRTVRFCD QLATVIPHAY VYYRR-GLAL KKVIPQCISR GFTYLMVINE
             PRGRTVRFTE QLSSVIPNSD VYYRR-GLAL KKVIPQCISR DYTDLIIINE
             PRGRTVRFCE QLSTVIPNSH VYYRR-GLAL KRIIPQCIAR DFTDLIVINE
             PHGRTVRLCE QLSTVIPNSH VYYRR-GLAL KKIIPQCIAR DFTDLIVINE
             PHGRTVRLCE QLSTVIPDSH VYYRR-GLAL KKIIPQCIAR DFTDLIVINE
             PHGRTVRLCE QLSTVIPDSH VYYRR-GLAL KKIIPQCIAR DFTDLIVINE
             PSKIMYTFLS EMLLVPRCCC PLPHG-TWSL ------SASF THAHASISHA
             PSKIMYTFLS EMLELLPCAE YYKRN-GFPL KKIVKFAANR DYTDLLVVNE
             CSSPTRKFIK ELLTVIPNAT FYKRG-SYDL KQIVKFAKNR DFTTMFVVNE
             NSTRGPALIS ELLSVIPNSH YQKRG-TYDL KKIVEYATKK DFTSLIVVHT
             NSTRGPAFIS ELLEVIPNAH YYKRG-TYDL KKIVEYAKKQ DFTSLIVVHT

             KNGNPLRIIV YD---LSLSI KYFFKLSGLS L-PSDY---N VSLNIKGH--
             WKGNPLKMTF IKVHPEDWGY LGYLYLHGIK L-QREM---- -------GNP
             WKGNPLKMTF IKVDPEDWGY IGYLYLHGIK L-QREI---- -------GPP
             AKGNPARLHV IDLGEIPPRL RLSFWLGGVK L-QREL---F GNRV------
             LKGNPSRITF YD---VSGEE LAYILMNVA- I-PRRR---- ----------
             YHGNPGELSF HD---NEGKL LFSIRFSDR- Y-SEEI---- --------DS
             RHGNPARITF LD---ERGGE RGYILFNPSF E-MKKP---- ----------
             FKANPGTLVV YD---VENEK RLSSFISVK- L-QREI---C GEKINDDGIS
             IKANPAFLKV YD---RSGKE LLSLRINVG- E-IKKV---- ----------
             VKGNPAILNL YE---R-GEK TLEVSFTLS- N-VNKI---- ----------
             RRGMPFALLF YD---VREWK PYMLKISGIK T-RREFPVSR RP--PAKS--
             RRGNP-GIIR VY---AVEGP ERPDNIVSFI VKGVSL--SR ERRWLPSLRG
             NR---YCLWI CK---NITGP SLYFEILDYI P-LHSL---S FPGNLLYSRP
             NR---YCLWI CK---NITGP SLYFEILDYI P-LHSL---S FPGNLLYSRP
             NRGRPASLAV SY---FPFGP TMRFTIIDHF LTRRAFPL-- ----APKAY-
             NRGRPSALAV SY---FPFGP TMRFTIIDHF LTRRSHPL-- ----SPKMY-
             THGDPDCIVI SH---LPYGP TAYLSLKNVV M-RRDVPD-A PP--LSAAFP
             YKGIPRNLII CH---LPFGP TLFCTIKDCK M-RCEFNEKI DN--ISLCTP
             YKGIPRNLII CH---LPFGP TLFCTIKDCK M-RHEFLDQI NN--ISTCNP
             YKGIPRNLII CH---LPFGP TLFCTIKDCK M-RHEFTDQL GS--VSSCNP
             YKGIPRNLII CH---LPFGP TLFCTIKDCK M-RHEFTDQL GS--VSSCNP
             TRGEPDALIV CH---LPLGP TAYFALSNVV M-RHDVPDAL PP--LSEAYP
             HRGQPDAMVV CH---LPHGP AAYFNLSGVA L-RHDLPEKP AN--MSEAAP
             HRGQPDAMVV CH---LPHGP AAYFNLSGVA L-RHDLPEKP AN--MSEAAP
             HRGEPNAMII CH---LPHGP TAYFQLSQVV L-RHDLPEKP PT--MSEAYP
             TRGKPKSMII TH---LPHGP TAYFQLSDVV L-RHDLTEKL PT--MSQAYP
             TRGNPNSMII TH---LPHGP TAYFQLSDVV L-RHDLTEKL PT--MSQAYP
             TRGNPDGLVL SH---LPYGP TAYFTLSNVV L-RSETNS-D ET--VPEHAP
             NRGEPDGMII SH---FPYGP TAYFGLYNVV S-RHETKT-S KT--FSEVYP
             HRGEPDGMII TH---FPLGP TLYLGIKNVV L-RHDLKTKL DA--VSKQNP
             HRGEPDGLII SH---MPLGP TIYFGVKNAV L-RHDLDVKA DP--LSEQYP
             HRGEPDGLII SH---MPLGP TIYFGVKNAV L-RHDLDVRA DP--LSEQYP
             HRGEPDGLII SH---FPYGP TAYFAISDVV L-RHDLPIKP ST--MSQSIP
             HRGEPDGLII SH---FPHGP TAYFAISDVV L-RHDLSIKP SA--MSQSIP
             SRGVPDTLII SH---LPFGP TAIFTLYNVR T-RHDMETGC GTGAMPQTYP
             HRGIPDGLVI SH---LPYGP TLSFSLHNVV L-RHDIPN-T GT--MSEAYP
             HRGVPDAMVV SH---LPHGP TLLFTLHNVV L-RHEVSA-S ST--VSEQYP
             HRGIPTSLTI SH---FPHGP SIIFTLHNVK L-RHDLPE-I GN--SSESYP
             HRGVPTSLTV SH---FPHGP SAIFTLHNVK L-RHDLPQ-L GN--VSESYP
             HRGVPSSLTV SH---FPHGP TAIFTLHNVK L-RHDLPN-L GN--VSESYP
             HRGVPSSITV SH---FPHGP TAIFTLHNVK L-RHDLPN-L GN--VSESYP
             HRGVPTTLTI SH---LPHGP TAIFTLHNVV L-RHDIND-T SN--QSEAYP
             HRGVPTAMTV SH---FPHGP TAYFSLHNVV L-RHDLPD-T GN--MSEVHP
             HRGVPTSLTV SH---FPYGP TAFFSLHNVV L-RHDILN-R GN--QSEVNP
             HRGVPTSLTI SH---FPHGP TAQFSLHNVV M-RHDIIN-A GN--QSEVNP
             HRGVPTSLTI SH---LPHGP TAFFTLHNVV L-RHDILN-R GN--QSEVNP
             HRGVPTALTI SH---FPHGP TASFSLHNVV L-RHDILN-A GN--QSEVHP
             HRGVPTSITI SH---FPHGP TAFFTLHNVV L-RHDILN-R GN--QSEVNP
             HRGVPTSLTV SH---FPHGP TAFFTLHNVV L-RHDILN-S GN--QSEVNP
             HRGVPTSLTI SH---FPHGP TAYFTLHNVV L-RHDILN-A GN--QSEVNP
             HRGVPTAMTI SH---FPHGP TLMVSLHNVV L-RADIPKIK GT--VSESYP
             HRGTPTAITI SH---FPHGP TLMASLHNVV L-RADIPRIK GT--VSESYP
             HRGTPTAMTI SH---FPHGP TLMASLHNVV L-RADIPRIK GT--VSESYP
             RRGTPTALTI SH---MPHGP TVSFSLHNVL L-RHDIPGVR GT--VSEAYP
             HRGTPTALTV SH---FPHGP TASFSLHNVV L-RADIPNAR GT--VSESYP
             HRGTPTALTI SH---LPHGP TASFSLHNVV L-RQDIPNAR GT--VSESYP
             HRGTPTAMTI SH---LPHGP TASFSLHNVV L-RADIPNAR GT--VSESYP
             HRGTPTAMTI SH---LPHGP TASFSLHNVV L-RADIPNAR GT--VSESYP
             SQGVPDSLIV SH---LPLGP TVTFTIHNLV A-RHDIDG-V GT--MSEQYP
             SQGVPDSLTV SH---LPLGP TVTFTIHNLV A-RHDIEG-V GT--MSEQYP
             SQGVPDSLIV SH---LPLGP TVTFTIHNLV A-RHDIDG-V GT--MSEQYP
             SQGVPDSLTI SH---LPLGP TVVFTIHNLV T-RHDIED-V GT--MSEQYP
             SQGVPDSLTV SH---LPLGP TVVFTIHNLV T-RHDIQD-V GT--MSEQHP
             TRGEPDGLIV CH---LPLGP TAFFTLSNCV L-RHDIAD-R GT--VSEVYP
             NKGEPDTMIV TH---LPHGP TAYFTMFNVV M-RHEVMNRE EK--MPQQFP
             TRGEPDGLIV CH---LPLGP TAYFTLNGAV L-RHDLEGGA AP--MSEAYP
             TRGEPDGLVI CH---LPLGP TAFFSLSNAV M-RHDLNPPA AP--MSEAYP
             HRGIPDSLVV CH---LPYGP TAFFNISDVV M-RHDIPD-I GH--MSEQKP
             HRGIPDSLVV CH---LPYGP TAFFNISDVV M-RHDIPD-I GH--MSEQKP
             HRGVPDALQI CH---LPYGP TAFFTLFNPV L-RHDIPK-I GT--MSEAYP
             TRGNPDGMIV CH---LPFGP TAFFTMANVV M-RHDIPN-C GT--MSEQYP
             TRGNPDGMLV CH---LPFGP TAFFSMANVV M-RHDIPN-C GT--MSEQYP
             TRGEPDGLVV CH---LPYGP TAYFSLSNTV L-RHDIED-R AT--ISEAYP
             TRGEPDGLVV CH---LPYGP TAYFSLSNTV L-RHDIED-R AT--ISEAYP
             HRGEPVGLVI SH---LPYGP TAYFEIKNCV M-IHDIDE-A TP--PSLAFP
             HRGEPDGLVI SH---LPFGP TCYFGLSNTV M-RHDIKDDI GH--VSEVFP
             HRGQPDGLIV SH---LPYGP TAYFQLANVV M-RHDIPN-A GT--MSEAFP
             HRGEPDGMVV CH---LPYGP TAYFGIFNTV L-RHDIGQEV GT--ISEAYP
             HRGEPDGMVV CH---LPYGP TAYFGIFNTV L-RHDIGQEV GT--ISEAYP
             HRGVPDGLII SH---LPFGP TAYFGLLNVV T-RHDISDSI GK--MPEQYP
             HRGEPDGLIV CH---LPYGP TAYFGLSNVV T-RHDIKDVL GT--MSEQYP
             HRGVPDGLVI CH---LPFGP TAYFELLNVV T-RHDIKDAI GT--MPEAHP
             HRGQPDGLIV CH---LPFGP TAYFGLLNVV T-RHDIKDAM GK--MSEAYP
             TRGQPDGLVL CH---LPHGP TAHFTLSGAV L-RHEVGG-L GG--APLGAP
             HRGTPVGLIV SH---LPFGP TAYFTLCNVV M-RHDIPD-L GT--MSEAKP
             HRGTPVGLIV SH---LPFGP TAYFTLCNVV M-RHDIPD-L GT--MSEAKP
             HRGTPVGLIV SH---LPFGP TAYFTLCNVV M-RHDIPD-L GT--MSEAKP
             TRGQPDGLVV CH---LPFGP TAYFTMYNVV M-RHDVPD-I GT--MSEAYP
             HRGMPDGLIV CH---LPFGP TAYFTLCNVV M-RHDIPD-L GT--MSEAHP
             HRGNPDGLII SH---LPYGP TAYFNISGCV M-RHDIPD-V GT--MSEVYP
             HSGVPDNLVI CH---LPYGP TASFNISGVV M-RHDIPD-I GT--MSEQKP
             HRGIPDSIII CH---LPYGP TAYFTMSDVI M-RHDIPN-I GT--MSEQYP
             DVG--PQWIV FK---D-EKI QLVLKIVQYK S-RDYL---R VSKPSKDHPP
             DVG--PQWVV FK---N-SQL QIVLKIVQYK S-RDYL---R VSKPSKDHLP
             DHH-PKNMFI CT---LPNGP TAKYSLSNIF Y-AHKQ---K SNIEITTLAP
             DKH-PKYMFI ST---LPNGP TAKYSLTNVL Y-AHKK---K TDIEITTLPP
             DKH-PKYMFI ST---LPNGP TAKYSLTNVL Y-AHKK---K TDIEITTLPP
             G----KGLSL RY---LPDGP VYLYRLSSVV C-SESI---P HRGTPTP-LP
             DTV--FSMIH VH---LPNGP CAHWRLTKIK L-PEEI---G GHPKLPTSYP
             DRDIITHMMM MA---LPAGP TAWFRMTNVY T-HKEL---V GSGVPIPDCP
             NHKECTDLYI IH---MPCGP SFHFKLFNLM K-PKDI---K GHVTSTWHVP
             SRKEPFALTV IS---LPHGP TAFFRLSSIS T-GDEI---Y GKARPTPHTP
             HRKEVSQLIY VH---LPAGP TYKFKLTNYT P-CDEI---H HHGRFTDHNP
             GK-LPNGLYI CS---LPYGP TTFFRLTSLL M-ASDM---K GAGSFTESKC
             DK-LPNGLYI CS---LPRGP TTFFKLTSLK L-ASEM---K GAGVLVATKP
             NK-LPNGLYI CS---LPRGP TTFFKLTSLK L-ASEM---K GAGVLVATKP
             RIKEPYNLIV SH---LPEGP TATFRVSNFL S-HAQL---E DPAPRTEHYP
             RIKEPYNLIV SH---LPEGP TATFRVSNFL S-YTQL---E DPAPRTEHYP
             RIKEPHNLIV SH---LPEGP TATFRVSNFL S-YAQL---E DPAPRTEHYP
             RLKEPYNLII SH---LPEGP TAMFRVSNFM T-HAQL---K DPAPRTEHYP
             RLKEPYNLII SH---LPEGP TATFRLSNFM A-HAQL---K DPAPRTEHYP
             RNNKPSSCLL IH---LPTGP CATFRLSFPK L-KKDL---R NIAKDRNYYP
             DQKKPTGMTV VH---LPEGP TFHFTINNWI E-GSKL---P GHGNSQGFYP
             DLKKPSSLTV IH---LAPGP SLTYTIRNYL P-GKAL---L GHGNPTNHY-
             DLKRPHQMSI VH---LAPGP TLTYSIRNYL P-GKSL---L GHGNATNHYP
             DLKRPSQLSV CH---LPPGP TLTYTIRNYQ P-GKAI---L GHGNPTNHYP
             HEKKPDGLDI IH---LPNGP HFHFSVTNWI E-GKKL---P RHANDTGHYP
             DQKRPSGLTI VH---LPVGP TFHFSISNWI D-GKRL---P GHGRATDHWP
             DQKRVSGMDI VH---LPSGP MFHFSISNWV D-GKRI---P GHGRSTAHWP
             DSKKPAGLDI VH---LPKGP MFHFSISNWV E-GKKI---P GHGKPTEHWP
             KNHRPYGLYI VH---LPDGP TSYFRLSSVR L-AQEM---Q GAATMTTHLP
             ---------- ---------- ---------- ---------- ----------
             HPIIPWGLYI CH---LPIGP TSYFRIRSVK L-AQDM---K GSAFSTTHNP
             TKGIIDELTI SH---LPNGP TAVFRLTNLV M-PEDI---P GGGEMTSHKA
             DQCKPNGMLI IH---LPDGP TAHFKLSNVK I-TPEL---K RSHKISKHRP
             NRKKPEGLLL IH---LPDGP TAHFKVSNFK D-LKDL---K RNERITTHRP
             DRRKPNGLLV IH---LPNGP TAHFKLSNVK L-TSDI---K RDHKITKHRP
             DRRKPNGLLV IH---LPNGP TAHFKLSNVK L-TSDI---K RDHKITKHRP
             DRKKTNALTL VH---LPNGP SFYFTLSNLQ T-AKEI---S NHGRSTGHIP
             DKNKVTGITF IH---LPTGP TFYFSVTNII E-SKKI---A GHGNPTSHIP
             DKKKVNGLTF IH---LPEGP TMYFSVSSLK M-PKEI---K GHGRSTTHIP
             DKKKVTGLTF MH---LPEGP SFYFKVSSYV D-VKKI---V GHGRPTSHIP
             DKKEVTGLTF IH---LPAGP SFYFKLSSYV E-VEKI---H GHGRPTSHIP
             DKKKVTGLTF IH---LPEGP TFYFKLSSFV E-VKKI---V GHGRPTSHIP
             NKKKVTGLTF MH---LPEGP SFYFKISSFV E-VKKI---V GHGKPTSHIP
             DKKKVTGLTF VH---LPEGP SFYFKISSYV E-VQKI---V GHGRATSHIP
             DKKKVTGLTF IH---LPEGP TFYFKISSFV E-VEKI---V GHGRPTSHIP
             DKKKVTGLTF IH---LPEGP SFYFKISSYV D-VQKI---V GHGRATSHIP
             DKKVVTGLTF IH---LPEGP TFYFSVTSLT E-GKKI---A GHGRATDHIP
             DKKKVTGITM IH---LPEGP TFYFSITSIV E-GKQI---K GHGRASEHIP
             DKKKVNGITL IN---LPEGP TFYFSVSSIV D-GKRI---K GHGKAGDYLP
             DKKKVNGITL IN---LPEGP TFYFSITSIV D-GKRI---K GHGKAGDYLP
             KSKICNGMLV SR---LPEGP TAFFKVSNVK L-TASI---K ERGRRTNHQP
             KSKICNGMLV SR---LPDGP TAFFKVSNVK L-TASI---K ERGRRTNHQP
             KSKICNGMLV SR---LPEGP TAFFKVSNVK L-TSSI---K ERGRRTNHQP
             RLKICNGLIV SV---LPHGP TAFFKVSNVI P-STEV---F NHGKVTAHQP
             KSKVCNGLTL SH---LRAGP TAFFKVSNVV T-SKKI---P NHGASTSHIP
             KSKVCNGMLI SH---LRGGP TAFFKVSNVI P-SSDV---P NNGSATNHVP
             NKKKGNGMLH VH---LPEGP TCLYKLSSLK L-SKEI---K GHGRATSHYP
             DKKKVNGLVV SH---LPDGP TAHFKVTNIK Y-AKEI---H NHGASTMHYP
             DRKKPNGIIF CH---LPEGP TAYFKINSLT F-TQDL---K KFGESTSHFP
             DRKKPNGIIF CH---LPEGP TAYFKINSLT F-TQDL---K KFGESTAHFP
             DRKTPNGLLL CH---LPEGP TVHFKMSNVK L-RKEI---K NSTTPSEHQP
             DRGKANGMVI SH---FPDGP TCHYKMSNVK L-RQDI---K RCGKPTDHQP
             DRKVPNGMVL CH---LPDGP TAHFKVSSVR L-RKEM---K RRGKPTEHSP
             DRKVPNGLVF CH---LPDGP TAHFKMSNVR L-RKEM---K RKGKPTEHKP
             DRKIPNGLVL SH---LPDGP TAHFRMSSVR L-RKEI---K RKGKPTEHVP
             DRKTPNGLIL SH---LPNGP TAHFKMSSVR L-RKEI---K RRGKPTEHIP
             DRKTPNGLIL SH---LPNGP TAHFKMSSVR L-RKEI---K RRGKPTEHVP
             DRKTPNGLIL SH---LPNGP TAHFKMSSVR L-RKEI---K RRGKPTEHVP
             PPCIPNGLLL VH---LPDGP TAHFRLSNLK L-GADI---K GHGRATQHKP
             DRKQANGLLL VH---LPDGP TAHFRLSNLK L-GKDI---K GHGRTTSHKP
             NRKQPNGLLM IA---LPEGP TAHFKLSSIK L-SKKI---K GHGKPTSHMP
             NRREPDALLI IG---LPNGP TAHFKLSNLV L-RKDI---K NHGNPTSHQP
             NRREPDGLLI IG---LPDGP TAHFKLSRLV L-RKDI---K SHGNPTSHEP

             ----SNVCIK LNECDF---L RD--FL---- --VDMNMYNL TNNCDVVVNS
             IREDMPLVVT TAKRVGQVFL TTGKFVPR-G DKSLTYIADK YDTDVIAVIE
             IREEMPFVVT TAKRVGQVFL TGGKFVPR-G NKSLQTIADK NNTDVIGVIE
             -DLSGDLVIT TSKRPVESLV LGVEFVPR-A GSLEDVLEEA LADVLLVVEG
             -EFNIDRKRV TAKVEVEELL TYLLFLTP-H DS-PMSNYWH IKK------G
             YWFPDVLPVL TGEGEIAEAL ESFFHFER-V E--SDRVVQL PQNSLVMAIG
             -ELADKAVRV SSCPPGSEGL CNLMGLEV-D ES-SSRDAWS IR-------T
             RELKDNEEFQ KYYEIYDEFL --FQHLNI-N ED-SD-ITLR LE-------K
             -KMNDDFVVF VGDPPFDPLL --LGAMPK-G KA-AEKFVRK VETKKIVKVH
             -KMDDSPAVF KGKAPIDPLV --FGAIPQ-T KA-GLKLTRK VEFRKKVVVK
             AVIVDLSEGE VGDI-FTEIF GYPILYSL-- --DAVRGLF- ---DTVVLIR
             EVLVARLDSG VAVEFADAFV IA--FHARAA GYVEAVIESL DARTVAVTFR
             LLIFSKFDEL EHLKLIKEIF IH--VFGTLS KPFYDHCYNF YYIKDLIYFR
             LLIFSKFDEL EHLKLIKEIF IH--VFGTLS KPFYDHCYNF YYIKDLIYFR
             -FVCDNMEGT VGIK-IKEKM AL--LFP--Q CSRAKRIVSL VNRNDTIAFR
             -FVCDNMEGP VGIK-IKEKM AL--LFP--R CDGAKRIVSL VNRNDTIAFR
             HLVFEDMTSK LGKR-ITDIL KA--LFPV-P KPESHRIISF VNRNDWISFR
             HLIFHNFHSD LGKR-IMNIF KY--LFPPNK RKENNRVIVF FNKNDIIYFR
             HLIFHNFNSD LGKR-IMNIF KY--LFPPNK RKENNRVLAF YNKNDIIYFR
             HLIFHNFNTD LGKR-IMCIF KY--LFPPNK RKENNRVITF FNKNDVIYFR
             HLIFHNFNTD LGKR-IMSIF KY--LFPPNK RRENNRVITF FNKNDVIYFR
             HVIFEGFQSR LGMR-VKNML RF--LFPV-P KPDSKRIVAF IDKDGILSFR
             HLVFHNFTSR VGLR-VMNVL KF--LYPP-A NPIAQRVQAF VNVGDEIHFR
             HLVFHNFTSR VGLR-VMNVL KF--LYPP-A NPIAQRVQAF VNVGDEIHFR
             HLIFHNFSSQ LGER-VKNII RY--MFPP-A NEDETRVLSF VNKRDYIHFR
             HLMFHNFTSP LGER-LKDII RY--MFPP-A NTNETRIMSF VNEKDKIVFR
             HLMFHNFTSP LGER-IKDII RY--MFPP-P NTNETRIMSF INEKDKIIFR
             HLIFEGMHSK LGAR-LTQIL KH--LFPT-G GKSAKRVCSF INRQDSIVFR
             HLIFDNLTTP LGKR-FEMIL KY--LFPV-P KSDSKRVMTF SNSSDYITFR
             HLIFNNFNSP LGER-ITSIL KH--LFPV-P KHDSKKVITF SNNSDLISVR
             HLIFDNFSTK LGER-VTTIL KH--LFPV-P KIDSKRVLTF HNENGVIQFR
             HLIFDNFSTK LGER-VTTIL KH--LFPV-P KIDSKRVLTF HNENGVISFR
             HLIFQNFNST LGLR-VSNIL KH--LFPK-L KNASQRVISF VNINDNIIFR
             HLIFQNFNST LGLR-VSDIL KH--LFPK-L KNTSQRVISF VNVNDNIIFR
             NHIFKGLNSN LGQR-VRCIL KH--LFPV-P KDDSKRVVTW YEEDDVICFR
             HLIFENLTSK LGKR-VKTAL SA--LFPPDP KDTTPRVVTF ANTDDYISFR
             HLIFENLSSK LGLR-VQTAL KH--LFPV-P KPDSSRVMSW INNNDFISFR
             HLVFENFTSE LGKR-VVKIM KH--LFPPGV KKDSSRVITF INNDDFISVR
             HLIFENFTTG LGKR-VETIL KH--LFPPGV KKDSSRVITF VNNDDYISVR
             HLIFENFQSD LGKR-VVKIL QH--LFPPGV KKDSSRVITF VNNDDYISVR
             HLIFENFQSD LGKR-VVKIL QH--LFPPGV KKDSSRVITF VNNDDYISVR
             HLIFENFSSK LGKR-VETVL KH--LFPPGV KKDSPRVISF INKDDFISVR
             HLIFDNFTTD LGKR-VVQIL KH--LFPPGV KKDSARVITF ANRGDFISVR
             HLIFDNFTTP LGNR-VVTIL KN--LFPPGP KKDSSRVITF ANRGDFISVR
             HLIFDNFTTA LGKR-VVCIL KH--LFNAGP KKDSERVITF ANRGDFISVR
             HLIFDNFTTP LGHR-VETIL KH--LFPPEP KEDSPRVITF ANRGDFISVR
             HLIFDNFTTP LGQR-VVKIL KH--MFPPGV KKDSPRVITF ANRGDFISVR
             HLIFDNFTTP LGER-IVKVL KH--LFPPGP KKDASRVITF ANRGDYISVR
             HLIFDNFTTP LGKR-VETIL KH--LFPPGP KKDAARVITF ANRGDFISVR
             HLIFDNFTTP LGQR-VVTIL KH--IFPPGP KKDSPRVITF ANRGDFISVR
             RLIFEGFSTK LGER-VVKIL KH--LFPPQK PNVGNRVITF VNNDDTIEVR
             HLIFENFQTP LGRR-IVKVL KH--LFPPAS KTAGNRVITF MNQDDCIEVR
             HLIFDGFTTK LGLR-IVKIL KH--LFPPAS KAAGNRVITF VNQDDCIEVR
             HLVFDGFTSK LGQR-IVKVL KH--LFPPNK AKMSNRVITF KNIDDVIEVR
             HLIFEGFSTK LGER-VVQVL KH--LFPPGT AKVGNRVVTF KNIEDTIEVR
             HLVFEGFKTK LGAR-VVQIL KH--LFPP-P GKIGNRIVSF VNKDDNIEVR
             HLIFEGFKTK LGKR-VVQIL KH--LFPP-A GKVGNRVVTF VNKEDSIEVR
             HLIFEGFKTK LGAR-VVQIL KH--LFPP-A GKVGNRVVSF VNKEDSIEVR
             HLIFENFSTK LGLR-IKDVL RY--LFPV-P KADASRVLTF DNENDFISVR
             HLIFENFSTK LGIR-IKDVL RY--LFPV-P KADASRVLTF DNENDFISFR
             HLVFENFSTK LGIR-IKDVL RY--LFPV-P KADASRVLTF DNENDFISFR
             HLIFENFTTK LGCR-IRDVL KY--LFPV-P KPEATRVLTF DNQNDFISFR
             HLIFENFTTR LGRR-VRDVL KF--LFPV-P KPDATRVLTF DNQNDFVSFR
             HLIFDKFSTP LGQR-VADVL KY--LFPV-P KADSRRVMTF SNEEDVLYFR
             HLIFHNFKTK LGER-VATIL KY--LFPV-P KQESNRIVTF ANDNDFISFR
             HIILNQFNSE LGKR-VGNIL KC--LFPI-P KLDTRRVVTF SNNDDHISFR
             HILLNGFNSE LGKR-AGNIL KC--LFPV-P RADSKRVVTF SNENDFISFR
             HLIFNNFKTP IGLR-TVKIL KH--LFPV-P KENSQRVMSF LNHNDSIIFR
             HLIFNNFKTP IGLR-TVKIL KH--LFPV-P KENSQRVMSF LNHNDSIIFR
             HLIFNNFKSK LGER------ ---------- ---------- ----------
             HLIFDNLNSK LGQR-FTTIL KH--LFPV-P KPDSKRIMTF SNVDDYVSFR
             HLIFDNLNSK LGHR-FTTIL KH--LFPV-P KPDSKRIITF SNSEDYISFR
             HLIINQFETP LGKR-VANIL KH--LFPV-P KPDAKRVITL SNDNDFVSFR
             HLIINQFETP LGKR-VSNIL KH--LFPV-P KPDAKRVITL SNDNDFVSFR
             HLIFHNFTTP LGER-TENIL KY--LFPV-P KDDSRRVVTF SNDNDFISFR
             HLILENFTSP LGKR-TATVL KH--LFPE-P KAKSKRVVTF ANDADYISLR
             HLIFHGFSTA LGER-ATSIL KY--LFPV-P KDESKRVITF ANDADFISFR
             HLVLDNLGSK LGAR-TANIL KH--LFPV-P KDDAKRIVTF SNRQDYISFR
             HLITDNLGSK LGQR-TANIL KH--LFPV-P KDDSKRIVSF ANRNDFISFR
             HLIFNNFTTQ MGQR-VGNIL KH--IFPA-P KLDAKRIVTF SNQSDYISFR
             HLIFNNFNTK LGQR-TVNIL KH--LFPV-P KPDAKRIITF ANQSDYISFR
             HLILNNFKSK LGER-TANIL KH--LFPM-P KPDTKRIITF ANQSDYISFR
             HLILDNFTTK TGER-TANIV KH--LFPV-P KPDSKRIITF ANRDDYISFR
             HILLHRLDSA LGRR-VGTIL KH--LFPV-P RPQTRRVVTF ANEDDVILVR
             HLITHGFSSR LGKR-VSDIL RY--LFPV-P KDDSHRVITF ANQDDYISFR
             HLITHGFSSR LGKR-VSDIL RY--LFPV-P KDDSHRVITF ANQDDYISFR
             HLITHGFSSR LGKR-VSDIL RY--LFPV-P KDDSHRVITF ANQDDYISFR
             HLIFHNFTSR LGRR-VSNIL KY--LFPV-P KEDSRRVITF ANTDDYISFR
             HLIFHNFSSR LGQR-VADIM KY--LFPV-P KEESKRVITF ANQDDYISFR
             HLIFHNFKSK LGER-VKTIL QA--LFPV-P KDESKRTISF INEDDFISFR
             HLIFHNFKTK LAER-TMSIL RY--LFPV-P KEDSKRVMTF ANHDDFISFR
             HLIFHNFKTK LGER-VMNIL KY--LFPV-P KEDSKRIITF ANHDDYISFR
             QLIVNNFTTD IGMQ-VVEFL AG--MFPFHP S--SRQVVNF TVQGDFIYFR
             QLIVNNFTTD TGMK-IVEFL AE--MFPFSQ S--SRQVANF TVQGDFIYFR
             EVYITNFNTF IGER-IKRQL HT--LVPFKP EYKSQKVVVF YNQRDFIFFR
             EVYITNFNTF IGER-IKRQL HT--LVPFKP AYKSQKVVVF YNQRDFIFFR
             EVYITNFNTF IGER-IKRQL HT--LVPFKP AYKSQKVVVF YNQRDFIFFR
             EVVTCNFQTN LGRH-IERSL SA--LFPHEG TPQSRQVVLV RNQRDYIFLR
             EIILKRFTTS LGKQ-CGRML RA--LFPANP QFEGRRVVTF HQQRDFVFCR
             EVIMNNFKTR LGRR-VGRMI QS--MLSREE HLRARQVITF HNQRDFIFFR
             ECLTTGFQTR LGVM-VARQL NA--LFSQKP NFKGRRVVTF HSQRDFIFFR
             ELILNNFTTV LGHR-VGKVL QC--LFPKIP QLEGRQVVTC HNQRDYIFFR
             ELILNQFNTK VGRR-VGRGL AA--LFPSKP QFRGRRVVTF HNQRDFIFFR
             EIILNHFDTR LGRR-VGRQI AS--LFPLDP ELEARRVITF HNQRDMIFFR
             EIVLNSFNTR LGRR-IGRQI AS--LFPLDP EFEGRRVITF HNQRDMIFFR
             EIVLNSFNTR LGRR-IGRQI AS--LFSLDP EFEGRRVITF HNQRDMIFFR
             ELIFKNFDTR LGRR-ISRML EC--LFPATR DYAGRAVATF HNQRDYIFLR
             ELIFKNFDTR LGRR-ISRML EC--LFPATR DYAGRAVATF HNQRDYIFLR
             ELIFKNFDTR LGRR-IARML EC--LFPATR DYAGRAVATF LNQRDYIFLR
             ELIFKNFDTR LGRR-INRLL EC--LFPATR DYEGRAVATF HNQRDYIFMR
             ELIFKNFDTR LGRR-IHRML EC--LFPATR DYAGRAVATF HNQRDYIFMR
             ELILNNFTTR LGYR-VARMF QA--IFPQKP NFTGRRVVTM HNQRDFIFFR
             ELLLNRFTTP LGLL-TAQLL RR--LFPYQP EIAGREVVTI HNQRDYLFVR
             --------TP LGIL-AAKSM HT--MFPPRP ELSGRQVVTL HNQRDYIFFR
             ELLLNNFKTP LGLL-AAKSM NT--LFPARP ELQGRQVVTL HNQRDYIFFR
             ELLLNGFKTP LGLL-AAKSM NT--LFPPKP ELAGRQVLTL HNQRDYIFFR
             ELILNNFKTP LGIL-TAHLF KG--LFPAAP ELEGRQVLTL HNQRDYIFVR
             ELILNNFRTP LGLL-TAHLF RT--LFPPQP EFEGRQVVTL HNQRDYIFVR
             ELILNNFRTP LGLL-TARLF QT--LFPPQP DLEGRQVVTV HNQRDYLFVR
             ELILNNFRTP LGLL-TAHLF RT--LFPPQP DIEGRQVVTL HNQRDYIFVR
             ELLLNNFTTR LGRR-VARQL AA--LFPLTP EFSGRRVVTF HNQRDFIFFR
             ---------- ---------- ---------- ---------- ----------
             EVILNNFDTR IGYR-IGRQL AS--LFPFNP DFAGRRVIAF HNQRDFIFFR
             ELIVNNFTTR LGHS-IGRMF AS--MFAQDP NFKGRRVCTL HNQRDFIFFR
             EVILTNFTTR LGCT-IGRML GA--LFHYQP EFKGSRVVTF HNQRDYIFFR
             EVILNNFTTR LGLT-IGRML GA--LFHYEP EFRGRRAVTF HNQRDYIFFR
             EVILNNFTTR LGLT-VGRML GA--LFHHDP EFRGRRAVTF HNQRDYIFFR
             EVILTNFTTR LGLT-VGRML GA--LFHHDP EFRGRRAVTF HNQRDYIFFR
             ELIINNFSTR LGMT-VARAF QS--LFIQTP QIQGRQVVTI HCQRDFLFFR
             ELILNNFSTR LGQT-VGRLF QS--LFPHRP QFQGRQVVTL HNQRDFIFFR
             ELILNNFSTR LGKT-VGRLF QS--MFPQQP EFVGRQVVTL HNQRDWIFFR
             ELILNNFSTR LGKT-VGTLF QS--IFPKNP DFEGRQVITL HNQRDYIFFR
             ELILNNFSTR LGKT-VGRLF QS--IFPQSP DIEGRQVITL HNQRDYIFFR
             ELILNNFQTR LGQT-VGRLF QS--ILPQNP DIEGRQVITL HNQRDYIFFR
             ELILNNFQTR LGKT-VGRLF QS--IFPKNP DFEGRQVITL HNQRDYIFFR
             ELILNNFQTR LGKT-VGRLF QS--IFPQNP DFEGRQVITL HNQRDYIFFR
             ELILNNFNTR LGKT-VGKLF QS--IFPKNP DFEGRQVITL HNQRDYIFFR
             ELILNNFQTR LGNT-VGRLF QS--IFPKNP DFEGRQVITL HNQRDYIFFR
             ELILNNFNTR LGKT-VGRLF QS--LFPHKP EFQGRQVITL HNQRDYIFFR
             ELVLNNFNTR MGKT-VGRMF QT--MFPHSP EIVARQVVTL HNQRDYIFFR
             EIVLNNFNSR LGKT-VGRLF QS--IFPHKP ELQGRQVITL HNQRDYIFFR
             EIVLNNFNSR LGKT-VGRLF QS--IFPHKP ELQGRQVITL HNQRDYIFFR
             ELILNNFSTR LGHR-VGRFL GS--LFEHQP EFEGHQVVTF HNQRDFIFVR
             ELILNNFSTR LGHR-VGRFL GS--LFEHQP EFEGHQVVTF HNQRDFIFVR
             ELILNNFSTR LGHR-VGRFL GS--LFEHQP EFEGHQVVTF HNQRDFIFVR
             EIILNNFNTR LGHR-VGRFL GS--FFPHEP EFNGRQVVTF HNQRDYIFVR
             ELNLHGFGTR LGHR-IGRLL GS--VFPHDA QFQGRQVVTF HNQRDYIFVR
             ELVLNGFTTR LGHR-AGRFL GS--LFPHNA QFQGRQVATF HNQRDFIFVR
             ELILNNFSTR LGHR-VSRMF AS--VFPQKP EFKGRRVVTF HNQRDFIFFR
             EVIINNFHTR LGHQ-VGRQL TA--LFPQVP EFEGRAVVTF HNQRDFIFVR
             EVILNNFNTR LGHN-IARML AC--LFPHDP KFTGRRVVTF HNQRDYIFFR
             EVILNNFNTR LGHN-IARML AC--LFPHDP KFTGRRVVTF HNQRDYIFFR
             EIILNNFGTR LGHT-IGRMF TT--LFPHNP EFIGRQVVTF HNQRDFIFFR
             ELILNNFNTR LGHS-IGRQI AA--LFPHDP NFVGRRVVTF HNQRDFVFFR
             EVILNNFTTR LGHS-IGRLF AA--LFPHDP QFVGRQVATF HNQRDFIFFR
             EVILNNFTTR LGHS-IGRMF AS--LYPHDP QFTGRQVATF HNQRDYIFFR
             EVILNNFTTR LGHS-IGRMF AS--LFPHDP QFIGRQVATF HNQRDYIFFR
             EIILNNFTTR LGHS-IGRMF AS--LFPHNP QFIGRQVATF HNQRDYIFFR
             EIILNNFTTR LGHS-IGRMF AS--LFPHNP QFIGRQVATF HNQRDYIFFR
             EIILNNFTTR LGHS-IGRMF AS--LFPHNP QFIGRQVATF HNQRDYIFFR
             ELILNHFDTR LGHR-MGRMF AS--LFPQDP QFRGRRVVTF HNQRDFIFVR
             ELILNHFDTR LGHR-LGRML AS--LFPQDP QFRGRRVVTF HNQRDFIFVR
             ELLLNNFTTR LGHR-VGRLF AS--VFPQDP QFRGRRAVTF HNQRDFIFFR
             ELVLNNFTTR LGNR-VGRFF QS--LFPPDP NFRGRRVVTF HNQRDFIFFR
             ELVLTNFTTC LGHR-IGRLI QS--LFPQEP NFRGRRVVTF HNQRDYIFFR

             RL-------- ---------- ---I---HTN ICELLFMLTT KNIKF-----
             RHPRGMVIN- ---------- ---FYRTKDR PVGPLINVKI WIM------E
             NYPRGMAVN- ---------- ---FYRTRER PVGPLILVKI WIM------E
             HPRHLGTLT- ---------- ---FYRRT-E KVGPSLFYRD FRT------K
             HGKYMAIME- ---------- ---LIDEEGK STGLKLFILD FEV-------
             DKEIDF---- ---------- ---MGSGK-- ---SLFKFNI KGF-------
             DEEYAWVME- ---------- ---LMDARGT PAGFKLLIRD FRV-------
             DPKYLFAIQ- ---------- ---FYKGR-V KIGPLIRIKS IKL-------
             DNVLDF---- ---------- ---LYDGK-- ---PVLRIKV LGVRYGGEAN
             GDEWLF---- ---------- ---FYDDE-- ---MLFKLRI LKI-------
             RT-------- -------DGY LVEL---LGS DLGPRAS--- -SIRI-----
             Y--------- ---------- -------GGA PVGPMLRL-- ----------
             HYQ-ILPTT- -------NNI NKQ----KLV EIGPQFTLHI IKIFDVIYEN
             HYQ-ILPTT- -------NNI NKQ----KLV EIGPQFTLHI IKIFDVIYEN
             HY--LI-EN- -------GD- -RTT---LSK SLG--MDLRA YEIRKGTFEM
             HY--LI-EK- -------GD- -KTT---LSK SLG--MDLRA YEIRKGTFEV
             QH--TFTKTK ---------- -GQI---QLQ EVGPRMEMKL FKIVRGSIDN
             HY--NWEKN- -------QT- -NEI---VLK EIGPRFSFVV YKINKETLDS
             HY--NWETN- -------EK- -NEI---VLN EVGPRFSFLV YRINKEALDS
             HY--NWETN- -------EK- -GEI---ILN EVGPRFSFIV YKINKEALDS
             HY--NWETS- -------EK- -GEI---VLN EVGPRFSFMV YKINKETVDS
             HY--IVERRD EEAGTATQGH QQHQ---ALI ELGPRFDLGL FRIRLGTLEQ
             HY--TWTDNR KKTSGASDAE EEEL---ELV EVGPRFTLKP YRIDLGTAEM
             HY--TWTDNR KKTSGASDAE EEEL---ELV EVGPRFTLKP YRIDLGTAEM
             HH--VWTSNN R------DGD DKEV---QLT EVGPRFIMRP FKIELGTVDM
             HH--VWTEKK I------GAE DKKI---SLK EIGPRFVLKP FKIELGTVDM
             HH--VWTEKK I------GAE DKKV---ALK EIGPRFVLKP FKIELGTVDM
             NH--VY-RKV -------G-- -PEV---VLK EIGPRFCLHP YMIRLDTMES
             HH--AY-DYN -------EE- -HQL---VLQ EIGPRFDLRP YQIKLGTIDM
             HH--VH-DKV -------DY- -KTV---DLI ELGPRFELKP YQISLGTLDQ
             HH--TY-QK- -------SF- -NQV---DLN EQGPRFELKP YKITLGTIGQ
             HH--TY-QK- -------SF- -NQV---DLN EQGPRFELKP YKITLGTIGQ
             HF--SWDKDI -------TDK SEEI---QLN EIGPRFILKL YKIELGTLEM
             HF--SWDKDM -------TDK SEEI---QLN EIGPRFILRL YKIELGTLEM
             HH--TY-KYV -------D-- -KKL---ELT EHGPSFDLRL YKIWRGPLHE
             HH--IY-AKT -------GP- -KQI---ILS EAGPRFEMKL FEITLGTVDM
             HH--VF-LKT -------SH- -RDV---QLA EVGPRFEARV YQINQGTLDQ
             HH--MY-VKT -------K-- -DTV---ELS EVGPRFEMRL YELRLGLLDN
             HH--VY-VKT -------K-- -DGV---ELS EIGPRFEMRL YEIRLGLPDN
             HH--VY-VKT -------K-- -DSV---ELS EIGPRFEMRL YEIRLGLPDN
             HH--VY-VKT -------K-- -DSV---ELS EIGPRFEMRL YEIRLGLPDN
             QH--VY-VRT -------R-- -DGV---ELS EVGPRFEMRL FELRLGTLDN
             QH--VY-VKT -------R-- -EGV---ELA EVGPRFEMRL YDLRLGTLEN
             QH--VY-VRT -------K-- -DGV---EMA EVGPRFEMRL FELRLGTLEN
             QH--VY-VRT -------R-- -EGV---EIA EVGPRFEMRL FELRLGTLEN
             QH--VY-VRT -------R-- -EGV---ELA EVGPRFEMRL FELRLGTVEN
             QH--VY-VKT -------R-- -DGV---ELA EVGPRFEMKL YELTLGTLEN
             QH--VY-VKT -------R-- -EGV---EVA EVGPRFEMRL FELRLGTLEN
             QH--VY-VKT -------R-- -EGV---ELA EVGPRFEMRL FELKLGTLEN
             QH--VY-VRT -------R-- -EGV---ELA EVGPRFEMRL FELRLGTLDN
             HH--VY-VRT -------SY- -DSV---ELS EVGPRFTMKP FKITMGTLDN
             HH--VY-VRT -------SY- -DSV---ELS EVGPRFTMRP FSITMGTLEN
             HH--VY-VRT -------SY- -DSV---ELS EVGPRFTMRP FSITMGTLEN
             HH--VF-VRT -------GH- -ESV---ELA EVGPRMSMKV FEIRGGTLEN
             HH--VF-VKT -------GY- -QAV---ELA EVGPRMSMRL FEIRAGTLEN
             HH--VF-VKT -------GY- -RDV---ELA EVGPRMTMRL FEIRGGTLEK
             HH--VF-VKT -------GY- -KDA---ELA EVGPRMTMRL FEIRGGSLEK
             HH--VF-VKT -------GY- -RDV---ELA EVGPRMTMRL FEIRGGSMEK
             HH--TF-KKE -------KGK -RQV---ELT EVGPRFELTP YRVVLGTLEM
             HH--TF-KKE -------KGK -KQV---ELT EVGPRFELTP YRIVLGTLEM
             HH--TF-KKE -------KGK -KQV---ELT EVGPRFELTP YRIVLGTLEM
             HH--TF-KMV -------KK- -SNV---QLT EVGPRMELSP CRIMLGTLEM
             HH--TF-RAV -------KG- -REV---QLT EVGPRMELAP YRITLGTLEM
             HH--MY-EKR -------GG- -KEM---VLH EVGPRFEMQL YQLRLGTLDQ
             HH--VYMRNS -------PGT TPPI---QLK EVGPRFELQL FQIRLGTVAD
             HH--VY-NKE -------GNK EDRV---TLY EVGPRFEMRL YQIKLGTLEM
             HH--MY-SKI -------SH- -DNV---ALH EVGPRFEMRL YQIRLGTLEQ
             HH--QY-KYV -------N-- -KEL---ELT EVGPRFSLKL YQIKLGTLEN
             HH--QY-KYV -------N-- -KEL---ELS EVGPRFSLKL YQIKLGTLEN
             ---------- ---------- ---------- ---------- ----------
             HH--TY-KTE -------TD- -GEI---ELN EVGPRFELKP YQIKLGTLEN
             HH--VY-KTE -------ND- -GEV---ELT EAGPRFELKP YQIKLGTLET
             HH--GF-KVT -------G-- -REV---ELQ ECGPRFELQL YQVKLGTLDQ
             HH--VF-KVT -------G-- -REV---ELQ ECGPRFELQL YQVKLGTLDQ
             HH--IY-EKD -------GY- -KNV---ILK EIGPRFELKL YKIQLGTLDQ
             HH--MY-EMP -------KG- AKSV---ALT EIGPRFEMRL YQIKLGTVEM
             HH--VY-TK- -------KG- -KEV---ELA EIGPRFEMKL YQISLGTADQ
             HH--TY-AQ- -------PKG ASSI---ELT ECGPRFELKL YQIKLGTLDQ
             HH--TY-SE- -------PKG ASSI---ELT ECGPRFELKL YQIKLGTMDQ
             NH--VY-DKG -------EGG PKSI---ELK EIGPRFELRL YQVKLGTVEQ
             HH--MY-EK- -------PAG VKSI---DIK EVGPRFELRL YQVKLGTMDQ
             HH--IY-EK- -------HGG PKSV---ELK EIGPRFEMRL YQIKLGTVDQ
             HH--VY-EK- -------HGG PKSL---DLK EVGPRFELRL YQIKRGTVDQ
             NH--VY-RRQ --------G- -KTV---ELE EVGPRFQLRP YLIRLGTLEQ
             HH--VY-KKT -------DH- -RNV---ELT EVGPRFELKL YMIRLGTLEQ
             HH--VY-KKT -------DH- -RNV---ELT EVGPRFELKL YMIRLGTLEQ
             HH--VY-KKT -------DH- -RNV---ELT EVGPRFELKL YMIRLGTLEQ
             HH--TY-KKT -------DH- -KNV---ELT EVGPRFEMKL YMIKLGTLEN
             HH--TY-RRT -------DH- -RNI---ELT EVGPRFEMKL YMIKLGTLEN
             HH--NY-SKP -------DH- -KNI---ELK EIGPRFQLRL YEIKLGTIDE
             HH--TF-RMV --------D- -KQL---ELT ECGPRFQLKL YQIKLGTVDE
             HH--TY-KKI -------YG- -KDI---ELS EVGPRFQLRL YEIKLGTLDA
             LYRYCF---- -------GEK SP-----IME NVGPHLTLRL WKIIE-----
             VYRYCF---- -------GEK GP-----IME NVGPHLTLRL WRMVE-----
             HYKYNF---- --------VD KKKC---NLS EIGPGFTLQL LSLKDGLIND
             HFKYNF---- --------LN KKKC---TLN EIGPGFTLQL LSLKDGLIND
             HFKYNF---- --------LN KKKC---TLN EIGPAFTLQL LSLKDGLIND
             FYRYIFEAS- -------AAE RVRV---RTQ ELGPRFTLKL LSVRY-PIDR
             SYQYLF---- --------ES ADKV---KTV EIGPRFTLRL LWMQEGPYNP
             AYRYIFENK- -------PTS EVIV---RMH ELGPQFTLKL KWLQKGLFDP
             HHIYQFDEA- -------KDN FDRAKGCLID ELGPRFILKL RSIQRGTMNT
             RHRYMF---- -------KSD SKTA----LQ EIGPRFTLKL HSLKEGVWDG
             HHRYMF---- -------QEE GQKV---ALQ ELGPRFTLQL KQLKMGLFND
             HHRYVF---- --------RN MKKC---SLK EIGPRFTLKV HSVQEGTFCL
             HHRYVF---- --------RN EKKC---SLK EIGPRFTLKT HFVQDGLFDL
             HHR------- ---------- ---------- ---------- ----------
             THRYIF---- --------DG LEAV---RLQ EMGPRFTLRL LSLQSGTFDR
             THRYIF---- --------DG LEAV---RLQ EMGPRFTLRL LSLQSGTFDR
             THRYIF---- --------DS LKAV---RLQ EMGPRFTLRL LSLQSGTFDR
             THRYIF---- --------DS LDAV---RIQ EMGPRFTLRL LSLQSGTFDT
             THRYIF---- --------DS LEAV---RIQ EMGPRFTMRL LSLQLGTFDT
             HHIYNFYDV- -------KDR AKSVTVVKIQ EVGPRVTFRL QSLQLGKFDN
             RHRYVYRERE GKEIP--GFS DIRV---GLQ EIGPRFTLKL RRVDKGIGRA
             RHRYVFREAE GKEME--GMQ GIRA---GLQ EIGP------ --MDKGIGRA
             RHRYVFREAE GKEME--GMQ GIRA---GLQ EIGPRMTLKL RRVDKGIGRA
             RHRYIFREAD GKEMD--GVK GIRA---GLQ EIGPRMTLKL RRVDKGIGRA
             RHRYVFRDKD GKPIK--GVE DVKV---GMQ EIGPRMTLKL RRIDREVQFK
             RHRYVFREKD GKEMA--GAE GIRT---GLQ ELGPRFTLKL RRVDKGIQRA
             RHRYVFREKD GKEMK--GAE GIRV---STQ ELGPRFTLKL RRVDKGIQHA
             RHRYVFREKD GKEIK--GAE GIRT---GLQ ELGPRFTLKL RRVDKGIQRA
             HHRYIF---- --------ED GKRT---RLQ EIGPRLTLKL LWMHAGLFDT
             ---------- ---------- ---------- ---------- ----------
             HYRYIFRKK- -------NAE EQQDQAAGLQ EIGPRFTLKL MWIQEGTFNT
             QHRYIF---- -------ESK -EDA---NVQ ELGPRFTLKL KSLQKGSFNT
             HHKYQF---- -------DLE TAKP---RLR ELGPRFTLRL KSLQQGTFNS
             HHLYEF---- -------DKN GKRV---KLR ELGPRFTLKL RSLQVGLFDG
             HHRYEF---- -------TKE GKRV---KLR ELGPRFTLKL RSLQEGTFDS
             HHRYEF---- -------TKE GKRV---KLR ELGPRFTLKL RSLQEGTFDS
             RHRYAF---- -------REK -SNMPDTGLQ ELGPRFTMRL RMVQKGVWDR
             RHRYKF---- -------KNE -KRV---GLQ ELGPQFTMKL RRVQKGI---
             RHRYVF---- -------KNE -ERV---GLQ ELGPQFTLRL RRLQRGI---
             RHRYVF---- -------ENE -KKV---GLQ ELGPQFTLKL RRLQRGI---
             RHRYIF---- -------RNE -EKV---GLQ ELGPQFTLKL RRLQRGI---
             RHRYVF---- -------KDN -ERV---GLQ ELGPQFTLKL KRLQRGI---
             RHRYVF---- -------RNE -EKV---GLQ ELGPQFTMKL RRVQRGI---
             RHRYVF---- -------KNE -ERV---GLQ ELGPQFTMKL KRLQNGI---
             RHRYVF---- -------RNE -EKV---GLQ ELGPQFTMKL KRLQRGI---
             RHRYVF---- -------RNE -EKV---GLQ ELGPQFTMKL LRLQHGI---
             RHRYIF---- -------RNE -EKV---GLQ ELGPQFTLKL RRLQKGI---
             RHRYIF---- -------RNE -EKV---GLQ ELGPQFTLKL RRMQKGI---
             RHRYIF---- -------RNE -EKV---GLQ ELGPQFTLKL RRMQKGV---
             RHRYIF---- -------RNE -EKV---GLQ ELGPQFTLKL RRMQKGV---
             HHRYTFEN-- ---------- EKKA---RLQ EIGPRFTMKL RWLQQGTFDT
             HHRYTFEN-- ---------- EKKA---RLQ EIGPRFTMKL RWLQQGTFDT
             HHRYTFEN-- ---------- EKKA---RLQ EIGPRFTMKL RWLQQGTFDT
             FHRYIFAEG- -------DTK KTRA---RLQ ELGPRFTLKM RWLQEGTFDT
             HHRYIFRE-- -------GKA KD------LQ ELGPRFTLKL RWIQEGTFDT
             HHRYMICC-- -------GKK KTKA---RLQ ELGPRFTMKM RWLQEGTFDT
             HHRYVFEEK- -------VNT MIQA---RLQ ELGPRFTLRL MSVQKGTFDS
             RHRYIF---- -------RNK -ERV---GLQ ELGPRFTLKL RSLQKGTFDT
             HHRYEF---- -------KKE GSKA---ALL ELGPRFTLRL KWLQKGTFDA
             HHRYEF---- -------KKE GTKA---ALL ELGPRFTLRL KWLQKGTFDA
             HHRYIF---- -------RNE -KRV---GLQ EIGPRFTLKL RSLQKGTFDS
             HHRYVF---- -------KDN -KKV---GLQ ELGPRFTLKL RSFQKGTFVS
             FHRYIF---- -------KNE -KKV---GIQ ELGPRFTLKL RSLQKGTFDS
             YHRYIF---- -------KSE -KKV---GIQ ELGPRFTLKL RSLQKGTFDS
             FHRYIF---- -------KSE -KKV---GIQ ELGPRFTLKL RSLQKGTFDS
             FHRYIF---- -------RSE -KKV---GIQ ELGPRFTLKL RSLQKGTFDS
             FHRYIF---- -------KSE -KKV---GIQ ELGPRFTLKL RSLQKGTFDS
             FHRYIF---- -------KSE -KKV---GIQ ELGPRFTLKL RSLQKGTFDS
             HHRYVFEEK- ----KDPKKK AVVA---RLQ ELGPRFTLKL QSLQKGTFDS
             HHRYIFEEK- ----GDSKKK AVTA---RLQ ELGPRFSLKL LSLQKGTFDS
             HHRYIFEEKG VNSDKKSKKN AVVA---RLQ ECGPRFTLKL QSLQSGTFDS
             HHRYIFETK- ----KSDKEE TIKP---RLQ ECGPRFTLKL VTLQHGTFDT
             HHRYIFETKN RKDGKGETQQ KVIA---RLQ ECGPRFTLKL RSLQHETFDT

             ---------L KM-ILEA--- ----
             DGRR---WD- -------YKS ENRD
             DGRR---WD- -------YK- -PKE
             DERM---KL- ---------- ----
             -VKH---GT- ---------- ----
             ---K---KY- ---------- ----
             -GE------- ---------- ----
             -FDS---LL- ---------- ----
             GGRR---RS- ---------- ----
             -SRS---SR- ---------- ----
             ---------K KVVYRHV--- ----
             ---------G KPAEMVK--R GRRV
             LKYKNCEIKI KKKVTSIKKK KSYV
             LKYKNCEIKI KKKVTSIKKK KSYV
             D--GEFEWAY KP-YMNSRRT REEI
             D--GEFEWAY KP-YMNSRRT REEI
             AA-PEVEFAL RS-FIRSKAA LLKA
             LN-EDYEYIY RP-FMNSRKA LLT-
             LN-EDYEYVY HP-FINSKKA ML--
             LN-EDYEYVY RP-FLNSKKT QLA-
             LN-EDYEYVY RP-FLNSRKA QLA-
             QD-ADDEWRL AP-YTRSARK RRRL
             KD-VETEWAV RP-FFNKPKA TLTE
             KD-VETEWAV RP-FFNKPKA TLTE
             RD-IETEWAL RP-YFNSIKL ALTA
             RD-LETEWVL RP-YFNTHKP VLA-
             RD-LETEWVL RP-YFNTHKP ILAS
             TA-GETEWRL HN-FTNTAHL KQHL
             DY-AENEWIL RS-FINSAST RKLL
             TE-ATKEWVL RP-YMNTATT RQAF
             KE-AIVEWQL RT-FINTAGK KSVL
             KE-AIVEWQL RT-FINTAGK KSVL
             KN-LSIEWVH RP-FFN--KK KTSL
             KN-LSIEWAH RP-FFN--KK KTSL
             EATADIEWVY RP-YMNTTFK RQFL
             -VDADVEWKL KP-YQR--HK RDVL
             -PDADIEWVL RP-YMNSAKK KPQL
             -KDSEVEWQL RR-FIRTGNR KNYL
             -KNADVEWQL RR-FIRTANR KNYL
             -KDADVEWQM RR-FIRTANR KNYL
             -KDADVEWQM RR-FIRTANR KNYL
             -KDADTEWQL RR-FVRTANR KNYL
             -KDADVEWRM HG-FMRTANK KDYL
             -KDADVEWQL RR-FVRTANR KDYL
             -KDADVEWQL RR-FIRTANK KDYL
             -KDADVEWQL RR-FVRTANR KDYL
             -KDADVEWQL RR-FVRTANR KDYL
             -KDADVEWKL RR-FVRTAGR KDYL
             -KDADVEWQL RR-FVRTASR KDYL
             -KEADVEWQL RR-FVRTASR KDYL
             -KDADTEWHL SQ-YTRTSRK KNYF
             -KDADVEWHL SQ-YTRTSRK KNYF
             -KDADSEWHL SQ-YTRTSRK KNYF
             -KDGDVEWHL SQ-YTRTSRK KNYL
             -KEGDVEWHL NQ-YTRTGRK KEYL
             GSSGDIEWAL TQ-YTRTSKK KEYL
             GSSGDVEWAL TQ-YTRTSRK KDYL
             GSSGDVEWAL TQ-YTRTSKK KDYL
             DD-AETEWVL QP-YMNTAKK RRLL
             DD-AETEWVL QP-YMNTAKK RRLL
             DD-AETEWVL QP-YMNTAKK RRLL
             DD-AETEWVL QP-YMNTAKK RRLM
             DD-AETEWVL QP-YMNTAKK RRLL
             VE-AENEWVM RP-YMNSSKK RRFL
             KD-AELEWVL RP-YMNTASK RQAL
             KD-AENEYVL RP-YLNTAKK NKVL
             KE-ADNEYTL RS-FQNTSAK RQVL
             IKAADTEWIN RP-YMNTSQK RLIF
             IKAADTEWIN RP-YMNTSQK RLIF
             ---------- ---------- ----
             LAAAEDEWVL RT-YTNTARK RTFL
             LAAAEDEWVL RS-YTNTARK RTFL
             KE-AENEWVL RP-YMNSAKK RRVL
             KE-AENEWVL RP-YMNSAKK RRVL
             DE-ADLEWVY KP-YMNSTKN RLFL
             DD-CDIEWSL RP-FMRSGKK ARL-
             PD-ADKEWVS KP-YLHTAKK KKYL
             SH-AENEWVL RA-YTRNTKR ARL-
             SH-AENEWVL RA-YTRNTKR GKLA
             NE-AEIEWVI RP-YMNTSKK RKFI
             TE-AQNEWVI RP-YMNSGKK RIAL
             TE-AQNEWVL RP-YMNTTKK RKFI
             AE-AQNEFVL RP-YMNTAKK QKSL
             GDAADVEWRW HP-YTTTARK RQLL
             EATADVEWRW HP-YTNTARK RVFL
             EATADVEWRW HP-YTNTARK RVFL
             EATADVEWRW HP-YTNTARK RVFL
             ESTADVEWRH HP-YTRTAKK RKFL
             EGTSEVEWRW HP-YTNTAKK RKYL
             EASADTEWRL HS-FMNTAKK RRHL
             LDAADTEWVY RP-YMNTAAK RRFL
             EAAADIEWAL RP-YMNTSHK RRFL
             -------YSE KK-VMNFKKK NSSI
             -------YKE KK-VMNFKKK NSNI
             KE-KMYEFVI RP-DMKVNRK KMYL
             KE-KMYEFVL RP-DMKVNRK KMYL
             KE-KMYEFVL RP-DMKVNRK KMYL
             SR-VAFSW-R RSRVVNTGKR VFAL
             AS-GQYTF-Y RRIRNDTTRR TWWL
             HN-EEYEWFY KP-EMDHSRT RFFL
             VN-PEYIFRD KSNPDDTSKS KFML
             KY-TELEFQW KP-KMSVSRR NFYL
             DG--EIEFEA RD-DYYVKRT AAFL
             DK-GLFEFVW RP-DMQVDRK RFFI
             DG-GLYEFIW RP-DLQVDRK RFFI
             ---------- ---------- ----
             QF-GEYEW-Y RKKEHDADTL EWYM
             QF-GEYEW-Y RKKEHDADTL EWYM
             QF-GEYEW-Y RKKEHDADTL EWYM
             QF-GEYEW-F RKKEHDDDKL EWYL
             QF-GEYEW-F RKKEHDSDKL EWYI
             LF-GEFEW-Y GRNELVVDKK QF--
             GS-EAVQWEW KA-GMEKVRT KFNL
             GS-EALKWEW KA-KMEKVRT RFNL
             GS-EALKWEW KA-KMEKKRT RFNL
             GS-EALKWEW KA-KMEKKRT RFNL
             SG-Q--EWEW KG-RMEKKRT RFNM
             SG-Q--EWEW KG-GMEKTRT LFQL
             SG-Q--EWQW KA-GLEKQRT KFQL
             SG-Q--EWEW KG-KMEKKRT LFQL
             RE-GLYEFIW RP-DMKVDRK NMLI
             ---------- ---------- ----
             KK-GIYEYLW RP-DLQVNRK VFFL
             ST-GEYIHLH QH-NMDVDRK KFVL
             KH-GEYEWLG KRHDMETSRR KFFL
             KC-GDYEWMN KRHQME-SRR RFFL
             KT-GDYAWIN KRHAME-SRR RFFL
             KT-GDYAWIN KRHAME-SRR RFFL
             KE-GEVFFES NA-GEESDRR KFWL
             -R-EEIDWEH KP-SMDRDKK KFYL
             -R-GEVEWEH RS-AMDKDKK KFHL
             -K-EETEWEY RP-EMDKEKK KFYL
             -K-EETEWEY KP-EMDKDKK RFHL
             -K-EETEWEH KP-EMDKEKK KFYL
             -K-EETEWEH RP-EMDKEKK KFYL
             -K-EETEWEH KP-EMDKEKK QFYL
             -K-EETEWEH KP-SMDKEKK KFNL
             -K-EETEWEH TA-DMDKEKK KFYL
             -K-DDVEWEH RP-DMERDKR KFYL
             -R-GETVWEH RP-DMERDKR KFYL
             -R-GDIVWEH RP-DMERDKK KFYL
             -R-GDVVWEH RP-DMERDKK KFYL
             KF-ANYQPFT RKLELGDAKR RFRP
             KY-GEYEWIH KQHQLDTSRR KFHL
             KF-GEYEWIH KQHQLDTSRR KFHL
             QY-GEYEWIH KRKEMDSTRR TFHL
             QF-GEYEWIH KRKEMDTTRR KFHL
             QF-GEYEWFH KRKEMDTTRR KFHL
             KH-GEYEYVR STDTDGTCRR KFVL
             KF-GEYEFVY -RSELGTGRR KFFL
             KW-GEFEWVL KRHEMETSRR RFFL
             KW-GEFEWVL KRHEMETSRR RFFL
             KF-GEYEWIH KRHEMDTSRR RFHL
             KF-GEYEWVH KRHEMDSSRR KFHL
             KF-GEYEWVH KRHEMDSSRR KFHL
             KY-GEYEWVH KRHEMDTSRR KFHL
             KF-GEYEWIH KRREMDTSRR KFHL
             KY-GEYEWVH KPREMDTSRR KFHL
             KY-GEYEWVH KPREMDTSRR KFHL
             KY-GEYEWVH KPREMDTSRR KFHL
             KN-GEFEWLP KK-ENKTSRR RFFL
             RN-GEFEWLP KK-ENKTSRR RFFL
             KY-GEYEWVH KP-DMDTSRR RFFL
             KG-GEFEWVH KP-EMDTSRR RFFL
             KG-GEYEWVH KP-EMDTSRR RFFL
