# Supplementary material for: Origin and Evolution of the Eukaryotic SSU Processome Revealed by a Comprehensive Genomic Analysis and Implications for the Origin of the Nucleolus
Source: Genome Biol Evol. 2013 Nov 7;5(12):2255–67. doi: 10.1093/gbe/evt173 (PMC3879963; doi:10.1093/gbe/evt173)
Supplement: Supplementary Data [file supp_evt173_suppl_data.zip › Supplementary_Figure_3.nwk]

((((((((((((((((((50285113___Candida_glabrata:0.13022000,6319791___Saccharomyces_cerevisiae_Krr1:0.11775000)0.5440:0.03452000,(50304523___Kluyveromyces_lactis:0.15505000,156847828___Vanderwaltozyma_polyspora:0.16603000)0.6720:0.04789000)0.0000:0.02521000,(302309082___Ashbya_gossypii:0.15281000,255715898___Lachancea_thermotolerans:0.16305000)0.7960:0.02967000)0.7880:0.01380000,254584874___Zygosaccharomyces_rouxii:0.15810000)0.8980:0.03609000,(254565757___Komagataella_pastoris:0.31436000,(50422687___Debaryomyces_hansenii:0.12005000,(126132748___Scheffersomyces_stipitis:0.11698000,(68484447___Candida_albicans:0.00854000,241949981___Candida_dubliniensis:0.01622000)0.9940:0.09336000)0.9520:0.06710000)0.9590:0.07912000)0.9500:0.07891000)0.9440:0.07575000,50557280___Yarrowia_lipolytica:0.32256000)0.9590:0.10939000,(((67539410___Aspergillus_nidulans:0.03817000,115384518___Aspergillus_terreus:0.12394000)0.8220:0.05319000,255938969___Penicillium_chrysogenum:0.13050000)0.7510:0.09252000,(169607927___Phaeosphaeria_nodorum:0.45770000,(39976049___Magnaporthe_oryzae:0.12358000,(116194448___Chaetomium_globosum:0.07623000,(85106412___Neurospora_crassa:0.06416000,171683573___Podospora_anserina:0.08220000)0.6940:0.01845000)0.9970:0.15804000)0.7810:0.09386000)0.5750:0.08178000)1.0000:0.26551000)0.9860:0.10927000,(19112865___Schizosaccharomyces_pombe:0.27352000,71018315___Ustilago_maydis:0.50163000)0.1650:0.06483000)0.9790:0.10274000,(((((15241622___Arabidopsis_thaliana:0.25828000,224094246___Populus_trichocarpa:0.19414000)0.6610:0.06130000,297720351___Oryza_sativa:0.32540000)0.9960:0.17060000,168031539___Physcomitrella_patens:0.23940000)0.9930:0.19379000,(145348735___Ostreococcus_lucimarinus:0.41664000,(159465269___Chlamydomonas_reinhardtii:0.08425000,302833165___Volvox_carteri:0.10345000)1.0000:0.32201000)0.8580:0.12846000)0.9670:0.14746000,((219117602___Phaeodactylum_tricornutum:0.40833000,223998947___Thalassiosira_pseudonana:0.32671000)0.9800:0.15570000,167533103___Monosiga_brevicollis:0.65259000,(CMR456C___Cyanidioschyzon_merolae:0.66180000,(298708603___Ectocarpus_siliculosus:0.62147000,(Phyra1_776__Phytophthora_sojae:0.02820000,(301119295___Phytophthora_infestans:0.03673000,Physo1_128___Phytophthora_ramorum:0.02585000)0.6590:0.02284000)1.0000:0.37116000)0.8680:0.14981000)0.7910:0.07239000)0.9240:0.08937000)0.6640:0.07129000)0.9590:0.10798000,(((((146094080___Leishmania_infantum:0.02970000,157872762___Leishmania_major:0.02505000)0.8740:0.03175000,154341947___Leishmania_braziliensis:0.10623000)0.9300:0.14685000,(72390515___Trypanosoma_brucei:0.06629000,71422464___Trypanosoma_cruzi:0.11868000)0.9400:0.14782000)1.0000:1.20748000,66813724___Dictyostelium_discoideum:0.51442000)0.9750:0.29991000,((118348580___Tetrahymena_thermophila:0.36672000,145542859___Paramecium_tetraurelia:0.42843000)0.9990:0.31093000,((((84994724___Theileria_annulata:0.07167000,71031110___Theileria_parva:0.07082000)0.9980:0.24638000,156085547___Babesia_bovis:0.29014000)0.9990:0.24864000,(211962993___Toxoplasma_gondii_ME49:0.00000000,221486813___Toxoplasma_gondii_GT1:0.00000000)0.0000:0.55612000)0.5100:0.05243000,((66359348___Cryptosporidium_parvum:0.02184000,67607248___Cryptosporidium_hominis:0.00278000)1.0000:0.49003000,((68069899___Plasmodium_berghei:0.05588000,68531923___Plasmodium_yoelii:0.01699000)0.9790:0.11766000,(124801035___Plasmodium_falciparum:0.10319000,(221053157___Plasmodium_knowlesi:0.03079000,156093946___Plasmodium_vivax:0.08905000)1.0000:0.14589000)0.8150:0.05782000)1.0000:0.53484000)0.4630:0.06775000)0.9630:0.11212000)0.8890:0.10186000)0.7440:0.04767000)0.9710:0.13472000,(256068106___Schistosoma_mansoni:1.25395000,((((17137346___Drosophila_melanogaster:0.00929000,195470375___Drosophila_yakuba:0.01388000)1.0000:0.25980000,118789667___Anopheles_gambiae:0.41831000)0.7950:0.06971000,66507574___Apis_mellifera:0.29720000)0.9850:0.12774000,(198418943___Ciona_intestinalis:0.49295000,(72179523___Strongylocentrotus_purpuratus:0.35556000,(113673055___Danio_rerio:0.20894000,(71896953___Gallus_gallus:0.12266000,('301621305   Xenopus (Silurana) tropicalis':0.16868000,(117676403___Homo_sapiens:0.03888000,(30519935___Mus_musculus:0.02529000,157823697___Rattus_norvegicus:0.02346000)0.9590:0.04190000)0.9990:0.09302000)0.3350:0.02664000)0.8410:0.07487000)1.0000:0.22271000)0.6310:0.04153000)0.8760:0.11733000)0.8330:0.09442000)0.5190:0.07389000)0.8890:0.08477000,(268558824___Caenorhabditis_briggsae:0.03546000,17557644___Caenorhabditis_elegans:0.06599000)1.0000:0.70484000)0.8770:0.11131000,(123455111__Trichomonas_vaginalis:1.10568000,159112012___Giardia_lamblia:1.13948000)0.8890:0.23413000)0.4450:0.07702000,291000911___Naegleria_gruberi:0.88947000)0.7960:0.14826000,67478464___Entamoeba_histolytica:0.43557000)0.2220:0.25510000,(19074128___Encephalitozoon_cuniculi:0.20756000,303388924___Encephalitozoon_intestinalis:0.18681000)0.9870:1.18052000)0.9970:2.78160000,((19074875___Encephalitozoon_cuniculi:0.15110000,303391385___Encephalitozoon_intestinalis:0.13358000)0.9960:1.17910000,(67476122____Entamoeba_histolytica:1.04372000,(((66806933___Dictyostelium_discoideum:0.63810000,290987281___Naegleria_gruberi:1.02772000)0.0470:0.13994000,(159114766___Giardia_lamblia:1.00953000,123446655___Trichomonas_vaginalis:1.12592000)0.9320:0.29117000)0.3500:0.12304000,((((((((((255717739___Lachancea_thermotolerans:0.13755000,302308834___Ashbya_gossypii:0.15073000)0.8750:0.06335000,50305051___Kluyveromyces_lactis:0.09018000)0.6120:0.02545000,156846309___Vanderwaltozyma_polyspora:0.10727000)0.7280:0.02021000,(254581890___Zygosaccharomyces_rouxii:0.11708000,6324720____Pno1p_[Saccharomyces_cerevisiae_S288c]:0.23613000)0.9170:0.05593000)0.4270:0.03349000,50292397___Candida_glabrata:0.16733000)0.9050:0.11059000,(50426299____Debaryomyces_hansenii:0.11539000,(126276263___Scheffersomyces_stipitis:0.11866000,(68473147___Candida_albicans:0.02611000,241959560___Candida_dubliniensis:0.04068000)1.0000:0.21854000)0.7420:0.06555000)0.9650:0.12787000)0.9940:0.18583000,(50551855___Yarrowia_lipolytica:0.42669000,((((171676972___Podospora_anserina:0.09646000,116196638___Chaetomium_globosum:0.33408000)0.9130:0.08557000,85106065___Neurospora_crassa:0.10451000)1.0000:0.41119000,145602173___Magnaporthe_oryzae:0.53567000)0.8630:0.09986000,(169601802____Phaeosphaeria_nodorum:0.31360000,(255938692___Penicillium_chrysogenum:0.16385000,(67539230___Aspergillus_nidulans:0.16269000,115400892___Aspergillus_terreus:0.11417000)0.9830:0.14794000)0.9450:0.11417000)0.8070:0.08970000)0.8410:0.06186000)0.8300:0.07320000)0.8290:0.06058000,295443048___Schizosaccharomyces_pombe:0.38909000)0.9160:0.15584000,71018823___Ustilago_maydis:0.73590000)0.9780:0.17333000,((((((237844551___Toxoplasma_gondii_ME49:0.00015000,221481160___Toxoplasma_gondii_GT1:0.00396000)1.0000:0.87026000,(66359788___Cryptosporidium_parvum:0.00015000,67608568___Cryptosporidium_hominis:0.00014000)0.9990:0.56971000)0.3670:0.16403000,(156086806___Babesia_bovis:0.32175000,(84998334___Theileria_annulata:0.06060000,71033533___Theileria_parva:0.03143000)0.9790:0.28303000)1.0000:0.67493000)0.8810:0.17357000,(256084526___Schistosoma_mansoni:1.42812000,((221059047___Plasmodium_knowlesi:0.06974000,156099660___Plasmodium_vivax:0.04442000)0.9070:0.10686000,(124810306___Plasmodium_falciparum:0.23762000,(68061687___Plasmodium_berghei:0.01731000,82538814___Plasmodium_yoelii:0.01730000)0.9720:0.07717000)0.2340:0.07127000)0.9960:0.58415000)0.9480:0.32492000)0.2930:0.07172000,(146182250___Tetrahymena_thermophila:0.40534000,145541042___Paramecium_tetraurelia:0.33872000)0.9940:0.38436000)0.9450:0.13553000,((((301121148___Phytophthora_infestans:0.04179000,Physo1_108__Phytophthora_ramorum:0.01886000)0.5320:0.00017000,Phyra1_711__Phytophthora_sojae:0.06114000)0.9980:0.23942000,(299115167___Ectocarpus_siliculosus:0.36487000,(224002773___Thalassiosira_pseudonana:0.23657000,219112253___Phaeodactylum_tricornutum:0.12690000)1.0000:0.28509000)0.9620:0.16903000)0.9850:0.20644000,((((((18399930___Arabidopsis_thaliana:0.25183000,224122312___Populus_trichocarpa:0.08637000)0.9330:0.10503000,115450299___Oryza_sativa:0.21448000)0.9470:0.12704000,168050652___Physcomitrella_patens:0.19503000)0.9820:0.21590000,(145349049___Ostreococcus_lucimarinus:0.48563000,(159471956___Chlamydomonas_reinhardtii:0.09272000,302849838___Volvox_carteri:0.12453000)0.9980:0.37224000)0.3860:0.09094000)0.8320:0.16676000,((71745620___Trypanosoma_brucei:0.17749000,71412994___Trypanosoma_cruzi:0.13182000)0.4030:0.10320000,(154345023___Leishmania_braziliensis:0.05730000,(72548965___Leishmania_major:0.01459000,146101639___Leishmania_infantum:0.02149000)0.4850:0.01667000)0.9530:0.15940000)1.0000:0.93780000)0.9110:0.15560000,((CMF059C___Cyanidioschyzon_merolae:1.04992000,167523773___Monosiga_brevicollis:0.44046000)0.8810:0.19523000,((((20129085___Drosophila_melanogaster:0.00016000,195482061___Drosophila_yakuba:0.02090000)0.9990:0.30731000,110757313___Apis_mellifera:0.21758000)0.9470:0.20082000,(118783489___Anopheles_gambiae:0.79454000,(268529346___Caenorhabditis_briggsae:0.03520000,17537417___Caenorhabditis_elegans:0.07545000)1.0000:0.73113000)0.5320:0.21046000)0.4160:0.11873000,(115703437___Strongylocentrotus_purpuratus:0.24176000,(198423335___Ciona_intestinalis:0.29118000,(347800623___Danio_rerio:0.24608000,(('52346172   Xenopus (Silurana) tropicalis':0.11779000,118405168___Gallus_gallus:0.10018000)0.5630:0.04147000,(10047140___Homo_sapiens:0.02131000,(13384846___Mus_musculus:0.01563000,348041271___Rattus_norvegicus:0.00534000)0.9700:0.06253000)1.0000:0.20586000)0.7860:0.07417000)0.8330:0.09002000)0.7460:0.07752000)0.9670:0.19652000)0.9880:0.24673000)0.8030:0.06006000)0.9380:0.10928000)0.9080:0.14763000)0.1140:0.04832000)0.7480:0.02816000)0.7710:0.11333000)0.6720:0.18895000)0.9440:1.27802000)0.9760:0.24469500,(41614827___Nanoarchaeum_equitans:2.28509000,(18314094___Pyrobaculum_aerophilum:1.05995000,(118431180___Aeropyrum_pernix:1.25836000,(15899129___Sulfolobus_solfataricus:1.80400000,(11499393___Archaeoglobus_fulgidus:1.11869000,((15668619___Methanocaldococcus_jannaschii:0.82956000,15679024___Methanothermobacter_thermautotrophicus:0.91262000)0.8320:0.22215000,(((18977952___Pyrococcus_furiosus:0.13336000,57640735___Thermococcus_kodakarensis:0.29082000)0.9990:0.60437000,20093951____Methanopyrus_kandleri:0.90012000)0.8430:0.28887000,((15791048___Halobacterium:1.25666000,21228114___Methanosarcina_mazei:1.13816000)0.5020:0.14847000,(48477323___Picrophilus_torridus:0.87790000,16081522___Thermoplasma_acidophilum:0.83231000)0.9990:0.84454000)0.3110:0.24201000)0.6190:0.12565000)0.1970:0.18210000)0.9300:0.41901000)0.2310:0.18337000)0.8630:0.46700000)0.8560:0.67540000)0.9760:1.64205500);
