# Supplementary material for: Origin and Evolution of the Eukaryotic SSU Processome Revealed by a Comprehensive Genomic Analysis and Implications for the Origin of the Nucleolus
Source: Genome Biol Evol. 2013 Nov 7;5(12):2255–67. doi: 10.1093/gbe/evt173 (PMC3879963; doi:10.1093/gbe/evt173)
Supplement: Supplementary Data [file supp_evt173_suppl_data.zip › Supplementary_Figure_3.phy]

 171 450
19074128_E   ---------- ---------- ---------- ---------- ----------
303388924_   ---------- ---------- ---------- ---------- ----------
159112012_   ---------- ---------- ---------- ---------- ----MEDEMD
123455111_   ---------- ---------- ---------- ---------- ----------
291000911_   ---------- ---------- ---------- ---------- ----------
72390515_T   ---------- ---------- ---------- ------MNAQ VVRSQQHLRN
71422464_T   ---------- ---------- ---------- ---------- ----------
154341947_   ---------- ---------- ---------- ---------- ----------
146094080_   ---------- ---------- ---------- ---------- ----------
157872762_   ---------- ---------- ---------- ---------- ----------
67478464_E   ---------- ---------- ---------- ---------- ----------
256068106_   ---------- ---------- ---------- ---------- ----------
268558824_   ---------- ---------- ---------- ----MNKSSD KKPRGEYEPD
17557644_C   ---------- ---------- ---------- ----MSNVDK KKPRGEYEPE
118348580_   IFGLSTLIQS MAISIKYLSC KVCIEKSANR QIKQCIYKII KIMSGDNNTN
145542859_   ---------- ---------- ---------- ---------- ----------
66813724_D   ---------- ---------- ---------- ---------- MKKDKTEIKV
198418943_   ---------- ---------- ---------- ---------- ----------
118789667_   ---------- ---------- ---------- ---------- ---MSDSESD
72179523_S   ---------- ---------- ---------- ---------- ----------
113673055_   ---------- ---------- ---------- ---------- --MAAPTEST
301621305_   ---------- ---------- ---------- ---------- -MAETEQSVG
71896953_G   ---------- ---------- ---------- ---------- --MAAPEAVE
117676403_   ---------- ---------- ---------- --------MA SSLERPEKGA
30519935_M   ---------- ---------- ---------- ---------M ASAEAPAKEA
157823697_   ---------- ---------- ---------- ---------M ASVDTPAKEA
66507574_A   ---------- ---------- ---------- ---------- ---------M
17137346_D   ---------- ---------- ---------- ---------- ---------M
195470375_   ---------- ---------- ---------- ---------- ---------M
68069899_P   ---------- ---------- ---------- ---------- -------MEN
68531923_P   ---------- ---------- ---------- ---------- -------MEK
124801035_   ---------- ---------- ---------- ---------- --------MS
221053157_   ---------- ---------- ---------- ---------- ---------M
156093946_   ---------- ---------- ---------- ---------- ---------M
66359348_C   ---------- ---------- ---------- ---------- -MLEMSVGTP
67607248_C   ---------- ---------- ---------- ---------- ----MSVGTP
156085547_   ---------- ---------- ---------- ---------- ----------
84994724_T   ---------- ---------- ---------- ---------- ----------
71031110_T   ---------- ---------- ---------- ---------- ----------
CMR456C_Cy   ---------- ---------- ---------- ---------- MEEQTTGTAQ
167533103_   SEFKISVPGT GSPPVLPNDI FHRHVVSSHL PVHHEMADAN TPAAAPAADG
298708603_   ---------- ---------- ---------- ---------- ----------
71018315_U   ---------- ---------- ---------- ---------- ---MADTHLS
211962993_   ---------- ---------- METKKKRGQQ GPTEEETDGP SEAKTEETEG
221486813_   ---------- ---------- METKKKRGQQ GPTEEETDGP SEAKTEETEG
Phyra1_776   ---------- ---------- ---------- ---------- MQFDGDAPRN
301119295_   ---------- ---------- ---------- ---------- MQFDGDAPRN
Physo1_128   ---------- ---------- ---------- ---------- MQFDGDAPRN
219117602_   ---------- ---------- ---------- ---------- ----MADISK
223998947_   ---------- ---------- ---------- -------MSD VESTASNNND
19112865_S   ---------- ---------- ---------- ---------- ---MTEVESS
50557280_Y   ---------- ---------- ---------- ---------- ----------
254565757_   ---------- ---------- ---------- ---------- ----------
126132748_   ---------- ---------- ---------- ---------- ----------
68484447_C   ---------- ---------- ---------- ---------- ----------
241949981_   ---------- ---------- ---------- ---------- ----------
50422687_D   ---------- ---------- ---------- ---------- ----------
302309082_   ---------- ---------- ---------- ---------- ----------
156847828_   ---------- ---------- ---------- ---------- ----------
50304523_K   ---------- ---------- ---------- ---------- ----------
254584874_   ---------- ---------- ---------- ---------- ----------
255715898_   ---------- ---------- ---------- ---------- ----------
50285113_C   ---------- ---------- ---------- ---------- ----------
6319791_NP   ---------- ---------- ---------- ---------- ----------
169607927_   ---------- ---------- ---------- ---------- ----------
255938969_   ---------- ---------- ---------- ---------- ----------
67539410_A   ---------- ---------- ---------- ---------- ----------
115384518_   ---------- ---------- ---------- ---------- ----------
39976049_M   ---------- ---------- ---------- ---------- ----------
116194448_   ---------- ---------- ---------- ---------- ----------
171683573_   CSKNFHRRKP GYFQHQQTAN LESQHGTFFD IGSNCYHHKS VHHVCLELKG
85106412_N   ---------- ---------- ---------- ---------- ----------
297720351_   ---------- ---------- MASEGDASAL V--------- ---------A
224094246_   ---------- ---------- -MEADGAENT D--------- ----------
15241622_A   ---------- ---------- MAEVEEIAHE E--------- ----------
145348735_   ---------- ---------- MAHLVAASNA RPSTRNVSAA ADEPDADADA
168031539_   ---------- ---------- MDSLERDEDT K--------- --EVAPELEI
159465269_   ---------- ---------- ---------- ---------- ----------
302833165_   ---------- ---------- -----MSTEE A--------- --ERGPEGDT
123446655_   ---------- ---------- ---------- ---------- ----------
256084526_   ---------- ---------- ---------- ---------- ----------
19074875_E   ---------- ---------- ---------- ---------- ----------
303391385_   ---------- ---------- ---------- ---------- ----------
159114766_   ---------- ---------- ---------- ---------- ----------
124810306_   ---------- -MTKRIIKND ITSKGIVRSS KSDVKSF--K VDKESDINNV
68061687_P   ---------- -MTKRIIKNS ATIR---DDR KNVTKE---K IEKDNGVNGE
82538814_P   ---------- -MTKRIIKNS TAIR---DDG KNVTKE---Q IENDNDVN--
221059047_   ---------- -MTKRMPNKA SSSA---RGG KIEKKEAEKK HEVDHEENSN
156099660_   ---------- -MTKRMPNKA NPSS---RES KNEKKQTEKK NEVDHGENGK
290987281_   ---------- ---------M QTEQTNVWAQ EDAQMETTTA EEFQAAKTGK
67476122_E   ---------- ---------- ---------- ---------- ----------
237844551_   ---MMDSCME DQGFVPVRRR GRSRKDFQET GSAPYDSRGD SAAPSLDVLQ
221481160_   ---MMDSCME DQGFVPVRRR GRSRKDFQET GSAPYDSRGD SAAPSLDVLQ
71018823_U   MVASSSSKHG ASSSTSKAKK GGATKAGLVG TANRASTGEA NEAVLKHSKP
154345023_   ---------- ---------- ---------- ---------- ----------
72548965_L   ---------- ---------- ---------- ---------- ----------
146101639_   ---------- ---------- ---------- ---------- ----------
71745620_T   ---------- ---------- ---------- ---------- ----------
71412994_T   ---------- ---------- ---------- ---------- ----------
CMF059C_Cy   ---------- ---------- ---------- ---------- ----------
118783489_   ---------- ---------- ---------- ---------- ----------
146182250_   ---------- ---------- ---------- -------MDN QEVQFDQNEE
145541042_   ---------- ---------- ---------- ---------- --MDIDQEKE
145349049_   ---------- ---------- ---------- ---------- ---MPKVTKR
159471956_   ---------- ---------- ---------- ---------- ----------
302849838_   ---------- ---------- ---------- ---------- ----------
168050652_   ---------- ---------- ---------- ---------- --------MA
115450299_   ---------- ---------- ---------- ---------- ---MEAGRPA
18399930_A   ---------- ---------- ---------- ---------- --------MA
224122312_   ---------- ---------- ---------- ---------- --------ME
268529346_   ---------- ----MATSSS AFDDEFPMEE GMPELLDDED VSTLPSLLEQ
17537417_C   ---------- ----MATSSS AFDDELPMEE GMPELLDDED VSTLPSLLEQ
Phyra1_711   ---------- ---------- ---------- ---------- ---MVIDAQA
301121148_   ---------- ---------- -------MEV DSM------- TQDMVINAQT
Physo1_108   ---------- ---------- -------MEV DSM------- AQDMVINAQA
299115167_   ---------- ---------- -------MEV DEGVVFQAGQ VADAAAAAAA
224002773_   ---------- ---------- -------MET TDN------- ----------
219112253_   ---------- ---------- ---------- ---------- ----------
110757313_   ---------- ---------- ---------- ---------- ----------
20129085_D   ---------- ---------- -------MEA ENIRADAFEP ARATKRGASG
195482061_   ---------- ---------- -------MEA ANIKADAFEP ARATKRGATG
198423335_   ---------- ---------- -------MDI KDS-NESGKK NTFTVVQS--
115703437_   ---------- ------MAAS TSTEATRMET TNEIMEDSQQ SEFRSVKPKT
347800623_   ---------- ---------M ESVSDSTAEV SATMDCDGN- TAFEKVKSKK
10047140_H   ---------- ---------- ---MESEMET QSARAEEG-- --FTQVTRKG
13384846_M   ---------- ---------- -------MET QSTGTEDG-- --FTPVTHRG
348041271_   ---------- ---------- ----MAEMET QNTGTEDG-- --FTPVTHRG
52346172_X   ---------- ---------- -------MET ESA-AASG-- -SFTSVTSKK
118405168_   ---------- ---------- -------MET EAA-DESG-- --FTSVASKR
116196638_   MPAPTALLQ- ---------- ----PAAVPE AALVPVP-EQ EELLVDMQDA
171676972_   MPAPTALLQ- ---------- ----STAASE NTAIPIQTEQ EELILDIQDA
85106065_N   MPAPTALRQ- ---------- ----PVKAPA -AQIPIQTEQ EELILDVNEA
66806933_D   ---------- ---------- ---------- -MTEVIETKE VNIISEQSLK
156086806_   ---------- ---------- ---------- ---------- ----------
84998334_T   ---------- ---------- ---------M ISKHLTIFLI LDSKLKKSTK
71033533_T   ---------- ---------- ---------M TKSSKN---- -DSKLKKPKK
66359788_C   ---------- ---------- ---------- ---------- ----------
67608568_C   ---------- ---------- ---------- ---------- ----------
167523773_   ---------- ---------- ---------- -------MDT QDGVIDPTVL
145602173_   MPAPTAVKP- -----TAAIE DGAAVAPVAD NGSMAVEADQ AEFMLDTTDQ
50551855_Y   MGAPTAKRQ- ---------T QATEPTTDAP VAIPQTEGAE EEVMISMDGP
295443048_   MLAPTA---- ---------- ---------- -AVNVTNEGE NNVMIDTTRG
6324720_NP   MVAPTALKKA TVTPVSGQDG GSSRIIGINN -TESIDEDDD DDVLLDDSDN
255717739_   MVAPTALKKN DTAGSNTAGS TNSRIFGLEN -TQQIDEDDD DEVLVDAQEA
50292397_C   MVAPTAVKRQ EEA-----TA GPSRILGDGA PTAMIDEDDD -EILIDQDME
254581890_   MVAPTALKKS EAP--TAPVE S-SRIVGVDN -TAQIDDDDD -DVLVGQDTE
302308834_   MVAPTALKKS GTDGQTAPGP TGSRIVGTDN -TRSIEDDD- -DILIDQEDS
156846309_   MVAPTALKKS AVS-GT---S SASRIVGVDN -KQAIDDD-- -EVLLG-NGD
50305051_K   MVAPTALKKS DVSEGTVPVT TTSRIVGVDN -TEKIDEDDD DDVLIDQDGD
68473147_C   MAAPTAIRKS TEKSGINEQI QENSTLQSNQ -ALDQNNDDE -DMLIDTNAI
241959560_   MAAPTAIRKT TEQSGINEQT QENSTSHPNQ -TIDQDNDDE -DMLIDTTAV
50426299_D   MAAPTAIKDL PESK-DVEAV SNEGI----- ------EGEE -EMLIDAGSV
126276263_   MAAPTAVKNV AEPAVEVQAI APSSV----- ------EEDD -EMLIEASTV
169601802_   MPAPTALQR- ---RPEEFAE NVSEDVSMEA SAVPLPEDDA DLIDMSIEP-
255938692_   MSAPTAIRQ- ---------- -SEQPLGVQP ETISH--DQD DEVLIDVQAT
67539230_A   MPAPTALRA- ---------- -ASDASTTET PIAPHAQEHD EEILIDVQPS
115400892_   ---------- ---------- ---------- ---------- ----------
41614827_N   ---------- ---------- ---------- ---------- ----------
15791048_N   ---------- ---------- ---------- ---------- ----------
118431180_   ---------- ---------- ---------- ---------- ----------
48477323_Y   ---------- ---------- ---------- ---------- ----------
16081522_N   ---------- ---------- ---------- ---------- ----------
11499393_N   ---------- ---------- ---------- ---------- ----------
21228114_N   ---------- ---------- ---------- ---------- ----------
20093951_N   ---------- ---------- ---------- ---------- ----------
18977952_N   ---------- ---------- ---------- ---------- ----------
57640735_Y   ---------- ---------- ---------- ---------- ----------
15668619_N   ---------- ---------- ---------- ---------- ----------
15679024_N   ---------- ---------- ---------- ---------- ----------
18314094_N   ---------- ---------- ---------- ---------- ----------
15899129_N   ---------- ---------- ---------- ---------- ----------

             ---------- --------ME QE---VKFSD GDFKHE---- -----FAEMS
             ---------- --------ME DG---VKFCE DDFKHE---- -----FAEMS
             QPQRISREKR RNYPERDMTG RTDVPEGWRE PEFRPEDNKS GA---LLDVS
             ---------- --MTEEIDWS RP-------- --FQKGDMKY K----LLEES
             ---------- --------WL KG-------- GAYTEEDNPN G----LADRS
             THTDIYIYIY FTTLGALKEM TSSSKSKYHV PELTQDDVPG GAC--CVAET
             ---------- --------MA SSSAASKYVV PELTQDDVPG GAC--CVDET
             ---------- -------MAS TVNNNSKFVV PALKPEDVPG GAC--CVDET
             ---------- -------MAA ATNSNSKFFV PELTQEDVPG GAC--CVDET
             ---------- -------MAA TATSNSKFFV PELTQEDVPG GAC--CVDET
             ---------- --MSANDPL- -------WKV NDFKPEDNPN G----LLEES
             ---------- ---------- ---------- ---------- ----------
             WADEPEEEKK TRKETAKIFG PQKDPEWWDI NTFSKEDNPN G----LLQES
             WAGEPEEEKK TRKETAKMFG PQKDAEWWDI NTFSKEDNPN G----LLQES
             NSATEQVSKK NKYRKDKPWD NDPTLDKWKI EPFNKGDMSE P----LAEES
             ----EGVKNH KKYRKDKPWD NDPTIDKWKI PEIQPGEMNG S----LLAES
             EEENKEKKQY KKKKEREELE IPKGIDPWKP LELKRDDVGK RV---LYDDS
             ---------- ---MSKESET LE-VPVGWKE PEFKPEDNKH G----MLDES
             AGDQTAGIEH FDGPVENAWL LK-IP----- -EFKPEDNPN G----LLEES
             ---------- ---MATKEDD LE-VPPDWKD -SFTKEDNPH G----LAGES
             SETTTDKKQK KSKNTDDADL LT-VPDDWKE PKFTKADNPK G----LLEES
             PNAKGKNKKR QTQPVEESEL LT-VPDGWKE DPFTKEDNPR G----LLEES
             GNVRRPGKKK AVKAVDESEL LT-VPDGWKE PAFTREDNPR G----LLEES
             GKSEFRNQKP KPENQDESEL LT-VPDGWKE PAFSKEDNPR G----LLEES
             QKRDSQPQKQ KRETQDEAEL LT-VPDGWKE PAFSKEDNPR G----LLEES
             RKSDSRQQKQ KRENQDEGEL LT-VPDGWKE PAFSKEDNPR G----LLEES
             SDSEKEDDPK TTGPVDNAWS LE-IP----- -SFKPEDNPN R----LLQES
             SESEAEETKI STEPVDNAWS MK-IP----- -AFRQEDNPH G----MVEES
             SESEAEETKI STEPVDNAWA MK-IP----- -TFRQEDNPH G----VVEES
             GKDEENVNKN KRYRKDKPWD NE-NIDHWKI EKFTKEDNKH H----FLEES
             NKDEENVNKN KRYRKEKPWD NE-NIDHWKI EKFTKEDNKH H----FLEES
             NAEEETVKKK KKYRKDKPWD NE-NIDHWKV EKFTQEDNKH H----FLEES
             ATEEASHNKK RKYRKEKPWD NE-NIDHWKI EKFTREDNKN H----FLEES
             ATEEAPPRAN RKYRKEKPWD NE-NIDHWKV EKFTREDNKH H----FLEES
             MENQEIISKK RRYRKDKPWD TD-DIDHWNV PKLTPEDNPH G----LLEES
             MENQEIISKK RRYRKDKPWD TD-DIDHWNV PKLTPEDNPH G----LLEES
             ---MEERKNH NKYRRDKPWD DE-TIDHWKV ESFTEEDNKP P----LLEES
             --MEEEKSRH RKYRRDKPWD ND-TIDHWKI EPFTSEENEP S----LVEES
             --MEEEKSRH RKYRRDKPWD DD-TIDHWKI EPFTKEENEP S----LVEES
             LSEEQVPSKK NRYRKPKPWD SD-DIDHWKE DPFSEKDSSG P----FLEES
             PAEASAVPKN KRYRKDKPWD HE-GIDHWKI EPFTEEMGQG L----MVDET
             ---------- MMIKTTPPPS CASSVFSPRV RQTHKPFAQS G----LLEES
             ASTAAEPSKN KKHRKDKPWD DD-TINHWEV PKFSADEIKG P----FLEES
             KPAAKKEGKR GKYRRDKPWD TD-DVDHWKI EEFKPEHNPG G----MLEES
             KPAAKKEGKR GKYRRDKPWD TD-DVDHWKI EEFKPEHNPG G----MLEES
             HVEAEAREEK KNHRKDKPWD NE-DIDHWKI DPWQDESIGK KLTMPLLEES
             HVEAEAREEK KNHRKDKPWD SD-DIDHWKI DPWQDEDTGK KIKMPLLEES
             HVEAEARDAK KNHRKDKPWD SE-DIDHWKI DPWQDENAGK KIKMPLLEES
             STTDATKKNH NKYRRDKPWD ND-DIDHWKL ASWNADDGGD TLPGGLLEES
             STKSSSKKNH NKYRRDKPWD NP-SIDHWAI TPWDEETNND SLPGGLLEES
             TENNVIVNKN KRYRRDKPWD TD-DIDHWKI EPFTKDDSKE S----FLEES
             --------MV STHNKDKPWD QP-HIDKWAE DEFTEKDNAS GLP--FAEES
             --------MV S-HEKDKPWD TP-DVDKWRQ DEFKEEDNVS GQP--FAEES
             --------MV STHNRDKPWD TA-DIDKWAL EEFKPEHNAS GQH--FTEES
             --------MP STHNRDKPWD TP-DIDKWAL EEFKPEHNAS GLH--FAEES
             --------MP STHNRDKPWD TP-DIDKWAL EEFKPEHNAS GLH--FAEES
             --------MV STHNRDKPWD TE-DIDKWSI EEFKPEDNAS GLH--FTEES
             --------MV STHNKDKPWD TP-DVDKWAI EEFNPEDNAS GLP--FAEES
             --------MV STHNKDKPWD TE-DIDKWKV EEFKPEDNAS GLP--FAEES
             --------MV STHNKDKPWD TD-EVDKWNI EEFKPEDNKS GLP--FAEES
             --------MV STHNKDKPWD TG-EIDKWHQ DEFKEEDNAS GLP--FAEES
             --------MP STHNKDKPWD TP-DIDKWKI EEFKPEDNVS GMP--FAEES
             --------MV STYNKDKPWD TE-DIDKWKI EEFKPEDNKS GQP--FAEES
             --------MV STHNRDKPWD TD-DIDKWKI EEFKEEDNAS GQP--FAEES
             --------MP STHKKEKPWD TD-DIDKWKI EPFKPEDNTA G-A--FTDES
             --------MP STHNKEKAWD TD-DIDKWKI EEFKPEHNAA G-S--FAEES
             --------MP STNNKDKPWD TD-DIDKWKI EEFKPEDNAG G-S--FAEES
             --------MP STYKRDKPWD TP-DIDKWKV EPFKPEDNAA G-S--FAEES
             --------MP STHNVDKPWD TE-DIDKWKV DPFTPSDNAG G-T--FAEES
             --------MP STHKKEKPWD TD-DIDKWKV DPFT-KDESS G-P--FLEES
             FAEFLCDNMP STHKKEKPWD TD-DVDKWKV DPFT-KEDSS G-A--FLEES
             --------MP STHKKEKPWD TD-DIDKWKV DPFT-KDESS G-P--FLEES
             AAEGRKPRHK GKHDKPKPWD DDPNIDHWKI EEFDPSWNEG G----MLEVT
             ISNTKKPKHK GKHDKPKPWD EDPNIDRWKI EKFDPSWNQG G----MVDVS
             QNIEKREKKK GKHEKPKPWD DDPNIDRWTI EKFDPAWNPT G----MTETS
             AATTSSGAKK GRYRRDKPWD HD-GIDHWSV TPFTAEDNPN G----VLEES
             EVTGKKPKHK GKHDKPKPWD TD-DIEHWKL EKFDPSFNEG G----MLEES
             ---------- -QHRREKPWD HD-GIDHWKV DAFKPEDNPN G----LLEES
             -TPAEGGKKK GKHRRDKPWD HE-GIDHWKV EPFKPEDNPS G----LLEES
             ---------- ---------- MSVQNEEVEA PEIP------ ------ETPD
             ---------- ---------- ---------- --MTTVENK- -------SDE
             ---------- ---------- ---------M SG-------- --------IQ
             ---------- ---------- ---------M TE-------- --------IQ
             ---------- ---------- -MLEQSIPQP PQFAPLAAED GQK----SFE
             Q-------NL TIQNIIENDN NVIDSTNDKK INKKLIIKNK KKNNTMNTHE
             E--------L TLENILQDN- ---DTDNNKK VKNKLIFKNK KNNDSINKNE
             ---------- ---------- -----DNNKK VKNKLIFKNK KNNDSINKNE
             QIEQPDNGNL TMENILEEK- ---DRDNNKK VKNKIILKNR KNTSSFNNNE
             PKEQPDSGSL TMENILEEK- ---DKDNNKK VKNKLILKNK KNTSSFNSNE
             SRRKQYHLKK PYNDTKMNES SSEQQDNTEE PSTSTTIKSI KRNKTPQNSN
             ---------- ---------- ------MAAK PEFQEIKQQQ IHN----EEE
             PAADDLTLGE EESPPAASAA SDRSLPSSSQ PRTTSSAAAK KQSPT-VRFE
             PAADDLTLGE EESPPAASAA SDRSLPSSSQ PRTTSSAAAK KQSPT-VRFE
             FGEEDSDDDV DVQDETFHTA ASVEGDDDEK PKFEPLSSTA ASSLTVAKGQ
             ---------- -----MSSDG AAAASSVADG ETKAPAAKTA AAS---FVRE
             ---------- -----MSSDA VATVSSVGDG ETKAPAAKTA VVP---FVRE
             ---------- -----MFSEA VATVSSAGDG ETKAPAAKTA AVP---FVRE
             ---------- ---------- ----MTGSNG NDE------- --P---FKRE
             ---------- -----MSSNV VSAPGAGKEK SAS------- --A---FVRE
             ---------- ---------- MEPALSVHKV PP-SDATGNG PSY---SPGE
             ---------- ---------- MEVDTAAESV PREATGTEKL HKRKPTQLSE
             IDQEFDKID- -----EQDIV LEKIDEFAKD IDFEK---PE EAA---KKSE
             FNEENNQII- -----EEDI- -NQIQNEVQD IQFQQVTDNQ ENN---KKGE
             TERDARELV- -----ASGAI VADDADAL-R PVYAPLGAPT ETRKG-TKHE
             ------MAM- -----ADDAG PLPD-----K PKFAPL-APG DKGAGEAKVE
             ------MEA- -----DAAAA HLPE-----K PKFAPL-SSG DKQPGDAKVE
             VNDEQGDVS- -----ALDFV PPP------K PQFGAL-SAH EMNGG--KFE
             SAAGQGESS- -----SSGAM AVDAAGGVEK PRFEAL-MPS EMSGG--RPQ
             ESTQMEVET- -----TEGTV PLPP-----K PTFKPL-KAH EMSDG--KVQ
             VETR---EH- -----SQGA- -LPA-----K PKFEPL-KAH EMSDG--RVQ
             NMDTALKSNV KRKR-RAGNA VDVVMEDISQ PDADAEQKPT KRSKG-SKGE
             NLDTAPKGDV KRKR-KSGNA IDVVMEDVSQ VDDSTGPKSS KRTKG-VKGE
             ITQEAAERVE IEE------- ---DG--VVR PNFPALSAQ- QQA-G-GKND
             IAQQAQESAV GPE------- ---DD--MVR PNFPALSAQ- QQS-G-GKND
             IAQQAQDEAD TEE------- ---NDSGVVR PNFPALSAQ- QQS-G-GKND
             GAGAEDVGMG EGA------- ---AAAAAAR PDFPALTAR- EMG-G-GKDD
             ---------- ---------- ----AANLEH PTFEKLSAQ- AASRG-NKSE
             ---------- ---------- ---------Q PNFPQVSAL- QAT-G-GKSE
             -------MEN GIEGK---TN SYITSKKAKT VQ-------- -------GNE
             GGQQDVEMQT GIEGQVLGSS RASAPPKAKR AR-------- --------SE
             GGQQDVEMQT GIEGQVLGSS RASAPPKAKR AK-------- --------SE
             -RKRKMKVAD G--------- -------SKR PHFPSISGE- KLI-S-GKAS
             ARKRKITEEE T--------- ---QTKTEKR PHFPPLKGA- RLL-D-GNTD
             REKRKRAAAQ TEESSSSA-- ------PVKR PHFPALSGD- QLG-G-GVDE
             GRRAKKRQAA AGEGGDAGRM DTEEARPAKR PVFPPLCGD- GLL-S-GKEE
             GRRAKKRQAA AGQDGEAGRM DTEEARPAKR PVFPPLSGD- QLL-T-GKEE
             GRRAKKRQAA AGQDGDAGRM DTEEARPAKR PVFPPLSGD- QLL-T-GKEE
             -TRKRRAAED -------T-- ---GEQPSKR PDFPPISGD- KLM-G-DKDE
             GRRKRRAAGE AAESAEAA-- ---GPQPSKR PAFPPLPAA- ALG-V-GKGE
             -NTVDPTAI- -----TTAEE TDMVVDEEGR PRFAPGKDID PVR----RAE
             TGLTDPAAA- -----PNGEE SEMVVDEEGR PRFAPGKDVD PVR----RVE
             VNLTDPSAA- -----SNDQD VQMAVDEEGR PRFAPGQDVQ IIR----RAE
             TESVKVSN-- -----KRSRD DEEMKDSEGG VKKTSFPQI- SVEDT-EEEQ
             -MAAPTKKT- -----IKRRN KRTDKVVVVK DVKDGSNDAY NFV------N
             NKSNQVKST- -----KKTRS KKIIKVYDPK PKIKKGLKSY AFV------N
             NKSKPDKST- -----KKTRS KKIIKIYDRK PNIKKGLKSY AFV------N
             ---------- ----MGETKS MDMDMVEEER RTEGPFKPLT GTEVN-RSNE
             ---------- ----MGETKS MDMDMV-EER RTEGPFKPLT GTEVN-RSNE
             QAQLEQDAA- -----QAQYQ TAPGQDVPSF PALSAAAMAD GAP------Q
             TLPAASDIA- -----PTEEN TEMAVDEESR PKFSAAKDE- GPS---VMKE
             REDIAVLQ-- -----EKDDD AEMTLDQDGK PRFASAVNA- GEG---VKPG
             EIEFSDSAV- ---------- --GTMDIEGA PKFAPAKTSA EKKRG-AKPQ
             NTAKEEVEGR -----KTHES KTVVVDDQGK PRFTSASKTQ GNK---IKFE
             SEGAAAPED- -----KTVES NSVVLDEQGK PRFASAAASG EMK---VKPE
             EEAPKK---- -----SKKEA AGVVLDESGK PRFGAAKDQA TTK---VKLE
             MKDQDQEQE- -----KQQES KGVVLDDQGK PRFGSAKKSS GER---VKIE
             GAAAAEQAE- -----GAREQ QGVVLDAEGK PRFAAAASVA ETR---VKAE
             EHMMDQDDGE TV---EKKET AGVVLDEQGK PRFASAKDAK QTK---VKLE
             AMLVDEENN- -----KKKED AGVVLDAEGK PRFTSAASSA QTK---VKLE
             PTTTVEDQDS NSLTIQQGET TELQLDESGK PKFSAASKS- NMK---VKLE
             PTTTADGQDS NSLSIQQGET TELQLDESGK PRFSAASKS- NMK---VKLE
             PQENEEGAS- -----K-KES SEMVLDESGK PKFSAASKS- GMK---VKLE
             PVSNQAEAE- -----NTKES AGVVLDESGK PKFTAATNS- GMK---VKLE
             --GTAIEAA- -----DALAD DMPMTDESGR PKFAPAKSI- PLA---FRHE
             NEDAPINPV- -----ETAGD SEMRIDEEGR PVFTPAKDV- ATA---YRIE
             NNADDVLAS- -----NSAED TDMRIDLEGR PVFTPAKDT- PAA---YRVE
             ---------- ---------- --MRIDEEGR PVFTPAKDT- NRA---YRVE
             ---------- ---------- ---------- ---------- ----------
             ---------- ---------- ---------- ---------- ----------
             ---------- ---------- ---------- ---------- ---MSEQVKP
             ---------- ---------- ---------- ---------- -----VKMYE
             ---------- ---------- ---------- ---------- -MFTGDSLY-
             ---------- ---------- --------MS EM-------- ---------N
             ---------- ---------- ---------- ---------- ---------M
             ---------- -----MAEL- ---------- ---------- ----AEFYES
             ---------- ----MGEDFE KLMKKFEKVS KDGEIIKEED EE--WEFFKQ
             ---------- -----MDEFE RLLKKYERVD KDGRFEREEE EEITFALGEQ
             ---------- ---------M VIIMVFGNIG QD-------- --------KS
             ---------- ---------- --------MN EM-------- --------PA
             ---------- ---------- ---------- ---------- ---MAEYLRG
             ---------- ---------- ---------- ---------- --------MI

             SEAVMFPKYR EKYIEQTQKY IVRALEA-KK ISCRIDLEKR VIDVMTNRST
             SETVMFPKYR EKYIEQTQKY IEKALEA-KK ISCKIDMGER TIDVMTNRST
             SFSTLFPMYR EPYITSIWKD LANMLSSKYG IAAELDLQKG TITVQTTDKT
             SFKVLFPHYR EKYLTDNWKK IQDKMDS-YG INIEVDYKNG NISLKTTDKT
             DFVILFPEYR EQYLKEHFTV IESTLGASFY LKTTLNCKEG KIIIETTERT
             TFATQFPSYL ESYIRSIWPA VETVLGQ-HQ LTGKLDLMEG SMTVATTRRT
             TFATQFPSYL ESYIRSVWPA VETVLGQ-HQ LVGKLDLMEG SMTVATTRRT
             TFATLFPSYL ESYIKSIWPA VEELLEQ-HQ LVGRLDLMEG SMAVATTRRT
             TFATLFPSYL ESYIKSIWPA VEELLGQ-HQ LVGKLDLLEG SMTVATTRRT
             TFATLFPSYL ESYIKSIWPA VEELLGQ-HQ LVGKLDLLEG SMTVATTRRT
             SFSILFPKYR ESYLKGMWYV INKALDE-VC LKGELDLVKG IMTVKTTRKT
             ---------- ---------- ---------H IRVEIDVAES TMEVRTTPKT
             SFSSLFPKYR EKYIKESWPL IEKALGE-HH LKADLDLLEG TMCVRTTRKT
             SFSSLFPKYR EKYIKESWPL IEKALGE-HF LKADLDLLEG TMCVRTTRKT
             SFATLFPQYR EKYIQECFGN VKKVLSE-YG IKAELNLTEG SITVRTTKKT
             SFATLFPKYR EKYIQEVFGM VKKSMKD-HG IRAELNLMEG SLTVKTTNKT
             SFATLFPKYR EKYLQEIWKL VENVLHE-HG IECKLDLIEG SMTVTTTKKC
             SFATLFPKYR EKYLQECWTI VKNKLSE-YK IEGILDLIEG SMTVKTSRRT
             SFSCLFPKYR EKYIKECWPL VVKALST-HH IKADLDLILG NMTVRTTRKT
             SFATLFPKYR EKYLKECWLL VQKTLSE-HG IKANLDLIEG SMTVKTTRQT
             SFATLFPKYR EAYLKECWPL VQKALAE-LF INATLDLIEG SMTVNTTKKT
             SFATLFPKYR EAYLKECWPL VQKALNE-SF VKAELDLIEG SMTVTTTKKT
             SFATLFPKYR EAYLKECWPL VQKALSE-HY VNATLDLIEG SMTVTTTKKT
             SFATLFPKYR EAYLKECWPL VQKALNE-HH VNATLDLIEG SMTVCTTKKT
             SFATLFPKYR EAYLKECWPL VQKALNE-HH VKATLDLIEG SMTVCTTKKT
             SFATLFPKYR EAYLKECWPL VQKALNE-HH VKATLDLIEG SMTVCTTKKT
             SFATLFPKYR EQYLKEHWPL IQKALDD-YA IKAELDFIEG SMTVKTTRKT
             SFATLFPKYR ERYLKEVWPL VEQCLAE-HH LKAELDLMEG SMVVKTSRKT
             SFATLFPKYR ERYLKEVWPL VEQCLSE-HH LKAELDLMEG SMVVKTSRKT
             SFKILFPKYR E-YLQQFSTD IKNTLHN-HF IKFEINLIEG YMTVKTTKKT
             SFKILFPKYR EKYLQQFSTD IKNTLHN-HF IKFEINLIEG YMTVKTTKKT
             SFKVLFPKYR EKYLQQFSSD IKNVLNK-HF IKFEIDLIEG YMCVKTTKKT
             SFKVLFPKYR EKYLQQFSTD IKNVLNN-HF IKFEINLIEG YMCVKTTKKT
             SFKVLFPKYR EKYLQQFSTD IKNVLNN-HF IKFEMNLIEG YMCVKTTKKT
             SFAVLFPKYR EKYLRDIWPD IRNALKA-HH IKCELDLVEG SITVRTTGKT
             SFAVLFPKYR EKYLRDIWPD IRNALKA-HH IKCELDLVEG SITVRTTGKT
             SFVTLFPKYR EKYIQSIWGD VKRALGN-YH IKCELDLVEG SMSVLTTKKT
             SFRILFPKYR EKYIQSVWGD VKRCLSQ-YH INCELDLLEG SMTVITTNKT
             SFRILFPKYR EKYIQSVWGD VKNCLSQ-YH INCELDLLEG SMTVITTDKT
             SFATLFPAYR EQYLRQIWPL VTQHLQK-TG IACELNLIEG TMTVRTTRKT
             SFCTLFPKYR EQYLREHWSR ITSELKR-LH IACELDLIEG SMTVRTTRKT
             SFATLFPKYR EKYLREVWPI VTKALQK-RG VSCELDLIEG SMTVRTTRKT
             SFATLFPKYR ERYLKEVWGH VTSALEK-HG IACTLDLVEG SMTVKTTRKT
             SFACLFPQYR EKYLKEVWPE VKRALGQ-HF VKAELDLIEG SMTVRTTKKT
             SFACLFPQYR EKYLKEVWPE VKRALGQ-HF VKAELDLIEG SMTVRTTKKT
             SFATLFPKYR EKYLREVWPI VTKALDA-HK VSCELNLVEG SMTVRTTRKT
             SFATLFPKYR EKYLREVWPI VTKALDA-HK ISCELNLVEG SMTVRTTRKT
             SFATLFPKYR EKYLREVWPI VTKALDA-HK ISCELNLVEG SMTVRTTRKT
             SFATLFPKYR EAYLRQIWPV VTRHLDQ-HG VACELNLVEG SMTVRTTKRT
             SFATLFPKYR EKYLREVWPL VTKSLDK-YK VACELNLVEG SMTVRTTKKT
             SFATLFPKYR EKYLREVWPH VTRALDK-FG ITCVLDLVEG SMTVKTTRKT
             SFATLFPKYR EGYLKEIWDD VTKALDQ-KG IACVLDLVEG SMTVKTTRKT
             SFVTLFPKYR EQYLKQAWGD VAKALNA-HH IGCELNLVEG SMTVKTTRKT
             SFMTLFPKYR EQYLRSIWAD VTKSLEK-HF IKCELDLVEG AMTVKTTTKT
             SFMTLFPKYR EQYLRSIWSD VTKALDK-HF IKCELDLVEG SMTVKTTTKT
             SFMTLFPKYR EQYLRSIWSD VTKALDK-HF IKCELDLVEG SMTVKTTTKT
             SFMTLFPKYR EQYLRTIWSD VTRNLDK-YF IDCQLDLVEG SMTVKTTRKT
             SFMTLFPKYR ETYLKSIWKE VTRALEK-HH IACELNLVEG SMSVKTTRKT
             SFMTLFPKYR EIYLKSVWND VTKALDK-RH IACTLDLVEG SMTVKTTRKT
             SFMTLFPKYR EAYLKSVWKD VTRSLDA-HH IACELNLVEG SMTVKTTRKT
             SFMTLFPKYR EAYLKSIWND VTKALNK-YH VACVLDLVEG SMTVKTTRKT
             SFMTLFPKYR EAYLKSVWND VTRALDK-HN IACVLDLVEG SMTVKTTRRT
             SFMTLFPKYR EAYLKSIWND VTRALDK-HH IGCTLDLVEG SMTVKTTRKT
             SFMTLFPKYR ESYLKTIWND VTRALDK-HN IACVLDLVEG SMTVKTTRKT
             RFSTLFPKYR EQYLKGSWKF ITQALAK-HG VGCELNLVEG SMTVWTTQKT
             SFMTLFPKYR EQYLKEAWPV ITRALEK-QG IACTLDLVEG SMTVKTTRKT
             SFATLFPKYR EVYLKEAWPV VTRALEK-HG IACTLDLVEG SMTVKTTRKT
             SFATLFPKYR EVYLKEAWPV ITRALEK-FG IACTLDLVEG SMTVKTTRKT
             SFMTLFPKYR EVYLRQSWPL VTKALEK-YG IATTLDLVEG SMTVKTTRKT
             SFMTLFPKYR ERYLKDSWPL VTKALDK-HG ITATLDLIEG SMTVKTTKKT
             SFMTLFPKYR ERYLKDSWPL VTKSLEK-YG IDAVLDLIEG SMTVKTTRKT
             SFMTLFPKYR ERYLRDSWPL ITKALDK-HG ITAVLDLVEG SMTVKTTRKT
             SFSTLFPQYR KKYLQEAWPI VKGALKE-FG VACELNLVEG SMTVSTTRKT
             SFSTLFPKYR EKYLTDAWPM VKSALKE-FG IDCELNKNEG SMTVKTTIKT
             TFSTLFPQYR EKYLQECWPR VESALKE-YG VACKLNLVEG SMTVSTTRKT
             SFAVLFPKYR EKYLRETWPS VTKALKE-QG VSCELNLVEG SMTVRTTRKT
             SFATLFPAYR EKYLRETWPV ITQALKE-HG IKAVLDLVKG SMTVSTTRKT
             SFATLFPKYR EKYLREVWPA VTKALKD-MG IGCELNLVEG SMTVRTTRKT
             SFATLFPKYR EKYLREVWPA VTKALKD-VG IGCELNLVEG SMTVRTTRKT
             YRRVAIPPNR RTYLKNNFPQ ITEPIIKYLK LDLRYNSRKG CVELRTNALT
             IRTLIVPKNR RTPIRNSWPS IVEVLTKQLK LMVCMKTDKK SVFIKSSSET
             TRSVPIHPRK MKSMKDEWMK IYTPIVEMCK VQIRMNIKGK SVDMRTCEHT
             TRSVPIHPKK MRGMKEEWMK IYTPIVEICK IQIRMNIKGR CVEMRTCDHT
             LRKVMVPYNR ISPIKREWNN ICTPIVTELL LDIRYNISGR CIEIRRNAKT
             MRIITIPKQR RTSVIKNWLE LIKPIVTHLK LEIRMNKDK- -IEVRTCKLT
             MRIITIPRQR ISSVKNNWLE LIKPIVTNLK LEIRMNKDK- -IEVRTCKLT
             MRIITIPRQR ISSVKNNWLE LIKPIVTNLK LEIRMNKDK- -IEVRTCKLT
             MRILTIPKHR ISSIKTNWME LIKPIVTHLK LEIRMVGDK- -IQVRTCKLT
             MRILTIPKHR ISSVKTNWME LIKPIVTHLK LEIRMNGDK- -IEVRTCKLT
             YVSVRIAANR FTALKTEWES IYTPIVEKLH LQVRVNTKQQ KVEIRIPKQE
             LREIHVPGQR FNYVKENWIG IYQPIVSQLK LNIRMNPSKK LIQLKTN-DK
             VRRLLVPPHR MSPLRKQWTE ILEPLVTHLK LQVRMNLRRR CVELRTRAQK
             VRRLLVPPHR MSPLRKQWTE ILEPLVTHLK LQVRMNLRRR CVELRTRAQK
             LRKIAIPPHR LTPLKNEWHK IYTPLVEMAS LQVRMNVAKK CVELKSSRYT
             TRSIKIPHHR FPPLKKVWME VYTPIVEQCR LEIRMNLKTR SVDLRTSPST
             TRSIKIPHHR FPPLKKVWME VYTPIVEQCK LEIRMNLKTR SVDLRTSPST
             TRSIKIPHHR FPPLKKVWME VYTPIVEQCK LEIRMNLKTR SVDLRTSPST
             MRTVKVPHHR FPALKKVWMD VYTPIVEQCK LEIRMNLRGR SVELRTCPAT
             TRSVKVPHHR FPPLKKVWLE VYTPIVEQCK LEIRMNLKSR CVELRTCPAT
             LRRIPVPQHR FAALKSNWLA LYEPLTKELA LQVRMNLKQR AVELRCSPQT
             IRQVLIPKTR KTALKENWMK IFTPVVEQLS LMIRYNVKNS KVEIKATDAT
             MRRIPVPPHR LTPLRQSWEK IVTTVVENMK LQIRMNTKKK AVEIKSSEHT
             IRRVPVPPHR VTPLKNNWDK ILTTIVENMK LQIRMNTKKK CVEIKTSQFT
             YRKVNVPAHR FAPLREHWMA LYEPVTKQMK IDVRMNLKSK KVELKTTERT
             FRRVPVPQHR MTPLKTAWME LYKPITENLK LDMRMNLKTK KVELKSTPQT
             FRRVPVPQHR MTPLKTAWME LYKPITENLK LDMRMNLKSK KVEIKTTQKT
             FRKVFVPTHR FTPLKEHWME IYTPVFEQMK IDIRMNLKAR KVELKTRRDT
             FRKVPVPQHR FAPLKKAWMD IYTPVYEHMK IDIRMNLKAR RVELKTRQDT
             FRKIAVPPNR YSPLKKAWLD IYTPIYDQMK VDIRMNLKAR KVELKTRADT
             FRKVSVPPHR YSPLKKAWME IYTPIYEQMK IDVRMNLKAR KVELKTRSDT
             SRVVPVPKHR YTPLKDNWVN IFTPIVKNLG LQIRFNLKKR QVELRNPADR
             SRVVPVPKHR YTPLKDNWVN IFTPIVKNLG LQVRFNLKKR QVEIRNPVDR
             FRRVRVPAHR YTPLKNDWPN IMKPIVEHLK LQIRMNTKTR CIELKNSPHT
             FRRVRVPAHR YTPLKNDWPN IMKPIVEHLK LQIRMNTKTR CIELKNSPHT
             FRRVRVPAHR YTPLKNDWPN IMKPIVEHLK LQIRMNTKTR CIELKNSPHT
             FRRIRCPPHR LTPLRNCWEN IVTPTVEHMK LQIRFNRKTR NVELKSSKHT
             YRRIRCPAHR YTPLRENWEQ LLTPLVEYLK LQVRFNTRTR SVEIKTSRHT
             YRRVRCPPHR YTPLREHWEQ ILTPLVEYLK LQVRFNTKSR SVEMKTSPHT
             QRKISVPAHR YTPLKENWMK IFTPIVEHLQ LQIRFNLKTR NIELRTAPET
             LRKVSVPPHR YSSLKEHWMK IFTPVVEHMK LQIRFNMKAR QVELRVGPET
             LRKVSVPPHR YSSLKEHWMK IFTPVVEHMK LQIRFNMKAR QVELRVGPET
             LRKVPVPANR YTPLKENWMK IFTPVVENLR LQIRFNLKTR NVEIQTSPET
             MRKIAVPANR YTPLKESWMK IFTPVVEHLK LQIRFNLKTR HVELRSSEQT
             MRKVPVPSHR YTPLKENWLK IFTPIVENLQ LQVRFNLKTR QVEIKTCKET
             TRKIPVPANR YTPLKENWMK IFTPIVEHLG LQIRFNLKSR NVEIRTCKET
             TRKIPVPGNR YTPLKENWMK IFTPIVEHLG LQIRFNLKSR NVEIRTCKDT
             TRKIPVPANR YTPLKENWMK IFTPIVEHLG LQIRFNLKSR NVEIRTCKDT
             MRKVPVPSHR YTPLKENWMK IFTPIVEHLQ LQVRFNLKTR NVEIKTCKET
             VRKVPVPANR YTPLKENWMK IFTPIVEHLQ LQIRFNLKTR NVEIKTCSET
             TRKIPIPPNR MSALKSNWS- ---------K LQVRMNIKEK RVELRSSKFT
             TRKIPIPPNR MSALKSNWTK IYPPLVDHCK LQVRMNIKDK RVELRSNRAT
             TRKIGIPPNR MSALKANWTK IYPPLVEHCK LQVRMNIKEK RVELRSSRHT
             IRKVTIPFNR IAPLKANWQQ IYEPIVTHLK LQIRMNTKTR KVELKTSKST
             LRRVSVPANR LTPLRNNWEV IVRTVVEHLK LQIRMCTKNK VVEVRPGSED
             LRRIPVPPNR MTPLQNNWEN IVRTVVERLE LQIRMCTKTK CVEVRPSREG
             LRRIPVPPNR MTPLQNNWEN IVRTVVERLE LQIRMCTKTK CVEVRPSREG
             IRRVMVPENR MTPLKNQWIN IVTPLVEHMG LHVRMNTKRR CVELKYGPDC
             IRRVMVPENR MTPLKNQWIN IVTPLVEHMG LHVRMNTKRR CVELKYGPDC
             FRRIPVPPHR YTPLKENWMG LYQPVVEHMK LQIRMNVKSR QVELKTCPET
             TRKVPIPPHR MTPLKKDWTQ IYEALVEHLK LQYGSNM--- ---LPTE---
             RMKVPIPPHR MAPLKNEWMK IYPPLVEQLK LQVRMNPRKK QLELRTCSNT
             MRRVPIPPHR MTPLRNVWPK LYPPLVEHLL LQVRMNTKSR SVELRESKAT
             SRKIMVPPHR MTPLRNSWTK IYPPLVEHLK LQVRMNLKTK SVELRTNKFT
             SRKVPVPPHR MTPLRNNWTK IYPPLVDHLK LQVRMNLKTK TVELRTHKHT
             SRKVPVPPHR MTPLRNSWNK IYPPLVDHLK LQVRMNLKTR TVELRTHKHT
             SRKVGVPPHR MTPLRNNWTK IYPPLVEHLK LQVRMNLKTK SVELRSHRQT
             SRKVPVPPHR MTPLRNSWTK IYPPLVDHLK LQVRMNLKTK SVELRTHRHT
             SRKVAVPPHR MTPLRNNWTK IYPPLVDHLK LQVRMNLKTK SVELRTNKHT
             SRKVSVPPHR MTPLKNNWSK IYPPLVDHLK LQVRMNLKTK SVELRTHKHT
             SRKVAVPPHR MTPLKNVWSK IYPPLVEHLK LQVRMNLKTK TVELRTNKYT
             SRKVAVPPHR MTPLKNVWSK IYPPLVEHLK LQVRMNLKTK TVELRTNKYT
             SRKVPVPPHR MTPLKNTWTK IYPPLVDHLK LQVRMNLKTK TIEMKTNKNT
             SRKVAVPPHR MTPLKNVWPK IYPPLVDHLK LQVRMNLKTK TVELKTNKST
             QRKVPIPPHR MTPLKTAWPK IYPPLVEHLK LQVRMNIKTK SVELRTSKST
             TRKVPVPPHR MTPLKASWAK ICPPIVEHLK LQVRMNIKSR SVELRTSKFT
             TRKVPVPPHR MTPLKANWPK IYPPLVEHLK LQVRINIKSR AVELRTSKFT
             TRKVPVPPHR MTPLKNTWSK IYPPLVEHLK LQVRMNIKNR AVELRTSKFT
             --MFSFEIEK KPNIIRNKKK LEERLN---- --IELEEKEN SYIVKAN---
             MKHVKIPTDR IGVLIGDGGE TLRRIEAAAE VDIDVDSQDG AVAIERTG--
             RIYVKVKPER LGAVIGPRGE VKAEIMRRTG TVITVDTENS MVIVEPEAEG
             TGSLKIPMNR IAVVIGKNGE TKNEIERLGQ SVIDIDSKTG LVTVYQKK--
             FDTVRVPKDR ISIVIGKDGS TKKRIEENGE VKLTIDSNEG EVSIDQMG--
             VVELEIPEDR VGVLIGKDGE IKKLIEEKTG CKLTVLGKHN VVKIECE---
             TQYVKIPRER IGVIIGPKGE IKKLIEDKTT CQLEIESDSG KIDVTCEG--
             AERVKIPKDR IGVLIGKDGE TKRYIEEKTG VELRIDSKTG EVEIRPTERV
             EEYVKIPKER IGVLIGKKGQ TKREIEKRTK TKIEVDSETG EVWITSTKET
             EEFVKIPKER IAVLIGKKGQ TKKEIERKTK TKIEVDSETG EVFITATEET
             IEILKIPKDR VGVLIGKKGN VKKTIEKELG VKLEIDAD-G TVTIYGTDKQ
             EEYIKIPRER VGVLIGKNGA VKAKIERLTQ TELEIDSETG AVTLIPQDEL
             IIYEPIDKKR LRAA----RE FVKLVDGKYG HRVELDEKQL YIKITPGPE-
             ILFITVEDEK LEVV----KK VIGKLEQFTD TKIIYDERTK TFNILPKGQ-

             RDPFIFIKAV NFVKLVGRGV GIEEAMKVL- EDEYFCEVID IKKM--VSSD
             RDPFIFVKAV NFVKLVSRGV GIEEAMKVL- EDEYFCEVVD IKKM--ASSE
             WDPAAILSAR NMIWMLSRSM TFEQAKRCF- ENEVDCDIIR IKNM--ASRK
             WDPVAILNAR DAIKLVARSV PIEQAFRVF- EEGTESNIII IGKH--IRNQ
             FDPFIIFKGR DCLQLVSRGV AFEEAKRVL- EDNVFSEVMK IGNL--CRNK
             WDPYAIVKAR DFIRLLARNV PLAQAQKIF- QTEITCDIIP ISLK--GKST
             WDPYIIVKAR DFIRLLARNV PLAQAQKIF- QTEITCDIIP ISMK--GNST
             WDPYAIVDAR DFIKLLARNV PLAQAQKIF- QTDITCDIIN IGVK--GGSV
             WDPYAIIDAR DFIKLLARNV PLAQAQKIF- QTDITCDIIN ISVK--GGSV
             WDPYAIIDAR DFIKLLARNV PLAQAQKIF- QTDITCDIIN ISVK--GGSV
             WDPFIIIKAR DMLKLLSRGV PAQEAIKVL- QDQYWCDIIK IGNM--IKNK
             FDPFIILKAR DVIRLLARSV PMEQAIRVL- DDETFADIIE IN----LTNR
             WDPYIIMKAR EVLKLLSRSV PYEQAIRVL- EDEIYCEIIK ISSM--VRNK
             WDPYIIMKAR EVIKLLSRSV PYEQAIRVL- EDEIYCEIIK ISSM--VRNK
             WDPYAIIKAR DCIKLLARSV PFQQALRVM- EDGVFSDVVK IRSL--VKNK
             WDPWAIMKAR DIIKLLARSV PVQQCLRLL- EDGTFCDIIK IRSY--TRNK
             WDPVAILKAR DLIKLLSRSV PFEHAQKVL- NDDYNCDIIK IGGF--VRNK
             WDPYAILNAR DLIKMLARSV PIEQAVRIF- EDNTFCDIIK IGSM--VRNR
             WDPYIILKAR DLIKLLSRSV PFEQAVKVL- EDEIGCDIIK VKNL--VANK
             WDPFIIIKAR DMIKLLARSV PFEQAMRIL- EDDVSAEVIK IGRM--VRNR
             FDPYSIIRAR DLIKLLARSV PFEQAVRIL- DDDMACDIIK IGTL--VRNR
             FDPYVIVRAR DLIKLLARSV PFEQAVRIL- QDDMACDIIK IGSL--VRNR
             FDPYAIIRAR DLIKLLARSV PFEQAVRIL- QDDVACDIIK IGSL--VRNR
             FDPYIIIRAR DLIKLLARSV SFEQAVRIL- QDDVACDIIK IGSL--VRNK
             FDPYIIIRAR DLIKLLARSV SFEQAVRIL- QDDVACDIIK IGSL--VRNK
             FDPYIIIRAR DLIKLLARSV SFEQAIRIL- QDDVACDIIK IGSL--VRNK
             WDPYIIIKAR DMIKLMSRSV PFEQAVRVL- QDDISSDIIK ISSF--VRNR
             WDPYIIIKAR DMIKLMARSV PFEQAKRVL- QDDIGCDIIK IGNL--VHKK
             WDPYIIIKAR DMIKLMARSV PFEQAKRVL- QDDIGCDIIK IGNL--VHKK
             FDPYIIIKAR DMISLLSRSV PYNHAKRVL- DDEIFCDIIK ISGY--IRNK
             FDPYIIIKAR DMISLLSRSV PYNHAKRVL- NDEIFCDIIK ISGY--IRNK
             FDPYIIIKSR DMISLLSRSV PFVHAKRVL- EDETYCDIIK ISGY--VRNK
             FDPYIIIKAR DMISLLSRSV PFSHAKRVL- DDETFCDIIK ISTY--VRNR
             FDPYIIIKAR DMISLLSRSV PFTHAKRVL- EDETFCDIIK ISTY--VRNR
             WDPFIIIRAR DMVKLLSRSV PFHQAVRIL- GEGLGCDIIK IGH----RNK
             WDPFIIIRAR DMVKLLSRSV PFHQAVRIL- GDGLGCDIIK IGH----RNK
             WDPYIIIKAR DMIKLIARSV PFHQAKRIL- EDGVYCDIVK IGGM--LRNK
             WDPYIIIKAR DLIKLLARSV PFPQAKRIL- EDGVYCDIIK IGGL--IRNK
             WDPYIIIKAR DLIKLLARSV PFPQAKRIL- DDGVYCDIIK IGGL--IRNK
             YDPFAVFRAR DFIKLLARSV PVQQAARILY DEKLYCDIIK ISGY--VRSR
             WDPYIILKAR DLIKLLARSV PFEHAIKIL- QDDVACDIIK INGL--VRNK
             RDPYVIVKAR DLIKLLARSI PAQQALRVL- EDDVNCDIIK IGGM--VRNK
             YDPYIVLKAR DMIRLLSRSV PFPQAVKIL- EDGIECDVIK IGNL--LRNK
             FDPYIIIKAR DMIKLLARSV PIAQARKIL- DDGMFCDIIK IGGM--VRNK
             FDPYIIIKAR DMIKLLARSV PIAQARKIL- DDGMFCDIIK IGGM--VRNK
             TDPYIVLKAR DLIKLLARSI PVNQAAKIL- DDDVQCDIIK IGGL--VRNK
             TDPYIVLKAR DLIKLLARSI PVNQAVKIL- DDDVQCDIIK IGGL--VRNK
             TDPYIVLKAR DLIKLLARSI PVNQAVKIL- DDDVQCDIIK IGGL--VRNK
             KDPYVILKAR DLLKLLARSL PVAQAVKIL- QDDYQCDIVK IGGL--VRNK
             SDPYIILKAR DLIKLLARSI PAPQALKIL- NDDHHCEIIK IGGL--VRNK
             FDPYSILDAR DLIKLLARSV PFPQAVKIM- QDGVACDIIK IGNI--LRNK
             YDPYAIMNAR DLIKLLARSV PFPQAVKIL- EDGIACDVIK IGNF--TSNK
             FDPAIILKAR DLIKLLARSV PLPQAVKIL- QDDISCDVIK IGGN--LDNK
             FDPAIILKAR DLIKLLARSV PFPQAVKIL- QDDIACDVIK IGNF--VANK
             FDPAMIIKAR DLIKLLARSV PFPQAVKIL- QDDIACDVIK IGNF--VANK
             FDPAMIIKAR DLIKLLARSV PFPQAVKIL- QDDIACDVIK IGNF--VANK
             FDPAIILKAR DLIKLLARSV PFPQAVKIL- QDDIACDVIK IGNF--VTNK
             YDPAIILKAR DLIKLLARSV PLPQAIKIL- QDDIACDVIK IGNI--VASK
             FDPYAILKAR DLIKLLARSV PFPQAIKIL- EDDMACDVIK IGNF--VTNK
             YDPAVILKAR DLIKLLARSV PFPQAVKIL- EDDVACDVIK IGNF--VSNK
             CDPAIILKAR DLIKLLARSV PFPQAVKIL- EDNTACDVIK IGNT--VANK
             YDPAIILKAR DLIKLLARSV PFPQAVKIL- QDDTACDVIK IGNF--VSNK
             FDPAIILKAR DLIKLLARSV PFPQAVKIL- QDDIACDVIK IGNT--VANK
             YDPAIILKAR DLIKLLARSV PFPQAVKIL- QDDMACDVIK IGNF--VTNK
             YDPAAILNAR DLIKLLARSV PAPQAVKIL- DDEVAMDIIK IRNL--VGNK
             YDPAAIIKAR DLIKLLARSV PVTQAMKIL- EDGVACDVIK IRNQ--VRNK
             YDPAAILKAR DLIKLLSRSV PVQQALKIL- EDGVACDIIK IRNQ--VRNK
             FDPAAILKAR DLIKLLSRSV PVQQALKIL- EDDVACDIIK IRNQ--VRNK
             FDPAAILNAR DLIKLLARSV PAPQAIKIL- EDGVACDIIK IRNL--VRNK
             FDPAAILNAR DLIKLLARSV PAPQAIKIL- EDGMACDILK IRSM--VRNK
             YDPAAILNAR DLIKLLARSV PAPQAIKIL- EDGMACDIIK IRSM--VRNK
             YDPAAILNAR DLIKLLARSV PAPQAIKIL- EDGMACDIIK IRSM--VRNK
             KDPYIIIKAN ELIKLLSRSV PAPQAIKIL- NDEMSCAIIK IGSI--IRNK
             RDPYIIVKAR DLIKLLSRSV PAPQAIKIL- NDDMSCDIIK IGNM--IRNK
             RDPYIIVKAR DLIKLLSRSV PAPQAIKIL- EDEVQCDIIK IGNL--VRNK
             FDPYIIMKAR DLIKLLSRSV PAPQALKVL- EDETNCDVIK IGGM--VRNK
             RDPYIIMKAR DLMKLLSRSV PAPQALKIL- EDDMQCDIIK IGNL--IRNK
             WDPYAIIKAR DLIKLLARSV PSADVLSACQ QDDMQCDIIK ISGI--IRNK
             WDPFAIIKAR DLIKLLARSV PAPQALKIL- ---------- ---------Q
             SNPNAMTKAI DFLTAINAGF EIADALALVR LEDIFMDVFD VTDIK-LIEG
             RDAQHLQKGF DFVNAFLKGF KYEDALAVVR IDGIYVNSFH IMDVKQTLKG
             EDPSYLERSA QYIEAINIGF PIEDAIALLK FSDVFLDRFE ISEVK-TLRG
             EDSSYLERSA QYINAVNIGF PIEDAIAILK FADVFLDHFE ISEVK-TLRG
             VAPNALDRGQ DFLRAITLGF EVQDALAFLK MDNLYIDTFD ITNVKLVLKG
             EDKNNLQKSS DYIKAYLLGF TLEDSLALLR IEDLYIESFQ IQDVK-ILKG
             EDKNNLQKSS DYIKAYLLGF SIEDALALLR IDDLYIESFQ IKDVK-ILKG
             EDKNNLQKSS DYIKAYLLGF SIEDALALLR IDDLYIXSFQ IKDVK-ILKG
             EDKNNLQKSS DYIKAYLLGF TIEDSLALLR IDDLYIESFQ VKDVK-ILKG
             EDKNNLQKSS DYIKAYLLGF TIEDSLALLR IDDLYVESFQ VKDVK-ILKG
             DEEESLTKAR DFVQAFMLGF SVEDSLALLR LDDIYIESFD VKDVKRSLQG
             SQLDSLQKAS DFINAIGKGF EVKDAIALLR MDDIFVDSFE IEDVK-KLHG
             AEASVLQKGS DFVRAFLLGF EVRDAIALLR LDDLFIESFE IKDVK-RLNG
             DEASVLQKGS DFVRAFLLGF EVRDAIALLR LDDLFIESFE IKDVK-RLNG
             SEQGMLQKGA DFVKAFALGF EADDAIALLR MDDLFIDTFE IKDVK-TLQG
             SPAEGLQKAE DFVKSVIAGF DVRDAVALLR MDDVYIEGFE IKDVRANLQG
             STAEGLQKAE DFVKAVIAGF DVRDAVALLR MDDVYIEGFE IKDVRANLQG
             STAEGLQKAE DFVKAVIAGF DVRDAVALLR MDDVYIEGFE IKDVRANLQG
             VEAAGLQKAE DFVKAVVAGF DVKDAVALLR MDDVYIEGFE VKDVRANLQG
             MEAAGLQKAE DFVKAVVAGF EVKDAIALLR MDDVYIEGFE VKDVRANLHG
             PDRTALQRGY EFMQAFLLGF AVEDAIALIR FDDLRIDSFE VQDVR-RLQG
             PDLTYLQKAD DFVRAFALGF EVEDALAMIR LDDLFIESFD VTDVK-SLKG
             PETSAVQKTA DFLKAFMLGF ELNDAIALLR LDDLYIESFE VKDVK-NLSG
             EDKTSLQRGV DFLKAFMMGF DIDDSVALLR LDDLYVESFE VKDVK-TLHG
             EDESALQKSA DFVQAFLLGF DVQDAVALLR LDDLYLECFE VKDVK-TLRG
             TASDALQKAA DFVHAYLLGF EIRDAVALLR LDDLYVECFE IKDVK-TLRG
             TSPEALQKAA DFVHAYLLGF EIRDAIALLR LDDLYVECFE IKDVK-TLRG
             PDTGSIQKCA DFVHAFILGF DIQDAIALLR LDDLYVESFE IKDVK-TLKG
             PDVSNLQKCA DFVHAFMLGF DIADAVALLR LDDLYVDSFE IKDVK-TLRG
             PDISNLQKSA DFVHAFMLGF DIPDAISLLR MDELYVESFE IKDVK-TLKG
             PDVSNLQKCA DFVHAFMLGF DVIDAIALLR LDELYVESFE IKDVK-TLRG
             EDTTDLQKAT DFVRAFILGF EVNDAIALIR LDHLFLETFE IADVKHSLKG
             EDTTDLQKAT DFVRAFILGF EVNDAIALIR LDHLFLETFE VADVKHSLKG
             TDAGALQKAA DFVQAYMMGF EVQDAVALLR LEDLFIDTFE VNDVK-MLKG
             TDSGALQKAA DFVQAYMMGF EVQDAVALLR LEDLFIDTFE VNDVK-MLKG
             TDAGALQKAA DFVQAYMMGF EVQDAVALLR LEDLFIDTFE VNDVK-MLKG
             EDASALQKTA DFIQAFMLGF EVQDAVALLR LDDLYVDSFQ VQDVK-TLTG
             LDTSSLQKGA DFISAFMLGF EPQDAVALLR LDDLFVESFK VTDVK-ILRG
             VDTGALQKGA DFVSAFMMGF EVQDAVALLR LDDLFVESFQ VTDVK-LLRG
             PDIANLQKGA DFIKAFIYGF EVEDALALLR LDDLFVESFE IQDVK-PLKG
             PDIANLQRGA DFVRAFLCGF EVDDALALLR LEDLFVESFE IKDVK-TLRG
             PDIANLQRGA DFVRAFLCGF EVDDALALLR LEDLFVESFE IKDVK-TLRG
             TDIGSLQRAA DFVKAFVLGF SVEDALALVR LDELFLESFQ VTDVK-RLKG
             QEISALQKGH DFVKAFLLGF EVEDALALLR LDELFLESFE VTDVK-PLKG
             QDIGALTRAA DFVKAFVLGF QVEDALALIR LDELFLETFD VTDVK-PLKG
             KDVSALTKAA DFVKAFILGF QVEDALALIR LDDLFLESFE ITDVK-PLKG
             KDVSALTKAA DFVKAFVLGF QVEDALALIR LDDLFLESFE ITDVK-PLKG
             KDVSALTKAA DFVKAFVLGF QVEDALALIR LDDLFLESFE ITDVK-PLKG
             TDVGALTKAT DFVRAFILGF QVEDALALVR LDDLFLESFE VTDVK-PLKG
             KDLSALTKAA DFVKAFILGF QVEDALALIR LDDLFLESFE VTDVK-PLKG
             TSNDSLQMGA DFVSAFAMGF DIDDAIALLR LDSLYIQSFD IKDVRQTLGQ
             VSNEALQMGA DFISAFAMGF DIDDAIALLR LDSLYIQSFD IKDVKQTLGP
             TTPESLQMGA DFVSAFAMGF DIDDAIALLR LDSLYIQSFD VKDVRQTLGP
             KETSALQKAA DFVHAFSLGF EVNDAVAILR LDDLYIDSFD VEDVK-ILKG
             TDLSSLQKAQ DYLRAFMLGF ELKDAEALIR LEDIFIESFD IKDVK-RLNG
             MDLSLLQKAQ DYIRAFMLGF ELKDAEAILR LEDIFIESFE INDVK-RLHG
             MDLSLLQKAQ DYLRAFMLGF ELKDAEAILR LEDIFIESFE INDVK-RLHG
             TDIGSLQKGV DFIKAFLLGF ELQDAIALLR LDDLYIESFE IKDVK-RLNG
             TDIGSLQKGV DFIKAFLLGF ELQDAIALLR LDDLYIESFE IKDVK-RLNG
             ESPAALQKAA DFLKAFMLGF EVQDAIALLR MDELYIDSFE IKDVK-PLSG
             ---------- DFVKAYTLGF EVQDAIALIR VPELYIQTFE IKDVK-SLTG
             VDNSALQKGT DFVRAFTLGF DVDDAMAIIR LDELYVETFE IKDVK-TLQG
             KDPGALQKGM DFVQAFALGF DIDDAIALLR LDDLYIDTFE IKDVK-TLQG
             TDPGALQKGA DFIKAFTLGF DLDDSIALLR LDDLYIETFE VKDVK-TLTG
             TDPGALQKGA DFIKAFTLGF DLDDAIALLR LDDLYIETFE IKDVK-TLNG
             TDPGALQKGA DFIKAFTLGF DLDDSIALLR LDDLYIETFE VKDVK-TLTG
             TDPGALQKGA DFIKAFTLGF DLDDSIALLR LDDLYIETFE VKDVK-TLNG
             TDPGALQKGA DFIKAFTLGF DLDDSISLLR LDDLYIETFE IKDVK-TLHG
             TDPGALQKGA DFIKAFTLGF DLDDSIALLR LDDLYIETFE IKDVK-TLNG
             TDPGALQKGA DFIKAFTLGF DLDDSIALLR LDDLYIETFE IKDVK-TLQG
             TDVGALQKGA DFVKAFTLGF DVDDAIALLR LDDLYIETFE IKDVK-TLTG
             TDVGALQKGA DFVKAFTLGF DVDDAIALLR LDDLYIETFE IKDVK-TLTG
             VDQGALQKGA DFVKAFTLGF DVDDAIALLR LDDLYIETFE VKDVK-TLNG
             TDVGALQKGA DFIKAFTLGF DVDDAIALLR LDDLYIETFE IKDVK-TLTG
             TDTGALQKGE DFVKAFTLGF DVDDAIALLR LDDLYIETFE IKDVK-TLQG
             NDVGALQKGA DFVKAFTLGF DLDDAIALLR LDDLYIQTFE IKDVK-TLNG
             TDTGALQKGE DFVKAFTLGF DIDDAIALLR LDDLYIRSFE IRDVKASLNG
             TDTGALQKGE DFVKAFTLGF DVDDAIALLR LDDLYIRSFE IRDVKASLHG
             -DGLTLNKAI KIIDALNAGF G-EEAYKLLD DNY-DFMVIP IKR--ATKND
             -DPVRGMQAP EIVQAIGRGF KPDEALTLLD DDMRMFDTID IGR--AARND
             IPPVNLMKAA EVVKAISLGF PPEKAFRLLE EDQ-ILVVVD LKQV-VGDSQ
             -DALKALIAL NVVQAIARGF SPEKALTLFN ENM-QLIVIS LKDF-AGNNS
             -DAIKSNTAK SVVQAIGRGF NPDKAMLLFE DGM-QLVIIS LREF-AKPGS
             -DALGFMRAR DVVSAISHGF SPDVALKLLY DENLVLEVIN LSDF---LSD
             -DPLKEFRVL ETIKAIGRGF SPEKALEILD DEMLMLEVID LSD--VATTP
             KDPLDLIKAK ECVLAIGRGF SPERAFRLLR EEDASLEVID LYEL-VGRNP
             TDPLAVWKAR DIVLAIGRGF SPERAFRLLN EGE-YLEIIN LTDIIIGNEK
             DDPLAVWKAR DVVMAIGRGF SPERAFRLFN EGE-TLEVVN LTDIVVGNEK
             KDPLAVWKAR DIVRAIGRGF NPEIALKLVS DEY-VLEVID IEDY-AS-SD
             EDPLSPWKAR HIVRAIGRGF NPEVALRLLD DDV-ALEVIK ITDY-VGKSK
             -ATVDSLKIR DMARAIALGF DPEKALMLEN DEY-TLAVIE LKEY-T-DKP
             -NQYETLKAV SVIRAIGLGF DEQSAFRLLS DEY-TLDVID LKAL-IGSNP

             KVFEKRRDRL VGPKEMTLKA IQILTRCYVL VHGKTVSIIG GFRGVEEAKK
             KVFEKRRDRL IGPKEMTLKA IQILTKCHVL VHGKTVSIIG SFKGIEEVKK
             DSFIKRRARF VGPNAQTLKA IELLTDTKIQ VQGNTVAVMG ASRGVGLVRN
             ERFNKRRQRL LGPGGSTLKA LELLTQCYIL VQGHTVSIIG NIRGINDASK
             EVFTKRRQRL FGPDGSTLKA LQLLTGCFIF IQGKTVSVIG EVNGIKLVSE
             RRFIKRRDRL IGPKAQTLKA LEILTGCYVL VQGKTVAVMG PVKGCQQVRK
             RRFIKRRDRL VGPKAQTLKA LEILTGCYVL VQGKTVAVMG PVKGCQQVRK
             RRFVKRRDRL IGPKAQTLKA LEILTGCYVL VQGKTVAVMG PVKGTQMVRS
             RRFVKRRDRL IGPQAQTLKA LEILTGCYVL VQGKTVAVMG PVKGTQMVRS
             RRFVKRRDRL IGPQAQTLKA LEILTGCYVL VQGKTVAVMG PVKGTQMVRS
             ERFVKRRQRL VGPNGATQKA IEILTGCFIL IQGKTVSVIG SPSGIKMVRK
             ERFVKRRNRL IGHDGETLKA LELSTNCYIV VQGKTVSVVG RYNDLKEVRK
             ERFVKRRARL IGNDGATLKA LELLTQCYVC VQGGTVCAVG PLSGLKQINQ
             ERFVKRRARL IGNDGATLKA LELLTQCYVC VQGGTVCAVG PLAGLKQINQ
             EKFIKRRQRL IGPNGQTLKA LELLTNCYIM VQGSTVSCIG DWRQLKILRR
             EKFVKRRQRL IGPNGATLKA LELLTDCYIM VQGSTVSVIG NWKNLKTVRK
             ERFVKRRQRL VGPDGSTLKA IELLTKCYVL VQGNTVSSIG PWNGLVQVRK
             ERFVKRRQRL VGPNGATLKA LELLTGCYIL VQGNTTTVLG SHAGLKEARK
             EKFVKRRSRL IGPNGCTLKS LELLTNCYVL VQGATVSAIG PYKGLQCVRK
             ERFVKRRQRL IGPNGSTLKA IELLTNCYIM VQGNTVSAVG PHKGLRDVNK
             ERFVKRRQRL IGPKGSTLKA LELLTNCYVM VQGNTVSALG PFNGLKEVRK
             ERFIKRRQRL LGPKGSTLKA LELLTNCYIM VQGNTVSALG PFSGLKEVRK
             ESFVKEEDDF LGPKGSTLKA LELLTNCYIM VQGNTVSALG PFSGLKEVRK
             ERFVKRRQRL IGPKGSTLKA LELLTNCYIM VQGNTVSAIG PFSGLKEVRK
             ERFVKRRQRL IGPKGSTLKA LELLTNCYVM VQGNTVSAIG PFSGLKEVRK
             ERFVKRRQRL IGPKGSTLKA LELLTNCYVM VQGNTVSAIG PFSGLKEVRK
             EKFVKRRQRL IGPKGCTLKS IELLTNCYVL VQGQTVAALG PYRSLPLVRR
             EKFVKRRQRL IGPNGATLKS IELLTDCYVL VQGNTVSALG PYKGLQQVRD
             EKFVKRRQRL IGPNGATLKS IELLTDCYVL VQGNTVSALG PYKGLQQVRD
             NKFIKRRQRL LGSNATTLKA LEILTQCYIC VHGKTVCVIG NFKSLKIVRR
             NKFIKRRQRL LGSNATTLKA LEILTQCYIC VHGKTVCVIG NFKSLKIVRR
             NKFIKRRQRL LGSNATTLKA LEILTNCYIC IHGKTVSVIG HFKSLKVVRR
             NKFIKRRQRL LGSNGTTLKA LEILTNCYIC VHGKTVSVIG YFKALKVVRR
             NKFIKRRQRL LGSNGTTLKA LEILTSCYIC VHGKTVSVIG FFKALKVVRR
             EKMVKRRQRL VGPNGSTLKA IELLTNCYVL VQGQTVSVIG SYKSLKLVRR
             EKMVKRRQRL VGPNGSTLKA IELLTNCYVL VQGQTVSVIG SYKSLKLVRR
             DKFIKRRQRL VGPGGSTLKA LELLTQCYIL TQGQTVSIIG SIKGIKIARR
             EKFIKRRQRL VGPGGSTLKA LELLTECYIL TQGQTVSAIG SIKGIKTVRK
             DKFIKRRQRL VGPGGSTLKA LELLTECYIL TQGQTVSVIG SIKGIKTVRK
             DRFLRRRERL IGPNGSTLKA IELLTNCYVL VQGNTVAAMG DHKGLKQVRR
             ERFVKRRQRL IGPNGATLKA IELLTECYIL VQGNTVACMG PFKGLKQARR
             ERFVKRRARL VGPDGSTLKA LELLTGCYVL VQGNTVSAMG SYQGLKQVRK
             ERFVKRRQRI IGPNGSTLKA IELLTNCYVL VQGNTVCAMG QFKNLKEVRR
             EKFVKRRQRL VGPNGSTLKA IELLTKCYVL VQGQTVSVMG THKGIKVVQR
             EKFVKRRQRL VGPNGSTLKA IELLTKCYVL VQGQTVSVMG THKGIKVVQR
             ERFVKRRQRL VGPDGATLKA IELLTNCYVL VQGNTVSAMG TYQGLRNVRK
             ERFVKRRQRL VGPDGATLKA IELLTNCYVL VQGNTVSAMG SYHGLRNLRK
             ERFVKRRQRL VGPDGATLKA IELLTNCYVL VQGNTVSAMG SYHGLRNVRK
             ERFVKRRQRL LGPDGSTLKA LELLTGCYIL VQGNTVSIMG SWKGLKQARR
             ERFVKRRQRL IGPDGATLKA LELLTQCYIL VQGNTVSVMG TYKGIKQTRN
             ERFVKRRQRL IGTNGQTLKA LELLTQCYIL VQGTTVAVMG GYKGLKEVRR
             ERFVKRRQRL LGPNGNTLKA LELLTQCYIL VQGNTVSVMG PYTHMKTLRR
             ERFTKRRQRL VGPNGNTLKA LELLTGCYIL VQGNTVSVMG PFKGLKEVRR
             DRFIKRRQRL VGPNGNTLKA LELLTKCYIL VQGNTVSAMG PFKGLKEVRR
             DRFIKRRQRL VGPNGNTLKA LELLTKCYIL VQGNTVSAMG PFKGLKEVRR
             DRFIKRRQRL VGPNGNTLKA LELLTKCYIL VQGNTVSAMG PFKGLKEVRR
             DRFVKRRQRL VGPNGNTLKA LELLTKCYIL VQGNTVSAMG PFKGLKEVRR
             ERFVKRRQRL VGPNGNTLKA LELLTKCYIL VQGNTVSAMG PYKGLKEVRR
             ERFVKRRQRL VGPNGNTLKA LELLTKCYIL VQGNTVSCMG PFKGLKEIRR
             ERFVKRRQRL VGPNGNTLKA LELLTKCYIL VQGNTVSVMG PYKGLKEVRR
             ERFQKRRQRL VGPNGNTLKA LELLTKCYIL VQGNTVAAMG NYKGLKEVRR
             ERFVKRRQRL VGPNGNTLKA LELLTKCYIL VQGNTVSAMG PFKGLKEVRR
             DRFVKRRQRL VGPNGNTLKA LELLTKCYIL VQGNTVSAMG PYKGLKEIRR
             ERFVKRRQRL VGPNGNTLKA LELLTKCYIL VQGNTVSAMG PFKGLKEVRR
             ERFVKRRQRI LGPNGSTLKA LELLTETYLL VQGNTVAAMG PFKGLKTVRR
             ERFVKRRQRI LGPNGSTLKA LELLTSTYIL VQGNTVAVMG PFKGLKEVRR
             ERFVKRRQRI LGPQGSTLKA LELLTGTYIL VQGNTVSAMG PYKGLKEVRR
             ERFVKRRQRI LGPSGSTLKA LELLTGTYIL VQGNTVAAMG PYKGLKEVRR
             ERFIKRRQRI LGPNGSTLKA LELLTSTYIL VHGNTVSAMG PYKGLKEVRR
             ERFVKRRQRI LGQNGTTLKA LELLTETYIL VHGNTVSVMG ----------
             ERFVKRRQRI LGQNGTTLKA LELLTQTYIL VHGNTVSVMG PFKGLKEVRR
             ERFVKRRQRI LGQNGTTLKA LELLTQTYIL VHGNTVSVMG PFKGLKEVRR
             ERFVKRRGRL LGPNLSTLKA IEILTGCYIL VQGNTAAAMG YWKGLKQVVR
             ERFVKRRQNL VGPNSSTLKA LELLTGCYIL VQGNTVAAMG SFKGLKQVRR
             ERFVKRRQRL VGPNSSTLKA LEILTNCYIL VQGSTVAAMG PFKGLKQLRR
             ERFVKRRQRL IGPNGSTLKA IEMLTGCYVL VQGNTVSVMG GWKGLKMVRK
             ERFVKRRQRL LGPNGATLKA LELLTGCYVL VQGSTVSAMG PWKGLKAVRR
             EKFVKRRQRL IGPNGSTLKA LELLTGCYML VQGNTVSAMG PYKGLKQLRR
             EKFVKRRQRL IGPNGSTLKA LELLTGCYML VQGNTVAAMG PYKGLKQIRK
             DNLSRAVGRI AGKGGQIKFT IENATHTRIS LTGTKVHILG SVNNVKMARR
             DHMARAVGRI CGAKGRIRMC IENATRTRIV VADETIHILG SNDRIAVARR
             LHIERAVGRI IGREGKTRDA IEEFSRSKII VQGQTIHLLG TVENTRIARD
             LHIERAIGRI IGREGKTKSA IEEFSRSKII VQDQTIHFLG TIENIRIAKD
             DNMSRAIGRI AGSGGKVKFT IENASKTRIV LADKTVHILG TVAGTRVARD
             DHLSRCIGRI CGSNGSTKYA IENATKTRIV IANDKIHILG SFNNIKMARH
             DHLSRCIGRI CGSNGSTKYA IENATKTRIV IAGDKIHILG SFNNIKMARY
             DHLSRCIGRI CGSNGSTKYA IENATKTRIV IAGDKIHILG SFNNIKMARY
             DHLSRCIGRI CGSNGATKYA IENATKTRIV IAGDKIHILG SFNNIKMARY
             DHLSRCIGRI CGSNGATKYA IENATKTRIV IAGDKIHILG SFNNIKMARY
             DHLSRAIARI AGKGGAVKFT IENATKTRIV VADARIHVMG SFANIQLARS
             DHLNRAIGRI AGKDGKTKFS IENTTHTRIV MQYKKIHIMG SYANIKIARD
             DHLSRCIARL NGREGKTKYA IENATRTRLV FADSRIHILG SFENIKLARH
             DHLSRCIARL NGREGKTKYA IENATRTRLV FADSRIHILG SFENIKLARH
             DNLSRAIGRI AGKDGRTRFA IENASRTRLV IADTKIHILG NFANIKIARD
             DNLSRCIGRI SGSHGKTKYT IENVTRTRIV VADTKIWIMG TTQNIRVARD
             DNLSRCIGRI SGSHGKTKYT IENVTRTRIV VADTKIWIMG TTQNIRVARD
             DNLSRCIGRI SGSHGKTKYT IENVTRTRIV VADTKIWIMG TTQNIRVARD
             DNLSRCIGRM SGSHGKTKHT IENVTRTRIV IADTHICIMG TTQNIRVARD
             DNLSRCIGRM SGSHGKTKYT IENVTRTRIV IADTHIWLMG TTQNIRVARD
             DHLSRAIGRI AGTGGRTKFA IENACRVRIV LAGSKVHILG GHMQVRLARD
             DHLSRAIGRL AGKGGRTKFT VENTTKTRII LQGSKIHIMG SYKYIQHAKR
             DNLSRAIGRI TGEKGKTKFA IENASRTRIV VADKKIHILG SFSNIKCARE
             DHLSRCIGRI SGEKGKTKFA IENATRTRIV LADQRIHILG SYSNIKAARD
             EHMSRGIGRL AGKNGKTKFT IENATRTRIV IADQHIRILG SFQNIKVARD
             EHLSRCIGRL AGKDGKTKFT IENATRTRIV LADTRIHILG SFQNIRVARD
             EHLSRCIGRL AGKDGKTKFT IENATRTRIV LADTRIHILG SFQNIRVARD
             EHLSRAIGRL SGKGGKTKFA IENSTRTRIV IADTRIHILG SFANIRVSRD
             EHLSRAIGRL SGKGGKTKYA IENSTRTRIV IADTKIHILG SFVNIKVARD
             EHLSRAIGRL SGKGGKTKFA IENSTKTRIV IADTRIHILG AFSNIKVARS
             EHLSRAIGRL SGKGGKTKFA IENATKTRIV IADTKIHILG SFQNIKVARD
             DHVSRAIGRI AGKDGRTKLV IENTTKTRIV VANTKIHILG AYQNLKLARN
             DHVSRAIGRI AGKDGRTKLV IENTTKTRIV VANTKIHILG AYQNLKLARN
             DHLSRAIGRV AGQDGKTKYA VENATRTRIV LADQKIHILG SFANIKLARD
             DHLSRAIGRV AGQDGKTKYA VENATRTRIV LADQKIHILG SFANIKLARD
             DHLSRAIGRV AGQDGKTKYA VENATRTRIV LADQKIHILG SFANIKLARD
             DHLSRAIGRI AGQGGKTRHA IENATRTRII VADQKVHILG SFSNIKVARD
             DHLSRAIGRV AGQDGKTRFA IENATRTRVV IADQRIHLLG SYGNIKLARN
             DHLSRAIGRI AGQDGKTRFA IENATRTRIV VADQRVHLLG SYANLRVARN
             DHLSRAIGRL AGKSGRTKFT IENVTKTRIV LADSKIHILG SFQNIQLARR
             DHQSRAIGRL AGKGGRTKFT IENVTKTRIV LADSKIHILG SYQNIQLARR
             DHQSRAIGRL AGKGGRTKFT IENVTKTRIV LADSKIHILG SYQNIQLARR
             DHLSRAIGRV AGSGGRTKFT IENVTKTRIV LADTHIHILG SYQNIRLART
             DHLSRAIGRI AGKGGKTKFT IENVTKTRIV LADTKIHILG SFQNIKIART
             DHLSRAIGRI AGKGGKTKFT IENVTKTRIV LADTKIHILG SFQNIKMART
             DHLSRAIGRI AGKGGKTKFT IENVTRTRIV LADVKVHILG SFQNIKMART
             DHLSRAIGRI AGKGGKTKFT IENVTRTRIV LADVHVHILG SFQNIKMART
             DHLSRAIGRI AGKGGKTKFT IENVTRTRIV LADVKVHILG SFQNIKMART
             DHLSRAIGRI AGKGGKTKFT IENVTRTRIV LADSKIHILG SFQNIKMART
             DHLSRAIGRI AGKGGKTKFT IENVTRTRIV LADSKIHILG SFQNIKMART
             DALGRAIGRI AGKDGVCRFF ---------- ---------- KFHAFALAKA
             DALGRAIGRI AGKDGKMKFA IENATKTRVV LAGSRVHILG AFENIGMARE
             DALGRAIGRI AGKDGKTKFA IENATKTRIV LAGSRVHILG AFENIGMARE
             DNLSRAIGRV AGKDGKTKFT IENVTKTRIV LADKRIHILG SYSNIRVAKD
             DHLSRCIGRI SGKDGKTKHA IENMTRTRIV LAQDRIHIMG SFNSIKMARH
             DHLSRCIGRI SGKDGRTKHA IENMTKTRVI LANNKIHIMG SFNSIKLARH
             DHLSRCIGRI SGKDGRTKHA IENMTKTRVI LANNKIHIMG SFNSIKLARH
             AHLSRCIGRI SGRDGKTKYA IENSTRTRIV LAGQKLHLMG AFHNIKLARD
             AHLSRCIGRI SGRDGKTKYA IENSTRTRIV LAGQKLHLMG AFHNIKLARD
             EHLSRAIGRI AGKGGKTKYT IENTTKTRIV LADDKVHILG AYQNIRMARD
             DHLARGVGRI AGKDGKTKFA IENASRTRIV LADSKIHILG SFRNVRMAQE
             DHLGRAIGRI AGKDGKTKFA IENASRTRVV LADSKIHILG GFTNIKIARE
             DHLSRAIGRI AGQGGKTKFA IENASRTRIV LADSKIHILG GFTNIRIAKD
             DHLSRAIGRI AGKDGKTKFA IENATRTRIV LADSKIHILG GFTHIRMARE
             DHLSRAIGRI AGKDGKTKFA IENATRTRIV LADSKIHILG GFTHIRMARE
             DHLSRAIGRI AGKDGKTKFA IENATRTRIV LADSKIHILG GFTHIRMARE
             DHLSRAIGRI AGKDGKTKFA IENATRTRIV LADAKIHILG GFTHIRMARE
             DHLSRAIGRI AGKDGKTKFA IENATRTRIV LADSKIHILG GFTHIRMARE
             DHLSRAIGRI AGKDGKTKFA IENATRTRIV LADSKIHILG GFTHIRMARE
             DHLSRAIGRI AGKDGKTKFA IENATRTRIV LADSKIHILG GFTHIRMARE
             DHLSRAIGRI AGKDGKTKFA IENATRTRIV LADSKIHILG GFTHIRMARE
             DHLSRAIGRI AGKDGKTKFA IENATRTRIV LADSKIHILG GFTHIRMARE
             DHLSRAIGRI AGKDGKTKFA IENATRTRIV LADSKIHILG GFTHIRMARE
             DHLSRAIGRI AGKDGKTKFA IENATRTRIV LADSKIHILG GFTHIRMARE
             EHMGRAIGRI AGKDGKTKFA IENASRTRVV LADSKIHILG GFKNIHVARE
             EHLGRAIGRI AGKDGKTKFA IENASRTRVV LADQKIHILG GFKNIHIARE
             EHLSRAIGRI AGKDGRTRHA IENASRTRIV IADQKIHILG RFQNINAGQE
             EHLSRAIGRI AGKDGKLKHS IENASRTRIV LADQKIHLLG GYRNILAAQE
             KERKRILARL IGTKGKAKKN ISNLTGVSVI IDDKEAYLLG KIEDLIIARE
             NDLRRKKGRL IGENGRTREL MEELTGASVV IYGSTFGVIG QPSEVDVARS
             NHLKRIKGRI IGEGGRARRT IEEMTDTYIN VGEYEVAIIG DYERAMAAKQ
             NRINELRGRV IGRNGRTRQI IEELTNTYIS VSGNTVSIIG DFIGIGYSKE
             SRIAQIKARV IGTGGKTRTI IEELTGSFIS VYGDTVSIIG DYLAVTYAEE
             NALRRIKGRI IGKEGKMRKQ IEDMLNVNIS ISDKHVAIIG DPENVAAARE
             KELQRIKGRI IGRNGRTREL AESLINVKIS VYGKTVSVLG YPEQNTIIRT
             KALERQRARI IGREGRTRQL IEELSGADVS IRGKTVALIG TPRQLQIARK
             NALPRVRGRI IGRKGRTREI IEEMSGASIS VYGKTVAIIG NPIQIEIART
             NALPRVRGRI IGRKGRTREI IEEMSGADIS VYGKTVAIIG NPIQVEVAKT
             NSIRRLKGRV IGKEGKSRRY IESLTGANVS VYGNTVAIVG EHEPVQIAKE
             KAIARQKGRV IGREGITRRI IHDMTGVDIS VYGKTVSLIG EFEKLAVARE
             NHLRRIKGRI IGEEGRAKRT IENLAEVSMV VGDNYVALLG KLDDVEIAKR
             DTIRRVKGRI IGENGKTKRI IQEYTGVDIS IYGHYIGVLG PYDQVQIAKK

             IVVDCMNNIH P--MYQIKRL VEK-RKMESD ETKENEDWSR FLPQVKKSSK
             IVVDCMNNIH P--MYQIRSL IEK-RKLEED KSKEGEDWSR FLPKIKKSNK
             IVTDCIERNH P--VQHIKTL MIK-RELAKI PEMANEDWSR FIPTFKKKNT
             VVVDCMNNIH P--VYHIKRL MVK-RDLMKN PAMANEDWDR YLPKVKATKH
             VITDCMNNIH P--IYHIKQL MVK-KELKNS SEYANVSWDK YLPKF-KKTV
             IVDDCMNNIH P--IYGLKQL LIK-RELAKR EDLKHEDWSR FIPVYKKTLQ
             IVDDCMNNIH P--IYGLKQL LIK-RELAKR EDLRHEDWSR FIPVYKKSVQ
             IVEDCMNNIH P--IYGLKQL LIK-RELSKR EDMKHEDWSR FIPVYKKTQP
             IVEDCMNNIH P--IYGLKQL LIK-RELSKR EDMKHEDWSR FIPVYKKTQP
             IVEDCMNNIH P--IYGLKQL LIK-RELSKR EDMKHEDWSR FIPVYKKTQP
             IVEDCMDNIH P--IYNIKAL MIK-KELMKN ENMKNEDWSR YIPQYKKQNT
             IVQGCIYDNH P--AYSIKRL LII-KKLSMD PTKQNISWDR FLPKMKKKVL
             IVTDCMKNIH P--IYNIKSM MIK-RELAKN DELKDTNWDP YLPKYRKKVQ
             IVTDCMKNIH P--IYNIKTM MIK-RELSKN DELKDANWDA YLPNYRKKVQ
             IVEDTMFNIH P--IYNIKEL MIK-RELAKD EKLKNENWDR FLPQFKKMNV
             VVVDTMQNVH P--IYSIKEL MIK-RELSKD ENMQNENWDR FLPHFKKQNQ
             IVEDCLKNIH P--IYNIKEL MIK-RELEKD ETLKNENWER YLPQFKKTNQ
             VILDTMKNIH P--VYNIKSL MIK-RELSKD PNLKNESWDR FLPKFKRKNV
             VVEETMKNIH P--IYNIKAL MIK-RELMKD ENLREENWER FLPRFQSKNT
             IVTDTLNNVH P--IYNIKVL MIK-RELMKD DKLKSESWDR FLPKFRTKNL
             VVLDTMKNIH P--IYNIKTL MIK-RELAND PELRTQSWGR FLPNFRHKSL
             VVWDTMKNIH P--IYNIKAL MIK-RELAKD PELRSKSWER FLPQFKHKNV
             VVLDTMKNIH P--IYNIKTL MIK-RELSKD PELRTQNWER FLPKFKRKNL
             VVLDTMKNIH P--IYNIKSL MIK-RELAKD SELRSQSWER FLPQFKHKNV
             VVLDTMKNIH P--IYNIKTL MIK-RELAKD SELRSQSWER FLQQFKHKNV
             VVLDTMKNIH P--IYNIKTL MIK-RELAKD SELRSQSWER FLPQFKHKNV
             IVEDTMKNIH P--IYNIKAL MIK-RELAKD PKLKNENWER FLPKFNSKNI
             IVLETMNNVH P--IYNIKAL MIK-RELMKD PRLANEDWSR FLPKFKNKNI
             IVLETMNNVH P--IYNIKAL MIK-RELMKD PRLANEDWSR FLPKFKNKNI
             IVIDCMKNIH P--VYHIKEL IAK-RELEKN DELKNENWEK YLPNFKKRNV
             IVIDCMKNIH P--VYHIKEL IAK-RELEKN DELKNENWEK YLPNFKKRNV
             IIIDCMKNIH P--VYHIKEL IAK-RELEKN EEFKNENWEK FLPNFKKRNV
             IIVDCMKNIH P--VYHIKEL IAK-RELQKN EEFKNENWEK FLPNFKKRNV
             IIIDCMKNIH P--VYHIKEL IAK-RELQKN EEFKNENWEK YLPNFKKRNA
             IVEDCMNNIH P--VYHIKEL MIK-RELEKD ERLRGENWDR FLPKFKNKCV
             IVEDCMNNIH P--VYHIKEL MIK-RELEKD ERLRGENWDR FLPKFKNKCV
             IVEDCMKNIH P--VYHIKEL MIK-RELEKD EKLKGENWDR FLPQFKKRSV
             IVEDCIYNIH P--VYYIKEL IIK-RELNKN EKLKNENWDR FLPHFKKRCV
             IVEDCIYNIH P--VYYIKEL IIK-RELSKN EKLKNENWDR FLPQFKKRCV
             IVEECMQNVH P--IYNIKRL MIK-RELAKD PELAKENWER FLPQFKKRNQ
             VVLDCMNNIH P--VYNIKAM MIK-RELMAN DALKEASWDR FLPKFKTSNI
             VVTDCMNNVH P--VYNIKTL MIR-RELAKD PNLKDENWER FLPQFHKKNV
             IVIDCLKNIH P--IYHIKEL MIK-RELAKD PKLAQENWER FLPKFKKQNQ
             LVEDCMKNIH P--VYHIKEL MIK-RELEKD PALVEENWER FLPQFKKRNV
             LVEDCMKNIH P--VYHIKEL MIK-RELEKD PALVEENWER FLPQFKKRNV
             IVEDCFANVH P--IYNVKRL MIK-RELAKD PKLKDENWER FLPTFKKQNV
             IVEDCFANVH P--IYNVKRL MIK-RELAKD PKLKDENWER FLPTFKKQNV
             IVEDCFANIH P--IYNVKRL MIK-RELAKD PKLKDENWER FLPNFKKQNV
             VVLDCLKNIH P--VYHLKRL MIQ-KELAKD PALQNEDWSR FLPQFQKKNV
             VILDCMNNIH P--VYNIKRL MIM-RELERD PKLKEESWER FLPTFKKKNV
             IVEDCMHNIH P--IYHIKEL MIK-RELAKD PTLANESWDR FLPQFKKRNV
             VIEDCMMNIH P--IYHIKEL MIK-RELAKR PELAEEDWSR FLPQFKKRNV
             VVEDCMKNVH P--IYHIKEL MIK-RELAKK PELVNEDWSR FLPMFRKRNV
             VVEDCMRNVH P--IYYIKEL MIK-QELSKK PELAEEDWSR FLPSFKKRNV
             VVEDCMKNIH P--IYYIKEL MIK-QELSKN PALANEDWSR FLPSFKKRNV
             VVEDCMKNIH P--IYYIKEL MIK-QELSKN PALANEDWSR FLPSFKKRNV
             VVEDCMNNVH P--IYYIKEL MIK-QELAKN PELAHEDWSR FLPMFRKRNV
             VVEDCMRNIH P--IYHIKEL MIK-RELAKR PELAEEDWSR FLPMFKKRNV
             VVEDCMKNVH P--IYHIKEL MIK-RELAKR PELADEDWSR FLPMFKKRNV
             VVEDCMKNVH P--IYHIKEL MIK-RELAKK PELAEEDWSR FLPMFKKRNV
             VVEDTMKNIH P--IYHIKEL MIK-RELAKR PELANEDWSR FLPNFKKRNV
             VVEDCMRNIH P--IYHIKEL MIK-RELAKR PDLAEEDWSR FLPMFKKRNV
             VVLDCMKNVH P--IYHIKEL MIK-RELAKR PELANEDWSR FLPMFKKRNV
             VVEDCMKNIH P--IYHIKEL MIK-RELAKR PELANEDWSR FLPMFKKRNV
             IIEDTMHNIH P--IYAIKEL MIK-KELAKD PELVNESWDR FLPNFKKRSL
             IIDDCMANIH P--IYHIKEL MIK-RELAKD PTLAEESWDR FLPNFKKRTL
             IVDDCMANIH P--IYHIKEL MIK-RELAKD PTLAHESWDR FLPNFKKRTL
             VVNDCMANIH P--IYHIKEL MIK-RELAKD PTLANESWDR FLPNFKKRTL
             VVEDCMNNVH P--IYLIKEL MVK-RELAKD PALANESWDR FLPNFKKRSL
             ---------- ---------- -IK-RELAKD PELAHEDWSR YLPNFKKRTL
             VVEDTMQNVH P--IYLIKEL MIK-RELAKD PALAQEDWSR YLPNFKKRTL
             VVEDTMNNVH P--IYMIKEL MIK-RELAKD PALAHEDWSR YLPNFKKRTL
             VVEDCIKNVH P--VYHIKEL LIK-RELVKN PALAHESWDK FLPKFKKKNV
             IVEDCIQNKH P--VYHIKIL MMK-KELEKD PALKNENWDR FLPKYKKKTV
             IVEDCVQNIH P--VYHIKTL MMK-KELEKD PALANESWDR FLPTFRKKNV
             IVEDAMKNTH P--IYHIKEL MIK-RELEKD PELATQSWDR FLPKFKKKNV
             VVEDCIKNVH P--IYHIKAL MIK-RELAKD PELKDQNWDR FLPKFKKKNV
             IVEDCIKNVH P--IYHIKTL MIK-RELAKD PALAEENWDR FLPKFKKKNV
             VVEDCIKNIH P--IYHIKTL MIK-RELAKD PALATENWDR FLPKFKKKNV
             VICDLVMGSP ANKIYSKLRN FQAWQ----- ---KRQG--- ----------
             AICDLILGAP PNKIFGKIRT HAA-R----- ---LDSSL-- ----------
             AICRLIMGSQ PGSIFNRLRI INS-R----- ---LKEKYGG IQTVY-----
             AVCRLIMGSQ PGSIFNRLRI INS-R----- ---LKEKYGG IQTVY-----
             AICDLILGLS PNKVYQKLKM AAS-R----- ---FS----- ----------
             SICSLILGST QGKIFNKLNI LAK-R----- ---MKERF-- ----------
             SICSLILGST QGKIFNKLNI LAK-R----- ---LKERF-- ----------
             SICSLILGST QGKIFNKLNI LAK-R----- ---LKERF-- ----------
             SICSLILGST QGKIFNKLNI LAK-R----- ---MKERF-- ----------
             SICSLILGST QGKIFNKLNI LAK-R----- ---MKERF-- ----------
             AIVDLILGSP PGVVYNKLRT VSQ-R----- ---LKEQF-- ----------
             AIQDLILGAP PGKVYNNLRT IAS-R----- ---MDSAL-- ----------
             SICSLVLGAP PGKVYNHLRT VTR-R----- ---LAERL-- ----------
             SICSLVLGAP PGKVYNHLRT VTR-R----- ---LAERL-- ----------
             AVVALIRGSP PGKVYANLKT IGA-R----- ---QRQRA-- ----------
             AICDLIRGSP AAKVYTRIRA VMN-R----- ---VNNAF-- ----------
             AICDLIRGSP AAKVYTRIRA VMN-R----- ---ANNAF-- ----------
             AICDLIRGSP AAKVYTRIRA VMN-R----- ---VNNAF-- ----------
             ALCDLIRGSP ATKVYTRVRA VMN-R----- ---VNDTF-- ----------
             ALCDLIRGSP AAKVYTRLRA VMN-R----- ---VNDTF-- ----------
             AICSLILGTP PGKTYEKLRR VSA-R----- ---LRERF-- ----------
             ALSHLILGSP ASKVYGNLRT VAANQ----- ---ASQRM-- ----------
             AICSLIMGSP PGKVYSQLKF IAK-R----- ---YLEKF-- ----------
             AICALILGSP PGKVYSQLKS LCR-K----- ---YVEKS-- ----------
             AICSLILGSP PGKVYSRLRA VTA-R----- ---LAERF-- ----------
             ALCALILGSP ASKVYSKLRS SCS-R----- ---LNDS--- ----------
             ALCSLILGSP ASKVYSKLRS TCA-R----- ---LNDS--- ----------
             ALCSLILGSP AGKVYSKLRA VSS-R----- ---LAEKF-- ----------
             SLCSLILGSP AGKVYSKLRA VSA-R----- ---LAERY-- ----------
             SLCSLIMGSP AGKVYSKLRS VSA-R----- ---LNE---- ----------
             SLCSLILGSP AGKVYSKLRQ VTA-R----- ---LAERF-- ----------
             AVCSLILGSN PSKVYGNLRN MAS-R----- ---GAERL-- ----------
             AVCSLILGSN PSKVYGSLRN MAS-R----- ---GAERL-- ----------
             AICSLIMGAP PGKVYNKMRN VAS-R----- ---MNERF-- ----------
             AICSLIMGAP PGKVYNKMRN VAS-R----- ---MNERF-- ----------
             AICSLIMGAP PGKVYNKMRN VAS-R----- ---MNERF-- ----------
             AICALILGAP PGKVYNQMRN VAR-R----- ---MSERF-- ----------
             AICDLILGAP PGKVYNNMRN VAK-R----- ---MNERY-- ----------
             AICDLILGAP PGKVYNSMRN VAK-R----- ---MSERY-- ----------
             AICNLILGSP PSKVYGQLRN VAS-K----- ---ISERL-- ----------
             AVCNLILGSP PSKVYGNLRA VAS-R----- ---LSERM-- ----------
             AVCNLILGSP PSKVYGNLRA VAS-R----- ---LSERM-- ----------
             AICNLILGSP PSKVYGNMRA VAS-R----- ---SAERF-- ----------
             AICNLILGSP PSKVYGNMRA VAS-R----- ---SAERF-- ----------
             AICNLILGSP PSKVYGNLRA VAT-R----- ---SAERF-- ----------
             AICNLILGNP PSKVYGNIRA VAS-R----- ---SADRF-- ----------
             AICNLILGNP PSKVYGNIRA VAS-R----- ---SADRF-- ----------
             AICNLILGNP PSKVYGNIRA VAS-R----- ---SADRF-- ----------
             AICNLILGSP PSKVYGNIRA VAS-R----- ---AADRF-- ----------
             AICNLILGSP PSKVYGNIRA VAS-R----- ---AAERF-- ----------
             EGCVVVYGGF ---------I AAG-R----- ---G------ ----------
             SIVSLVLGQQ PGKAFNSLRI IAG-R----- ---MKERF-- ----------
             SVVSLILGHQ PGKVYNNLRI IAS-R----- ---QKERF-- ----------
             AICDLIIGSP PGKVYAKLRT VSS-R----- ---IAERF-- ----------
             SISSLILGNQ PGKVYNNLCN ISK-R----- ---LREKL-- ----------
             SICSLILGSQ PGKVYNNLCN SAK-R----- ---LRERI-- ----------
             SICSLILGSQ PGKVYNNLCN SAK-R----- ---LRERI-- ----------
             ALCSLILGTP PGKVYNHLRI VSK-R----- ---VQEKL-- ----------
             ALCSLILGTP PGKVYNHLRI VSK-R----- ---VQEKL-- ----------
             AIANLILGSP PGKVYGKMQV VAS-R----- ---MSERF-- ----------
             SIVDLILGKP PSKVYGNLRT ISA-R----- ---QKERF-- ----------
             AIVSLILGSP PGKVYGNLRI VAS-R----- ---MKERF-- ----------
             AVVSLILGSP PGKVYANLRN AAA-R----- ---AKERI-- ----------
             SVVSLILGSP PGKVYGNLRT VAS-R----- ---LKERY-- ----------
             SVVSLILGSP PGKVYGNLRT VAS-R----- ---LKERY-- ----------
             AVVSLILGSP PGKVYGNLRT VAS-R----- ---LKERY-- ----------
             AVVSLILGSP PGKVYGNLRT VAS-R----- ---LKERY-- ----------
             AVVSLILGSP PGKVYGNLRT VAS-R----- ---LKERY-- ----------
             AVVSLILGSP PGKVYGNLRT VAS-R----- ---LKERY-- ----------
             SVVSLILGSP PGKVYGNLRT VAS-R----- ---LKERY-- ----------
             AVVSLILGSP PGKVYGNLRT VAS-R----- ---MKERY-- ----------
             AVVSLILGSP PGKVYGNLRT VAS-R----- ---MKERY-- ----------
             AVVSLILGSP PGKVYGNLRT VAS-R----- ---MKERY-- ----------
             AVVSLILGSP PGKVYGNLRT VAS-R----- ---MKERY-- ----------
             AIVSLILGQN PSKVYGNLRT VAG-R----- ---MKERF-- ----------
             AIVSLILGSP PGKVYGNLRT VAS-R----- ---MKERF-- ----------
             AVVSLILGAP PGKVYGNLRK VAA-R----- ---MKERF-- ----------
             AIVSLILGSP P--------- VSS-R----- ---MKERF-- ----------
             SINRIIEGQP HGKVYSFLES NRRLK----- ---KLRDLR- ----------
             AAEMLLDGAP HGSVYSFLER KRSEE--L-- ---KQQGMEY H---------
             AIEMLAEGRM HSTVYRHLER IMREI--K-- ---RRERLKM WAR-------
             AVEMLLLGRK HKTVYSYLEK SVSEI----- ---KFKRME- ----------
             AINMIINGKK HRTVYEFLER KAREL----- ---RFRRIE- ----------
             AIMMLVEGAH TSTVIKFMER KRRDL----- ---KTRSLDW L---------
             AIKMLLDGAT HGAVYKFLEK KHQELLHS-- ---QLDSVDF Y---------
             AIEMLASGAP HGRVYRFLED QRRKM----- ---KREKLRL W---------
             AIEKLARGSP HGTVYRYLER RKKDL----- ---ELEGSMY Y---------
             AVEKLARGSP HGVVYRYLER RKKDL----- ---ELEATTY Y---------
             AVEMLLRGAS HAKTYKFLER ERQKI----- ---KRARFEL WKKKS-----
             AIEMILNGAR HKSVYAFLEK KKQEL----- ---KMKEFQ- ----------
             AVEMIIEGKK HGTVYKFIQS VK-------- ---RRR---- ----------
             AIELLIDGKE HSSVYKFLDK AEKDLIIYKT SKLRRKGISE I---------

             KSKKKK---V VG--RPTGNM PEDAAKRKED IEMETGEYFV RDESSS--KE
             KS-KKK---V VG--RPSGNM PLDVPKRKED IEMETGEYFV DGDFDF--EE
             KPYKPAKVAK RKREKQEAAI ------SKVD QQLASGEYFA RREGEERRLR
             TEKKKK---- --HNERNRGL PDYPQDTEVD KQIESGEYFL KKKNSNKKKA
             NKSIVK---K KKQKKEYTPF PNAPEKSKKD IEIETGEYFL SKEEKQLKQV
             NKEKAKKEKL QAKQKEKSVF PPAPPKRKED IAMESGKAFL VGQKRRKRDD
             NKEKAKKERL RVKQKEKSIF PPAPPKRKED LAMESGKAFL LRPRQRKRDD
             NKEKQKKERM KDKQKVKTIF PPAPPKRLED IAMESGQAFL APRQRRPKEE
             NKEKQKKERM KEKQKEKSIF PPAPPKRLED IAMESGQAFL APRQRRHTDE
             NKEKQKKERM KEKQKEKTIF PPAPPKRLED IAMESGQAFL APRQRRRKDE
             KPEKLKKELK KKKKKNYSPF PPERDD---- ---------- ----------
             SRRRKP---- ---------- ------HKVR LLLVCI---- ----------
             SASTTKKKKK AYPKGEYTPF PPAPVMSKID KQIESGEYFI REHERKLNKK
             SATTTKKKKK AYPKKEFTPF PPAPVMSKID KQIESGEYFI RENERKMNKK
             KKKAKK---Q KVEKKEYTPF PPEQQPRKED IAMETGEYFM TEKEKKTKDL
             KRKKVI---K K--KKEYTPF PPEQQPRKED LLMASGEYFL NEKQRQQKKL
             NKKKKV--QK KKKDRDAAPF APPQLPRKED LAMESGEYFA SEEKKRRKIQ
             KQKRKP--RK --EKKPYTPF PPPQPESKVD KEIASGEYFL KEAERKRKKD
             TKRNKP--KV VKKKKEYTPF PPPLQDSKID KQLASGEYFL TDEQKRSKKR
             KKRKRP--QK IGKKKEYTPF PPQQPETKID KELATGEYFL RENQKKAKVR
             SKRKQP--KK KRVKKEYTPF PPPQPESKID KELATGEFFL RESEKRRKKM
             SKRKEP--KK KSVKKDYTPF PPPQPESQID KELASGEYFL KESQKRRKKL
             KKRKEP--KK KNIKKEYTPF PPPQPESQID KELASGEYFL KESQKKRKRV
             NKRKEP--KK KTVKKEYTPF PPPQPESQID KELASGEYFL KANQKKRQKM
             NKRKEP--KK KSVKKEYTPF PPPQPESQID KELASGEYFL KASQKKRQKM
             NKRKEP--KK KSVKKEYTPF PPPQPESQVD KELASGEYFL KANQKKRQKM
             NKRKQP--KN KKEKKPYTPF PPPQQESKID KMISTGEYFL NEQQKRAKKK
             SKRKQP--KV KKQKKEYTPF PPSQPESKVD KQLASGEYFL NQEQKQAKRN
             SKRKQP--KV KKQKKEYTPF PPSQPESKVD KQLASGEYFL NQEQKQAKRN
             QRKKIKQKLE NKNGKKKSVF PPDQLPRKID IQMETGEYFM NTCNILYIRL
             QRKKIKQKLE NKNGKKKSVF PPDQLPRKID IQMETGEYFI NNNNNKKKEK
             QRKKIKEKLD KKKKKNKSVF PPDQLPRKID IQMETGEYFL NNQKNKKKDK
             QRKKIKQKLE KKKKEEKSVF PPDQLPRKID IQMETGEYFM RRTPGEAAGK
             QRRKIKQKLE KKKKEEKSVF PPDQLPRKID IQMETGEYFM RRSSGGVKGK
             KRKVKKQIK- --KKNKS-IF PPEPTPRKED MLLETGEYFY SELERKAKQI
             KRKVKKQMK- --KKNKS-IF PPEPTPRKED MLLETGEYFY SELERKAKQI
             KRRKTQ-VK- --KKKSSGLL LPEQTPRKED LLLESGEYFL LEEERQRRNR
             KRKKTKVVK- --KKSENALL IPIQQPRKED ILLETGEYFM REEERKRKQQ
             KRRKVKVVR- --KKKENSLL IPEQQPRKED ILLETGEYFM REEERKKKKQ
             KRRRGK-HQT DQGSKAYEPF PPPQRPRKID LMIESGEYFL TEQQRDQKRK
             KRKKPK---- --KKKEYTPF PPAPQPSKKD LMLESGEYFL KPEERQAALT
             KRKKPA---V IREKKVYTPF PPAQTPRKVD EQLESGEFFL NERQRKAKKR
             KKKPTTARKN DKKPKTYTPF PPPQQPSKID LQLESGEYFL KPRQKKQAAE
             QRKARR---A AIKKKSKSLF PPEQTPRKED LLLESGEYFV TEEQKQMKKA
             QRKARR---A AIKKKSKSLF PPEQTPRKED LLLESGEYFV TEEQKQMKKA
             QTKKPK---K VRDKKDYTPF PPAPTASKVD KEIESGEYFM KEHERKAMKQ
             QTKKPK---K VREKKDYTPF PPAPTASKVD KEIESGEYFM KEHERKAMKK
             QTKKPK---K VREKKEYTPF PPAPTASKVD KEIESGEYFM KEHERKAMKK
             QTKKPS---V RKTKKSYTPF PPAQQPSKID LQLESGEYFA TEFERKTKKV
             KRRKPH---Q LKKKKSYTPF PPAQQPSKID LQLESGEYFL SERERKAKKL
             ARRKPAKI-- -RETKEYTPF PPAQPPSKLD LEIESGEYFL KKEEKERKKR
             ARKKPKTI-- --KNKVRTAF PPAQLPRKVD LQIESGEFFL GADEKRRRAD
             ARKNKISK-- -KEKKPYTPF PPQQKPRKVD LQIESGEYFL GDRAKKAKEL
             ARKKAKSS-K R-EKKVYTPF PPAQTPRKVD LQVESGEYFL GKKEKAMKKL
             ARKKKTSK-K SVEKKVYTPF PPAQQPRKID LQIESGEYFL GKKEKELKKL
             ARKKKTSK-K SIEKKVYTPF PPAQQPRKID LQIESGEYFL GKKEKELKKL
             ARKKSKKIGE KKEKKVYTPF PPAQLPRKVD LQIESGEYFL GKKEKERKKL
             ARKKPKKI-K --EKKVYTPF PPAQLPRKVD LEIETGEYFL SKKEKEAKKL
             ARKKAAKP-K -KEKKVYTPF PPAQQPRKVD LEIESGEYFL SKKEKEVKRL
             ARKKPKKI-K --EKKIYTPF PPAQLPRKVD LEIESGEYFL SKREKEVKKL
             ARKKPMKI-R -KEKKVYTPF PPAQTPRKVD LEIESGEYFL NKREKEAKKL
             ARKKPKNI-K PKENKVYTPF PPAQQPRKID LQIESGEYFL TKKEKEAKKL
             ARKKPSKV-K -AEKKVYTPF PPAQLPRKVD LQIESGEYFL SKKEKEIKKL
             ARKKPKKI-R NVEKKVYTPF PPAQLPRKVD LEIESGEYFL SKREKQMKKL
             SKRRVPHKVT DKAKKVYTPF PPPQEKSKVD LQIESGEYFL GKHAKERKAR
             SKRHVPFKVT DKTKKTYTPF PPAPEKSKVD LQIESGEYFL SKEAKERVHK
             SKRRTPFKVT DKSKKVYTPF PPAPEKSKVD LQIESGEYFL SKEAKERAQK
             SKRRTPFKVT DKSKKVYTPF PPAPEKSKVD LQIESGEYFL SKEAKERARK
             SHRRVPHKVN DKSKKTYTAF PPAPEKSKVD LQIESGEYFL GKEAKKRAAE
             SKRRTPFKVT DKAKKTYTPF PPAPEKSKVD QQIETGEYFL GKEAKHRAAE
             SKRHKPHVVT DKSKKTYTPF PPAPEKSKVD LQIESGEYFL GKEAKQRMAE
             SKRRVPHVVN DKTKKNYTPF PPAPEKSKVD LQIESGEYFL GKEAKQRVAE
             KQKKPL---- TKEKKQYTPF PPPQQPSKID LELESGECFM SDKKKSAKEW
             KQKKVK---- SKKKKQDTPF PPPQQPSMED IQLETGEYFL SDKKKQAKKW
             KQKKPK---- SKEKKPYTPF PPPQPPSKID MQLESGEYFM SDKKKSEKKW
             QRKKPA---- KIGKKERAVF PPTQPMSKID KQIESGEYFL SKEAKERKAA
             KAKKVS---K DKEKKDYTPF PPPQQPSKVD LQLESGEYFL SAEMKAAKKW
             KRKKPEAGGK EAAKKVYTPF PPPMPPSKMD LQLESGEYFL SEEQKRERAR
             KRKKPEAG-- EEAKKVYTPF PPPMPPSKLD LALESGEYFL SEEQKRERAR
             ---------- ---------- ---------- ---------- ----------
             ---------- ---------- ---------- ---------- ----------
             ---------- ----SEFEKR ---------- ---------- ----------
             ---------- ----SEFEKR ---------- ---------- ----------
             ---------- ---------- ---------- ---------- ----------
             ---------- ---------- ---------- ---------- ----------
             ---------- ---------- ---------- ---------- ----------
             ---------- ---------- ---------- ---------- ----------
             ---------- ---------- ---------- ---------- ----------
             ---------- ---------- ---------- ---------- ----------
             ---------- ---------- ---------- ---------- ----------
             ---------- ---------- ---------- ---------- ----------
             ---------- ---------- ---------- ---------- ----------
             ---------- ---------- ---------- ---------- ----------
             ---------- ---------- ---------- ---------- ----------
             ---------- ---------- ---------- ---------- ----------
             ---------- ---------- ---------- ---------- ----------
             ---------- ---------- ---------- ---------- ----------
             ---------- ---------- ---------- ---------- ----------
             ---------- ---------- ---------- ---------- ----------
             ---------- ---------- ---------- ---------- ----------
             ---------- ---------- ---------- ---------- ----------
             ---------- ---------- ---------- ---------- ----------
             ---------- ---------- ---------- ---------- ----------
             ---------- ---------- ---------- ---------- ----------
             ---------- ---------- ---------- ---------- ----------
             ---------- ---------- ---------- ---------- ----------
             ---------- ---------- ---------- ---------- ----------
             ---------- ---------- ---------- ---------- ----------
             ---------- ---------- ---------- ---------- ----------
             ---------- ---------- ---------- ---------- ----------
             ---------- ---------- ---------- ---------- ----------
             ---------- ---------- ---------- ---------- ----------
             ---------- ---------- ---------- ---------- ----------
             ---------- ---------- ---------- ---------- ----------
             ---------- ---------- ---------- ---------- ----------
             ---------- ---------- ---------- ---------- ----------
             ---------- ---------- ---------- ---------- ----------
             ---------- ---------- ---------- ---------- ----------
             ---------- ---------- ---------- ---------- ----------
             ---------- ---------- ---------- ---------- ----------
             ---------- ---------- ---------- ---------- ----------
             ---------- ---------- ---------- ---------- ----------
             ---------- ---------- ---------- ---------- ----------
             ---------- ---------- ---------- ---------- ----------
             ---------- ---------- ---------- ---------- ----------
             ---------- ---------- ---------- ---------- ----------
             ---------- ---------- ---------- ---------- ----------
             ---------- ---------- ---------- ---------- ----------
             ---------- ---------- ---------- ---------- ----------
             ---------- ---------- ---------- ---------- ----------
             ---------- ---------- ---------- ---------- ----------
             ---------- ---------- ---------- ---------- ----------
             ---------- ---------- ---------- ---------- ----------
             ---------- ---------- ---------- ---------- ----------
             ---------- ---------- ---------- ---------- ----------
             ---------- ---------- ---------- ---------- ----------
             ---------- ---------- ---------- ---------- ----------
             ---------- ---------- ---------- ---------- ----------
             ---------- ---------- ---------- ---------- ----------
             ---------- ---------- ---------- ---------- ----------
             ---------- ---------- ---------- ---------- ----------
             ---------- ---------- ---------- ---------- ----------
             ---------- ---------- ---------- ---------- ----------
             ---------- ---------- ---------- ---------- ----------
             ---------- ---------- ---------- ---------- ----------
             ---------- ---------- ---------- ---------- ----------
             ---------- ---------- ---------- ---------- ----------
             ---------- ---------- ---------- ---------- ----------
             ---------- ---------- ---------- ---------- ----------
             ---------- ---------- ---------- ---------- ----------
             ---------- ---------- ---------- ---------- ----------
             ---------- ---------- ---------- ---------- ----------
             ---------- ---------- ---------- ---------- ----------
             ---------- ---------- ---------- ---------- ----------
             ---------- ---------- ---------- ---------- ----------
             ---------- ---------- ---------- ---------- ----------
             ---------- ---------- ---------- ---------- ----------
             ---------- ---------- -------DSL ---------- ----------
             ---------- ---------- -------EFP G--------- ----------
             ---------- ---------- -------EEL ---------- ----------
             ---------- ---------- -------QTF G--------- ----------
             ---------- ---------- -------ESF G--------- ----------
             ---------- ---------- ---------- ---------- ----------
             ---------- ---------- ---------- ---------- ----------
             ---------- ---------- -------KDS --EPPDIL-- ----------
             ---------- ---------- -------ENL ---------- ----------
             ---------- ---------- -------EAL EGKLPEDLDE FEEEEE----
             ---------- ----DVDELY EKMNPNYEEI --EIEEDEDE IEDEE-----
             ---------- ---------- -------EGA --KLM----- ----------
             ---------- ---------- ---------- ---------- ----------
             ---------- ---------- -------KDN G--------- ----------

             KEEAEERRIR RKERKMKDME KYLAPDE--- ---------- ----------
             RESSRERKKK REEKKKRDVE KYVPPDE--- ---------- ----------
             EPGTLSRGGA KQTHQGQGAH SLSDSEIP-- ---------- ----------
             KNIAEKATQE AKEEAKMPAK EIKIRTVS-- ---------- -------EAA
             SERTEKQKEK KEEKKKQQDK LYEAPKEE-- ---------- -------NPK
             FKME------ ---------- ---------- ---------- ----------
             YQIE------ ---------- ---------- ---------- ----------
             LELQGAASVS PSASANTRNK GSSRSKTDVK V--------- ----------
             LELQSATSPS PSASARTRNS KGSSSKRDIK K--------- ----------
             LELQSAASAS TPASARTNNS KGSSSRRDIK K--------- ----------
             ---------- ---------- ---------- ---------- ----------
             ---------- ---------- ---------- ---------- ----------
             RAKLEASAVK TVEKQKQKLK VYQAKEEA-- ---------- ---------P
             RAKLEASAVK TVEKQKQKLK VYQAKEEA-- ---------- ---------P
             RNKMQKSEEK LKEKIEKQMK LYEAPEVE-- ---------- -------KKE
             ------EEKK KKQQLKKQQT MNQDGDQG-- ---------- -------EYD
             ADREAKHAES DQKRKDERQK SQIAPAEK-- ---------- ---------D
             EERKEKQGVA TSERKQKRAR SLIPPQEK-- ---------- -------KVE
             QEQVDKEKRD ATVQKERRER DFVAPEET-- ---------- -------NRR
             QEKRIKQAEA EVKRKDKREK PFIPP----- ---------- ----------
             SEIKVKQAEA LSKRQEERKK AFVPPKEK-- ---------- -------TAV
             EEVKTKQAEA VTKRQEERNK AFIPPKEK-- ---------- -------PIT
             EEIKAKQADA VKKRQEERNK AFIPPKEK-- ---------- -------PVV
             EAIKAKQAEA ISKRQEERNK AFIPPKEK-- ---------- -------PIV
             EAIKAKQAEA LTKRQEERNK AFIPPKEK-- ---------- -------PAV
             EAIKAKQAEA LTKRQEERNK AFIPPKEK-- ---------- -------PAV
             REQDIKHQEA EKRRQERRAQ AFVPPEEA-- ---------- -------SKE
             QERTEKQKEA AKRQDERRNK DFVPPTEE-- ---------- -------SAA
             QGRTEKQKEA AKRQDERRNK DFVPPTEE-- ---------- -------SAA
             P--------- ---------- ---------- ---------- ----------
             QKEKQNSKDE ---------- ---------- ---------- ----------
             TQDKQQKGND ---------- ---------- ---------- ----------
             T---E----- ---------- ---------- ---------- ----------
             EVAGE----- ---------- ---------- ---------- ----------
             KERISEQKEK KNEKHMEREK MYI------- ---------- --------PP
             KERISEQKEK KNEKHKEREK IYV------- ---------- --------PP
             MNKLAEQHSK GLENRKKKAA AYD------- ---------- ---------P
             FERREKQKLK HQEKKLKKLQ IYEKNGAK-- ---------- -------DTA
             FEQRQKQKQK HQEKKLKKLQ IYEKNDSN-- ---------- -------NAN
             TERERKSEAV ALERRKERAK VWDAPSHE-- -----QMAQA REKRRRLLEQ
             QKKKDQAAQK AAANQAKRQS AYETPAEA-- -DRPAKRNRA SAPESKHMEA
             AEKKAKSAEL SAAKRKNREQ DLEPTEGDDE GKGTGGGRKK RSRGGGGAEG
             AQKLAKQADH KEKREQERQK AFVPPTEV-- ------DADT HKKKDKRKRD
             KEVLEKREMR TAERKRERQQ AFEPSAEN-- --------SA KKRHAGTAES
             KEVLEKREMR TAERKRERQQ AFEPSAEN-- --------SA KKRHAGTAES
             QKKHEEKVEV LQKRKADKMA EYVAPSEK-- -----EASKK RKKQKAEVQE
             AKKHEDKLQV LQKRKADKMA EYAAPSEK-- -----ETSKK RKKQKAEAQE
             QKKHEEKLRV LQKRKADKMA EYVAPSEK-- -----ETSKK RKKQKAEAQE
             ADRKEASKSK SIAKRKAREL EEETPVLATT TEDIPVEQRI KDKFQKAAQA
             GEKKIASMEK TEEKRRAREL EFVHPSKFGG TAKDDVDRLA KKFAKKRKSG
             AEKKEQQKEK KKEKEKERMK AFIPPEES-- ------SKKR KRD-------
             EEKRQQQAAR SAEKQAQREL AFIAPDED-- ------EEKA KKEKKKEKKE
             QEKRDKQQEV TDKKRDDRNK GYVAPEEE-- ------HRKN KLRN------
             KEKREKQEEA SVARKQEREK DYVAPEEE-- ------KYEN KLAKKEKKEK
             QEKRSKQEEV SETKRQERAK DFEAPEEE-- ------VYEN KLLKKEKKEK
             QEKRSKQEEV SETKRQERAK DFEAPEEE-- ------VYEN KLLKKEKKDK
             QEKRDKQEEA TEVKKQERLK DFEAPEEN-- ------SYEN KLVTKEKSHK
             EARRAQQAEK QSEKEKERAK DYIAPAEP-- ------EYSP EEKKEKKKDA
             QERREEQSQK QIEKEKERSK DYVAPMEE-- ------EYKS TITKSSKKRS
             HERREQQAAK HAEKESERAK DFIAPKET-- ------DYKS SIS------K
             EERREKQAEK QEERQKERRK DFLPPKEE-- ------DYKK SK--------
             EERKREQAEK QVEKNKERAK DYVAPIEK-- ------GYEG SSK------K
             HEQREKQAEK QILKDEERRK DYIAPKED-- ------EYKS SHKSTKKRTS
             NEQKEKQMER EIERQEERAK DFIAPEEE-- ------AYKP NQN-------
             EEREDKMKDK MDAKRRERMA EYVAPAEDKR KREEGEEKKD KRKKRTSVEA
             EEVVERQRLK RDEKMREREK DFVAPEEVEK KKKEKKEKKE KKEKKEKSKR
             EEVMERQRIK REEKMKEREK AFVAPEELEE TEKAKKEKKE KKK-----KR
             EEVMEKQRQK REEKMQERAK SFVPPEEL-E AAKEKKEKKD KKK-----KR
             TERQEQAKVK KEERKREREK DFVPPEEP-- --------GT QTK-----KR
             AERAEKAKQK KEEKKRERER EYVPPEEG-- --------AG KPK-----KR
             QERAEKSKQK KEEKKREREK EYVPPEES-- --------AS KSK-----KR
             QERAEKAKQK KEEKKREREK EYVPPEEL-- --------TD KKA-----KK
             QEKLEKQSQK AEENKRKREA AFVHPNEDSA KMAKSLKKKA KELRKNEEQE
             HEKQEKQLEK TAENKRKRDA AFVPPKEDNN KMAMSLKKKA KEFGK---Q-
             QEKQEKQSEK STENKRKRDA SFLPPEEPAN KLTNSLKSKT KELKK---QK
             YDKLQKQKDT STDNHKKRQA AFVAPKEDKS SITASLKAKA KAKKE---E-
             EAKKEKQSEK AVENKRKREA AFIAPK---- ---------- ----------
             AAKDAAQEAK TAERKRQREA AFVAPK---- ---------- ----------
             AAKDAAQEAR TAERLRQRQA AFIAPKENRG SGTAGAAGAA DGHGK---K-
             ---------- ---------- ---------- ---------- ----------
             ---------- ---------- ---------- ---------- ----------
             ---------- ---------- ---------- ---------- ----------
             ---------- ---------- ---------- ---------- ----------
             ---------- ---------- ---------- ---------- ----------
             ---------- ---------- ---------- ---------- ----------
             ---------- ---------- ---------- ---------- ----------
             ---------- ---------- ---------- ---------- ----------
             ---------- ---------- ---------- ---------- ----------
             ---------- ---------- ---------- ---------- ----------
             ---------- ---------- ---------- ---------- ----------
             ---------- ---------- ---------- ---------- ----------
             ---------- ---------- ---------- ---------- ----------
             ---------- ---------- ---------- ---------- ----------
             ---------- ---------- ---------- ---------- ----------
             ---------- ---------- ---------- ---------- ----------
             ---------- ---------- ---------- ---------- ----------
             ---------- ---------- ---------- ---------- ----------
             ---------- ---------- ---------- ---------- ----------
             ---------- ---------- ---------- ---------- ----------
             ---------- ---------- ---------- ---------- ----------
             ---------- ---------- ---------- ---------- ----------
             ---------- ---------- ---------- ---------- ----------
             ---------- ---------- ---------- ---------- ----------
             ---------- ---------- ---------- ---------- ----------
             ---------- ---------- ---------- ---------- ----------
             ---------- ---------- ---------- ---------- ----------
             ---------- ---------- ---------- ---------- ----------
             ---------- ---------- ---------- ---------- ----------
             ---------- ---------- ---------- ---------- ----------
             ---------- ---------- ---------- ---------- ----------
             ---------- ---------- ---------- ---------- ----------
             ---------- ---------- ---------- ---------- ----------
             ---------- ---------- ---------- ---------- ----------
             ---------- ---------- ---------- ---------- ----------
             ---------- ---------- ---------- ---------- ----------
             ---------- ---------- ---------- ---------- ----------
             ---------- ---------- ---------- ---------- ----------
             ---------- ---------- ---------- ---------- ----------
             ---------- ---------- ---------- ---------- ----------
             ---------- ---------- ---------- ---------- ----------
             ---------- ---------- ---------- ---------- ----------
             ---------- ---------- ---------- ---------- ----------
             ---------- ---------- ---------- ---------- ----------
             ---------- ---------- ---------- ---------- ----------
             ---------- ---------- ---------- ---------- ----------
             ---------- ---------- ---------- ---------- ----------
             ---------- ---------- ---------- ---------- ----------
             ---------- ---------- ---------- ---------- ----------
             ---------- ---------- ---------- ---------- ----------
             ---------- ---------- ---------- ---------- ----------
             ---------- ---------- ---------- ---------- ----------
             ---------- ---------- ---------- ---------- ----------
             ---------- ---------- ---------- ---------- ----------
             ---------- ---------- ---------- ---------- ----------
             ---------- ---------- ---------- ---------- ----------
             ---------- ---------- ---------- ---------- ----------
             ---------- ---------- ---------- ---------- ----------
             ---------- ---------- ---------- ---------- ----------
             ---------- ---------- ---------- ---------- ----------
             ---------- ---------- ---------- ---------- ----------
             ---------- ---------- ---------- ---------- ----------
             ---------- ---------- ---------- ---------- ----------
             ---------- ---------- ---------- ---------- ----------
             ---------- ---------- ---------- ---------- ----------
             ---------- ---------- ---------- ---------- ----------
             ---------- ---------- ---------- ---------- ----------
             ---------- ---------- ---------- ---------- ----------
             ---------- ---------- ---------- ---------- ----------
             ---------- ---------- ---------- ---------- ----------
             ---------- ---------- ---------- ---------- ----------
             ---------- ---------- ---------- ---------- ----------
             ---------- ---------- ---------- ---------- ----------
             ---------- ---------- ---------- ---------- ----------
             ---------- ---------- ---------- ---------- ----------
             ---------- ---------- ---------- ---------- ----------
             ---------- ---------- ---------- ---------- ----------
             ---------- ---------- ---------- ---------- ----------
             ---------- ---------- ---------- ---------- ----------
             ---------- ---------- ---------- ---------- ----------
             ---------- ---------- ---------- ---------- ----------
             ---------- ---------- ---------- ---------- ----------
             ---------- ---------- ---------- ---------- ----------
             ---------- ---------- ---------- ---------- ----------
             ---------- ---------- ---------- ---------- ----------
             ---------- ---------- ---------- ---------- ----------
             ---------- ---------- ---------- ---------- ----------
             ---------- ---------- ---------- ---------- ----------
             ---------- ---------- ---------- ---------- ----------
             ---------- ---------- ---------- ---------- ----------
             ---------- ---------- ---------- ---------- ----------
             ---------- ---------- ---------- ---------- ----------

             ---------- ---------- ---------- ---------- ----------
             ---------- ---------- ---------- ---------- ----------
             ---------- ---------- ---------- ---------- ----------
             AEEK------ ---------- ---------- ---------- ----------
             KRKHQNDENN ---------- ---------- ---------- ----------
             ---------- ---------- ---------- ---------- ----------
             ---------- ---------- ---------- ---------- ----------
             ---------- ---------- ---------- ---------- ----------
             ---------- ---------- ---------- ---------- ----------
             ---------- ---------- ---------- ---------- ----------
             ---------- ---------- ---------- ---------- ----------
             ---------- ---------- ---------- ---------- ----------
             REKQTKKRAN DVPVDIEKLK KKAKLSKSSS K--------- ----------
             REKQNKKRPN DAPIDLEKLK KKAKLSKAAK ---------- ----------
             EKKQKKKEKA TESASIEELK NKFM-GNTVK KVKIF----- ----------
             QQQGEEQIQK SQPQDIEEIR EQIQKSGKLK KVKLF----- ----------
             RSTTTTTNTS NIQDTLSNIK NNLKNNKRKE APTNNADDFV LKKNKK----
             EKTS-----V TKDVDVEILK MKVKQSKLKT RKSQKS---- ----------
             TAKANSA--- DTPLDVKSLK GKIAKANKRA AKS------- ----------
             ---------- ---------- ---------- ---------- ----------
             KKRKPAT--S ENKIDVQAIK EKVKKAKNKK LGAPPVNPDV SSAKVGKQKK
             KPQK-AS--T SAKIDVNAIK DKVKKAKGKK LGALPEEEVK KKLSEKKKKK
             KAKK-AS--T EKKIDIEAIK EKVKNAKKKK LGALPMEEVK LKMAADEKKK
             KPKE-AS--T ETKIDVASIK EKVKKAKNKK LGALTAEEIA LKMEADEKKK
             KPKE-AS--T ETKIDVAAIK EKVKKAKTKK LGALTAEEVK LKMEADEKKQ
             KPKE-AS--T ETKIDVAAIK EKVKKAKAKK LGALTAEEVK LKMEVDQKKQ
             KKEEKDD--- ---INLDEFK KKVNNALKKR SAKS------ ----------
             SSRKKEDGSS SSKVDVKALK AKLIKA-NKK ARSS------ ----------
             SSRKKEDG-S STKVDVKALK AKLIKA-NKK AKSS------ ----------
             ---------- ---------- ---------- ---------- ----------
             ---------- ---------- ---------- ---------- ----------
             ---------- ---------- ---------- ---------- ----------
             ---------- ---------- ---------- ---------- ----------
             ---------- ---------- ---------- ---------- ----------
             NEKLFLKNKT SNQNEINYKT FGQNSEKYKN NLSNFVV--- ----------
             NEKLFLKNKI SNQNEINYKT FGQNL----- ---------- ----------
             EQNTTSESVE ETPSAPSSED TLLHVKPKKK KKTSVFI--- ----------
             EDKSTSETVE KAEIE-KSDK KVISKKPSKP ASKDYFI--- ----------
             EDGSTSEP-K SNQSE-KSDK KLTSKKSTKP ASKDYFI--- ----------
             TSSEAV---- ---------- ---------- ---------- ----------
             SKPKASSAAT TKDDFVIQSK KHKKSKKKHS DA-------- ----------
             SKEMGQDLDR LKKGFLDGGG GRGDAVSTAT TSAEDFVQPK KRKKAVVNSP
             GGEEP----- -------VQG KKEKKSKQAT ---------- ----------
             AGSAESASRD SISAIAERLQ VRTKKGAKKS AGGAAHLL-- ----------
             AGSAESASRD SISAIAERLQ VRTKKGAKKS AGGAAHLL-- ----------
             ENKRATSVEA LKQKFLSQKS AKATTKSKAA SSVSDYVSMP SKKKAKKADA
             ENKRATSVEA LKQKFLNQK- ---TSDSKTA ASVNDYLAVP SKKKAKKADA
             ENKRATSVEA LKQKFLSQKS SKTTTDSKAA ASVSDYVSMP AKKKSKKADA
             SQSSTSDPAD FIQGSGSGSK RGKKS----- ---------- ----------
             GGGDANDGDD AATDMLLGSD KKKRKKDKKR SKSD------ ----------
             ---------- ---------- ---------- ---------- ----------
             KKEKK----- -------EKK EKKEKKEKKR KSDDSDDEGE KKKKKKKRSV
             ---------- ---------- ---------- ---------- ----------
             KEKKE----- -------KKE KKEKKEKKKR SASEEEERGS --KKSKHA--
             KEKKD----- -------KKE KKDKKDKKKK RSHDDEDHSP EPKKSKH---
             KEKKDKKDKK DKKDKKEKKD KKDKKDKKKK RSKDDEDHSP DRKRSKH---
             KDKKD----- -------KKD KKEKKDKKRS KHNDDDEEGS SSKKSRHD--
             KRKKD----- -------TED ETTHPKKKKS KSKH------ ----------
             ISTSD----- -------DSS KSKKSKKE-- ---------- ----------
             STKSS----- -------LGD RKRQRTD--- ---------- ----------
             ---------- ---------- ---------- ---------- ----------
             RRHEV----- -------QES PKKKTKV--- ---------- ----------
             NEDKG----- -------DKD SKKRKRE--- ---------- ----------
             ---------- ---------- ---------- ---------- ----------
             NGDADINDVL CIYTSTSFSN GRGISIFTTP PASKDFAALP AFQNPSLLEA
             KRDAEEDVDA DEAAERKEKK KKKKSKSKEA SSDGE----- ----------
             KRDSE----- --------KE KKKKKSKSKA ESDDE----- ----------
             KRDSEGEPDV DSSEKKEKKK KKKSKSKESV SEDES----- ----------
             KTKA------ ---------- ---------- ---------- ----------
             KTTHD----- ---------- ---------- ---------- ----------
             KTSRD----- ---------- ---------- ---------- ----------
             RKTSD----- ---------- ---------- ---------- ----------
             NGSAHVQEQE AVERCMHVSA IDQENSVRRG DDILIFVMIP TVISYDACQV
             KSFENVNPED YIA----TSG EQPRKKKSKR D--------- ----------
             KTHERVNAEE YIAGPSSSAD KSSKKSKKIR D--------- ----------
             DKRSKASASS FVMGGEAKSS KRDREDKTEK KSKKSKKDK- ----------
             --VVELHPYE FLFFCVE--- ---------- ---------- ----------
             ---------- ---------- ---------- ---------- ----------
             GGVSAFLAPE VDLETEDVGR RKKQRQETGT AQDEEQKPRK NGKRRGDEAG
             ---------- ---------- ---------- ---------- ----------
             ---------- ---------- ---------- ---------- ----------
             ---------- ---------- ---------- ---------- ----------
             ---------- ---------- ---------- ---------- ----------
             ---------- ---------- ---------- ---------- ----------
             ---------- ---------- ---------- ---------- ----------
             ---------- ---------- ---------- ---------- ----------
             ---------- ---------- ---------- ---------- ----------
             ---------- ---------- ---------- ---------- ----------
             ---------- ---------- ---------- ---------- ----------
             ---------- ---------- ---------- ---------- ----------
             ---------- ---------- ---------- ---------- ----------
             ---------- ---------- ---------- ---------- ----------
             ---------- ---------- ---------- ---------- ----------
             ---------- ---------- ---------- ---------- ----------
             ---------- ---------- ---------- ---------- ----------
             ---------- ---------- ---------- ---------- ----------
             ---------- ---------- ---------- ---------- ----------
             ---------- ---------- ---------- ---------- ----------
             ---------- ---------- ---------- ---------- ----------
             ---------- ---------- ---------- ---------- ----------
             ---------- ---------- ---------- ---------- ----------
             ---------- ---------- ---------- ---------- ----------
             ---------- ---------- ---------- ---------- ----------
             ---------- ---------- ---------- ---------- ----------
             ---------- ---------- ---------- ---------- ----------
             ---------- ---------- ---------- ---------- ----------
             ---------- ---------- ---------- ---------- ----------
             ---------- ---------- ---------- ---------- ----------
             ---------- ---------- ---------- ---------- ----------
             ---------- ---------- ---------- ---------- ----------
             ---------- ---------- ---------- ---------- ----------
             ---------- ---------- ---------- ---------- ----------
             ---------- ---------- ---------- ---------- ----------
             ---------- ---------- ---------- ---------- ----------
             ---------- ---------- ---------- ---------- ----------
             ---------- ---------- ---------- ---------- ----------
             ---------- ---------- ---------- ---------- ----------
             ---------- ---------- ---------- ---------- ----------
             ---------- ---------- ---------- ---------- ----------
             ---------- ---------- ---------- ---------- ----------
             ---------- ---------- ---------- ---------- ----------
             ---------- ---------- ---------- ---------- ----------
             ---------- ---------- ---------- ---------- ----------
             ---------- ---------- ---------- ---------- ----------
             ---------- ---------- ---------- ---------- ----------
             ---------- ---------- ---------- ---------- ----------
             ---------- ---------- ---------- ---------- ----------
             ---------- ---------- ---------- ---------- ----------
             ---------- ---------- ---------- ---------- ----------
             ---------- ---------- ---------- ---------- ----------
             ---------- ---------- ---------- ---------- ----------
             ---------- ---------- ---------- ---------- ----------
             ---------- ---------- ---------- ---------- ----------
             ---------- ---------- ---------- ---------- ----------
             ---------- ---------- ---------- ---------- ----------
             ---------- ---------- ---------- ---------- ----------
             ---------- ---------- ---------- ---------- ----------
             ---------- ---------- ---------- ---------- ----------
             ---------- ---------- ---------- ---------- ----------
             ---------- ---------- ---------- ---------- ----------
             ---------- ---------- ---------- ---------- ----------
             ---------- ---------- ---------- ---------- ----------
             ---------- ---------- ---------- ---------- ----------
             ---------- ---------- ---------- ---------- ----------
             ---------- ---------- ---------- ---------- ----------
             ---------- ---------- ---------- ---------- ----------
             ---------- ---------- ---------- ---------- ----------
             ---------- ---------- ---------- ---------- ----------
             ---------- ---------- ---------- ---------- ----------
             ---------- ---------- ---------- ---------- ----------
             ---------- ---------- ---------- ---------- ----------
             ---------- ---------- ---------- ---------- ----------
             ---------- ---------- ---------- ---------- ----------
             ---------- ---------- ---------- ---------- ----------
             ---------- ---------- ---------- ---------- ----------
             ---------- ---------- ---------- ---------- ----------
             ---------- ---------- ---------- ---------- ----------
             ---------- ---------- ---------- ---------- ----------
             ---------- ---------- ---------- ---------- ----------
             ---------- ---------- ---------- ---------- ----------
             ---------- ---------- ---------- ---------- ----------
             ---------- ---------- ---------- ---------- ----------
             ---------- ---------- ---------- ---------- ----------
             ---------- ---------- ---------- ---------- ----------
             ---------- ---------- ---------- ---------- ----------
             ---------- ---------- ---------- ---------- ----------
             ---------- ---------- ---------- ---------- ----------
             ---------- ---------- ---------- ---------- ----------
             ---------- ---------- ---------- ---------- ----------
             ---------- ---------- ---------- ---------- ----------
             ---------- ---------- ---------- ---------- ----------
