# Supplementary material for: Origin and Evolution of the Eukaryotic SSU Processome Revealed by a Comprehensive Genomic Analysis and Implications for the Origin of the Nucleolus
Source: Genome Biol Evol. 2013 Nov 7;5(12):2255–67. doi: 10.1093/gbe/evt173 (PMC3879963; doi:10.1093/gbe/evt173)
Supplement: Supplementary Data [file supp_evt173_suppl_data.zip › Supplementary_Figure_4.nwk]

((((((((((((((((((((((45190537___Ashbya_gossypii:0.00014000,255720404__Lachancea_thermotolerans:0.02313000)0.6500:0.02144000,50309915___Kluyveromyces_lactis:0.01881000)0.8470:0.02478000,(254582685___Zygosaccharomyces_rouxii:0.02722000,50289915___Candida_glabrata:0.02984000)0.2150:0.00937000)0.8000:0.00014000,156841080___Vanderwaltozyma_polyspora:0.03133000)0.9240:0.04523000,((126275495___Scheffersomyces_stipitis:0.00735000,254572347___Pichia_pastoris_GS115:0.06520000)0.7350:0.01137000,(50424559___Debaryomyces_hansenii:0.03998000,(241953251___Candida_dubliniensis:0.00000000,68465479___Candida_albicans__Snu13:0.00000000)0.0000:0.00014000)0.8090:0.01473000)0.8920:0.03149000)0.9590:0.05802000,50556848___Yarrowia_lipolytica:0.06759000)0.9240:0.05766000,((((85102905___Neurospora_crassa:0.04033000,171692231___Podospora_anserina:0.04132000)0.9490:0.11739000,255956873___Penicillium_chrysogenum:0.34482000)0.7970:0.09384000,39968749____Magnaporthe_oryzae:0.06932000)0.6810:0.06598000,(169615076___Phaeosphaeria_nodorum:0.06259000,(67521724___Aspergillus_nidulans:0.08924000,(115400749___Aspergillus_terreus:0.11592000,(255945719___Penicillium_chrysogenum:0.00016000,255955151__Penicillium_chrysogenum:0.00769000)0.9400:0.05591000)0.2380:0.02281000)0.9600:0.08831000)0.8690:0.07216000)0.9970:0.15311000)0.8620:0.05017000,(167526898___Monosiga_brevicollis:0.11011000,(71024555___Ustilago_maydis:0.12627000,19114504___Schizosaccharomyces_pombe__Snu13:0.07858000)0.7870:0.03678000)0.6980:0.03073000)0.9610:0.08310000,(115480954___Oryza_sativa:0.14116000,(((((15241276___Arabidopsis_thaliana__Snu13:0.00000000,30687670___Arabidopsis_thaliana:0.00000000)0.0000:0.00014000,15236127___Arabidopsis_thaliana:0.00768000)0.0000:0.00016000,238481319___Arabidopsis_thaliana:0.01388000)0.8020:0.01447000,(15235416___Arabidopsis_thaliana:0.00000000,334186451___Arabidopsis_thaliana:0.00000000)0.0000:0.02576000)0.0980:0.02641000,(115451827___Oryza_sativa_Japonica:0.04115000,((224135439___Populus_trichocarpa:0.00297000,224146453___Populus_trichocarpa:0.01459000)0.7750:0.00659000,(145348227___Ostreococcus_lucimarinus:0.06167000,(168009760___Physcomitrella_patens:0.01272000,168012480___Physcomitrella_patens:0.00629000)0.9240:0.03364000)0.1990:0.02616000)0.6570:0.02611000)0.3550:0.02230000)0.8070:0.02920000)0.9500:0.06711000)0.7100:0.01431000,(298712837___Ectocarpus_siliculosus:0.09322000,((224003463___Thalassiosira_pseudonana:0.03208000,219111843___Phaeodactylum_tricornutum:0.06117000)0.9990:0.16575000,(71863___Phytophthora_ramorum:0.00016000,(108166___Phytophthora_sojae:0.00755000,301092737___Phytophthora_infestans:0.00014000)0.8550:0.00754000)0.9650:0.09535000)0.8270:0.03890000)0.8900:0.04388000)0.7010:0.01935000,(198435296___Ciona_intestinalis:0.12956000,(((((17864298___Drosophila_melanogaster:0.00000000,195473347___Drosophila_yakuba:0.00000000)0.0000:0.10089000,158296990___Anopheles_gambiae:0.10120000)0.9530:0.07139000,66558122___Apis_mellifera:0.02576000)0.9260:0.04957000,115730853___Strongylocentrotus_purpuratus:0.12647000)0.6780:0.04015000,((41054738___Danio_rerio:0.00015000,41053459___Danio_rerio:0.03110000)0.9150:0.03190000,('45360641   Xenopus (Silurana) tropicalis':0.04241000,(118082659___Gallus_gallus:0.02374000,(109462269___Rattus_norvegicus:0.05563000,(309266474____Mus_musculus:0.00780000,(4826860___Homo_sapiens:0.00014000,(309267183___Mus_musculus:0.00016000,309261987___Mus_musculus:0.00014000)0.9400:0.01566000)0.0000:0.00014000)0.8540:0.00014000)0.9370:0.04857000)0.4500:0.01523000)0.8020:0.01842000)0.9080:0.04790000)0.8440:0.04869000)0.8880:0.04128000)0.3070:0.00016000,(17535189___Caenorhabditis_elegans:0.00015000,268532220___Caenorhabditis_briggsae:0.02340000)1.0000:0.19098000)0.8420:0.07397000,(290981438___Naegleria_gruberi:0.39058000,66812252___Dictyostelium_discoideum:0.33224000)0.8170:0.06412000)0.8340:0.05083000,((((71029772___Theileria_parva:0.01300000,84997583___Theileria_annulata:0.01732000)0.8580:0.07232000,156089383___Babesia_bovis:0.11042000)0.9960:0.22264000,(66475814___Cryptosporidium_parvum:0.00000000,67609491___Cryptosporidium_hominis:0.00000000)0.0000:0.15914000)0.7380:0.02807000,(237839447___Toxoplasma_gondii:0.16097000,(156098677___Plasmodium_vivax:0.00016000,(221056206___Plasmodium_knowlesi:0.00016000,(124804166___Plasmodium_falciparum:0.03098000,(68068081___Plasmodium_berghei:0.00978000,83317303___Plasmodium_yoelii:0.09677000)0.8380:0.02132000)0.7340:0.00826000)0.9180:0.01493000)1.0000:0.34581000)0.7590:0.06542000)0.9730:0.11910000)0.3380:0.06010000,256066499___Schistosoma_mansoni:0.33980000)0.2340:0.03653000,((CMP335C___Cyanidioschyzon_merolae:0.30410000,159111753___Giardia_lamblia:0.78998000)0.8080:0.11630000,(118386619___Tetrahymena_thermophila:0.19130000,(145475579____Paramecium_tetraurelia:0.00014000,145533350____Paramecium_tetraurelia:0.00747000)0.9940:0.25971000)1.0000:0.43674000)0.7460:0.05687000)0.9080:0.14131000,123479335___Trichomonas_vaginalis:0.36703000)0.2080:0.00063000,(((145512421___Paramecium_tetraurelia:0.03239000,145491097____Paramecium_tetraurelia:0.00014000)0.9980:0.31919000,146175071____Tetrahymena_thermophila:0.30722000)0.8950:0.12495000,((67464911___Entamoeba_histolytica:0.04911000,183234491___Entamoeba_histolytica:0.00160000)1.0000:0.50435000,((146082217___Leishmania_infantum:0.00794000,154334694___Leishmania_braziliensis:0.01582000)0.6880:0.02428000,(71744564___Trypanosoma_brucei:0.03183000,71403295___Trypanosoma_cruzi:0.00014000)0.8470:0.04224000)0.9950:0.32083000)0.7390:0.07617000)0.8750:0.07417000)0.9480:0.33824000,(19074468___Encephalitozoon_cuniculi:0.11280000,303389865___Encephalitozoon_intestinalis:0.12236000)0.9990:0.78344000)0.5920:0.16519000,(((((71028338___Theileria_parva:0.08237000,84996271___Theileria_annulata:0.17764000)0.9900:0.25324000,156084930___Babesia_bovis:0.21429000)0.9880:0.28894000,(237830539___Toxoplasma_gondii_ME49:0.52665000,(66358962___Cryptosporidium_parvum:0.00000000,67594701___Cryptosporidium_hominis:0.00000000)0.0000:0.46597000)0.8610:0.17339000)0.4170:0.03718000,(124505529___Plasmodium_falciparum:0.19122000,(68064111___Plasmodium_berghei:0.21824000,(221053764___Plasmodium_knowlesi:0.03552000,156098151___Plasmodium_vivax:0.04665000)0.9250:0.09167000)0.6750:0.05573000)1.0000:0.90903000)0.9010:0.22752000,((145536975___Paramecium_tetraurelia:0.44330000,118358524___Tetrahymena_thermophila:0.24702000)0.9640:0.27924000,(((((((85098852___Neurospora_crassa:0.01993000,171694331___Podospora_anserina:0.24249000)0.8420:0.05029000,116197699___Chaetomium_globosum:0.06610000)0.9910:0.28515000,39976149___Magnaporthe_oryzae:0.53143000)0.8190:0.11752000,290974180____Naegleria_gruberi:1.14339000)0.0770:0.07004000,(169614323___Phaeosphaeria_nodorum:0.26217000,(115492053___Aspergillus_terreus:0.04368000,67516827___Aspergillus_nidulans:0.08003000)0.9870:0.27935000)0.8890:0.14637000)0.9680:0.25789000,(159115288___Giardia_lamblia:0.94880000,(67467942___Entamoeba_histolytica:0.83221000,(123391422___Trichomonas_vaginalis:0.88270000,(19074894___Encephalitozoon_cuniculi:0.01335000,303391423___Encephalitozoon_intestinalis:0.17445000)1.0000:1.15142000)0.8560:0.31069000)0.7110:0.19397000)0.7970:0.09268000)0.7340:0.12315000,(((((154336811___Leishmania_braziliensis:0.01589000,157876293___Leishmania_major:0.00014000)0.8840:0.00015000,146099769___Leishmania_infantum:0.01565000)0.4100:0.02300000,72387602___Trypanosoma_brucei:0.20541000)0.0890:0.03168000,71661329___Trypanosoma_cruzi:0.05941000)1.0000:0.84102000,(((((((((((21356151___Drosophila_melanogaster:0.00015000,195494390___Drosophila_yakuba:0.01608000)0.9990:0.25995000,58393822___Anopheles_gambiae:0.17379000)0.9680:0.16651000,66559738___Apis_mellifera:0.13540000)1.0000:0.39921000,(72004937___Strongylocentrotus_purpuratus:0.27529000,198420056___Ciona_intestinalis:0.21746000)0.8600:0.07252000)0.7070:0.08816000,('45360633   Xenopus (Silurana) tropicalis':0.04912000,(169404004___Danio_rerio:0.18460000,(8923444___Homo_sapiens:0.01027000,(13386120___Mus_musculus:0.01964000,157786602___Rattus_norvegicus:0.01029000)0.9410:0.04757000)0.9570:0.09270000)0.9410:0.09470000)0.9350:0.13629000)0.9490:0.18649000,(17555988___Caenorhabditis_elegans:0.06966000,268574536___Caenorhabditis_briggsae:0.00393000)1.0000:0.71666000)0.8190:0.09606000,167534997___Monosiga_brevicollis:0.50609000)0.6530:0.03273000,256089170___Schistosoma_mansoni:0.79640000)0.7640:0.05136000,(298712731___Ectocarpus_siliculosus:0.56608000,((224009548___Thalassiosira_pseudonana:0.32215000,219120879___Phaeodactylum_tricornutum:0.08702000)0.9920:0.25735000,(72071___Phytophthora_ramorum:0.00015000,(301092141___Phytophthora_infestans:0.02232000,108290___Phytophthora_sojae:0.00749000)0.9000:0.02973000)0.9760:0.17817000)0.8890:0.08700000)0.8580:0.08243000)0.8480:0.06259000,(CMN132C___Cyanidioschyzon_merolae:0.85065000,66804665___Dictyostelium_discoideum:0.48288000)0.5700:0.13121000)0.7320:0.03227000,((((((115467550___Oryza_sativa:0.01505000,115448443___Oryza_sativa:0.06749000)0.9360:0.06914000,224099217___Populus_trichocarpa:0.07134000)0.7150:0.02582000,15241537___Arabidopsis_thaliana:0.22347000)1.0000:0.30462000,(168023440____Physcomitrella_patens:0.03481000,168036949___Physcomitrella_patens:0.01008000)0.9230:0.12713000)0.9090:0.11735000,(145353194___Ostreococcus_lucimarinus:0.41560000,(159482366____Chlamydomonas_reinhardtii:0.01989000,302840907___Volvox_carteri:0.07126000)0.9990:0.36108000)0.5600:0.08896000)0.8750:0.10553000,(71018513___Ustilago_maydis:0.45190000,(19115629___Schizosaccharomyces_pombe:0.21932000,(50556540__Yarrowia_lipolytica:0.07309000,(((((241958558___Candida_dubliniensis:0.00000000,68477007___Candida_albicans:0.00000000)0.0000:0.07670000,50425177___Debaryomyces_hansenii:0.05429000)0.6870:0.01886000,126139944___Scheffersomyces_stipitis:0.04593000)0.8890:0.04560000,254574270___Pichia_pastoris:0.11020000)0.2890:0.01764000,(50291389___Candida_glabrata:0.04986000,((156841859___Vanderwaltozyma_polyspora:0.03242000,254583378___Zygosaccharomyces_rouxii:0.03186000)0.7440:0.01785000,(45185115___Ashbya_gossypii:0.01892000,(50305855___Kluyveromyces_lactis:0.04595000,255715329___Lachancea_thermotolerans:0.02891000)0.7380:0.01528000)0.9030:0.03557000)0.7940:0.02072000)0.9800:0.07894000)0.8830:0.03585000)0.8360:0.03737000)0.8170:0.09372000)0.8920:0.13731000)0.8790:0.09545000)0.5990:0.02746000)0.3650:0.10540000)0.5740:0.11922000)0.8730:0.15967000)0.9990:0.78454000)0.1360:0.09449000,(11498370___Archaeoglobus_fulgidus:0.26901000,(((48478352__Picrophilus_torridus:0.23735000,16082138___Thermoplasma_acidophilum:0.12855000)1.0000:0.61361000,15669389___Methanocaldococcus_jannaschii:0.39025000)0.4740:0.11214000,((18314009___Pyrobaculum_aerophilum:0.37874000,41615108___Nanoarchaeum_equitans:0.20680000)0.4610:0.03412000,(14601646__Aeropyrum_pernix:0.16312000,(15897054___Sulfolobus_solfataricus:0.23424000,((18977739___Pyrococcus_furiosus:0.02172000,57641246__Thermococcus_kodakarensis:0.06173000)0.9530:0.09549000,(20095034__Methanopyrus_kandleri:0.15636000,('15678283  Methanothermobacter_thermautotrophicus':0.17469000,('21228569   Methanosarcina_mazei':0.47311000,15790233___Halobacterium:0.51117000)0.5340:0.07854000)0.9730:0.15794000)0.8580:0.06568000)0.9240:0.08415000)0.6180:0.01831000)0.8520:0.07625000)0.8630:0.12864000)0.3400:0.11532000)0.8340:0.48315000)0.0000:0.30454500,15895077___Clostridium_acetobutylicum:3.50882500);
