# Supplementary material for: Origin and Evolution of the Eukaryotic SSU Processome Revealed by a Comprehensive Genomic Analysis and Implications for the Origin of the Nucleolus
Source: Genome Biol Evol. 2013 Nov 7;5(12):2255–67. doi: 10.1093/gbe/evt173 (PMC3879963; doi:10.1093/gbe/evt173)
Supplement: Supplementary Data [file supp_evt173_suppl_data.zip › Supplementary_Figure_4.phy]

   182    131
15895077_C ---------- ---------M NNKFLQFLGI AKKAGKLVEG YNKCEELLLK 
48478352_P -------MES YVKFQTPETL EKAVLDMVEN SYKTGKVRKG TNEVVKSIER 
16082138_T ------MEKS YVKFETPEDV SQKALDLVES SYRTGKVKKG TNEVIKSIER 
15790233_H -------MPV YVDYDVPADL QERALESLEV ARDTGSVKKG TNETTKAIER 
21228569_M -------MAQ LAKFDVPEEL TNKALEALEL ARDTGKIKKG TNEATKAIER 
15669389_M -------MAV YVKFKVPEEI QKELLDAVAK AQ---KIKKG ANEVTKAVER 
11498370_A ---------M YVRFEVPEDM QNEALSLLEK VRESGKVKKG TNETTKAVER 
18314009_P YANPPPGKPF YVRFEVPNDV AEKALEILSI ARQTGKIKKG TNETTKAVER 
15897054_S --MNAMSKAS YVKFEVPQDL ADKVLEAVRK AKESGKIKKG TNETTKAVER 
15678283_M KEVNSMAKAI YVKFDVPKEL ADKAAEALEI ARETGKVSKG TNEVTKAVER 
41615108_N ----MAEKPP YVKFEVPEEL ANKVYELVRK ARETGKIRKG TNETTKAVER 
18977739_P ----MMAKPS YVKFEVPKEL AEKALQAVEI ARDTGKIRKG TNETTKAVER 
57641246_T ---MKMAKPS YVKFEVPQEL AEKALEAVEI ARDTGRIRKG TNETTKAVER 
14601646_N -----MSKPI YVRFEVPEDL AEKAYEAVKR ARETGRIKKG TNETTKAVER 
20095034_M -----MSKPM YVKFEVPEEL AEKAYEALEI ARDTGRIRKG TNETTKAVER 
19074468_E -----MTVAQ TYSPV-SDEK VQSILRLIQS ATRSRNIKKG INESTKCLSK 
303389865_ -----MTMTQ TYSPV-SDSK VQNILKLIQG ATRSKNVRKG INESTKCLNK 
159111753_ ----MQIDPR AIPFA-NEEL SLELLNLVKH GASLQAIKRG ANEALKQVNR 
145475579_ MQKVEAPRIK PSPIA-DAKL QTKILDLLRQ ALNYKQLKKG ANEVLKNLDK 
145533350_ MQKVEAPRIK PSPIA-DAKL QTKILDLLRQ ALNYKQLKKG ANEVLKNLDK 
118386619_ KETVEAQQIK PYPIA-EPRL TVKILDLIQQ AMHYKQLKKG VNEVLKCLNK 
146175071_ ----MEISER ATPLA-DDTL SKELTNLVTS CSTQKQVKKG ANEATKALNR 
145512421_ --FQNEYPER AQPLA-NEEV EPQILELAQQ AAALKQLKKG ANETTKTLNR 
145491097_ QLMQSEFPER AQPLA-NEEV EPQILELAQQ AAALKQLKKG ANETTKTLNR 
67464911_E ---MSDANSK IFPLA-EKEL QNKLIEFVQQ AQQNGFVKKG ANETTKALNR 
183234491_ YSNDTDCNSK IFPLA-EKEL QNKLIEFVQQ AQQNGFVKKG ANEATKALNR 
123479335_ TDLPPGVSPK AYPLA-SSEL NAAILELVKD ASQNKQLRKG ANEVTKTLNR 
83317303_P QENSEEVNSK IFPLA-SPEL TNQILDVIQR ATVYRQLXXG ANEAVKSLHK 
124804166_ EEEEEEINAK IFPLA-SPEL TNQILDVIQR ATVYRQLKRG ANEAVKSLHK 
68068081_P QENSAEVNAK IFPLA-SPEL TNQILDVIQR ATVYRQLRRG ANEAVKSLHK 
221056206_ QEKEEDVNAK IFPLA-SPEL TNQILDVIQR ATVYRQLKRG ANEAVKSLHK 
156098677_ QEKDDDVNAK IFPLA-SPEL TNQILDVIQR ATVYRQLKRG ANEAVKSLHK 
146082217_ --MTGEISEK AFPLS-TDRL SQTILDLVQE ASNAKMVKKG ANEATKALNR 
154334694_ --MTGEISEK AFPLA-TDRL SQSILDLVQE ASNAKMVKKG ANEATKALNR 
71744564_T --MTAEISEK AFPLA-GDRL TQTILDIVQE ASNAKMIKKG ANEATKALNR 
71403295_T --MTAEISEK AFPLA-GDRL TQTILDLVQE ASNAKMIKKG ANEATKALNR 
CMP335C_Cy VTAPNQADPR AYPFA-PADL VVEILDLVQQ ASHYKQIKKG LNEVLKSMNR 
290981438_ ---MSEVNPK AYPLA-DDDL TVSILDLIQS SHNYNQVKRG ANEVTKAVNR 
66812252_D -MADSSNNEK AKPLA-DSKL TLTILDLIQQ SNNLGQLKKG ANECTKAVSR 
66475814_C ASEDTGFNPK AFPLA-SPDL NNKIINLVQQ ACNYKQLRKG ANEATKALNR 
67609491_C ASEDTGFNPK AFPLA-SPDL NNKIINLVQQ ACNYKQLRKG ANEATKALNR 
237839447_ GENDGDVSSK AYPLA-SLEV TNQILDIVQQ ACSYKQLRKG ANEATKTLNR 
156089383_ -MTGEDNTSK AFPLA-TEEM NSVLLDLVQQ ACNYKQLKKG ANEATKSLNR 
71029772_T MSTTNDSASK AFPLA-TEEM NGVLLDLVQQ AGNYKQLKKG ANEATKALNR 
84997583_T MSNSNDSASK AFPLA-TEEM NGLLLDLVQQ AGNYKQLKKG ANEATKALNR 
255956873_ -MMQSSPQCV PWPNA-DPAL TQELLDLLQQ AMLYNQIKKG ANEVTKALTR 
256066499_ --MTLGVNPR AYPLA-GPEL TNKIIELVKQ ASSYKQLKKG ANEATKALNR 
224003463_ ------MSEK AFPLA-DADL TIALLDLVQQ ATNYKQTKKG ANEATKTLNR 
219111843_ ------MSEK AFPLA-DAEL TIALLDLIQQ ATNYKQTKKG ANEATKTLNR 
17535189_C -MADDGVNPK AFPLA-DTNL SQKLMDLVQQ AMNYKQLKKG ANEATKTLNR 
268532220_ -MADEGVNPK AFPLA-DTNL SQKLMDLVQQ AMNYKQLKKG ANEATKTLNR 
198435296_ --MDDEVNSK AYPLA-DAEL TKTILDMIQQ ASNYKQLRKG ANEATKTLNR 
298712837_ -MAEDGVNPK AYPLT-GPDL TVTILDLIQQ ASNYKQLKKG ANEATKTLNR 
108166_Phy -MSDAAVNPK AYPLA-DAKL TVSILDLVQQ ATNYKQIKKG ANEATKTLNR 
301092737_ -MSDAAVNPK AYPLA-DAKL TVSILDLVQQ ATNYKQIKKG ANEATKTLNR 
71863_Phyt -MTDAAVNPK AYPLA-DAKL TVSILDLVQQ ATNYKQIKKG ANEATKTLNR 
158296990_ -PQTEEVNPK AYPLA-EQAL TSKIMTLIQQ AVNYKQLRRG ANEATKTLNR 
115730853_ --MADEVNSK AYPLA-DGDL TKKLLNLVQQ AVNYKQLKKG ANEATKTLNR 
17864298_D --MTEEVNPK AFPLA-DAQL TAKIMNLLQQ ALNYNQLRKG ANEATKTLNR 
195473347_ --MTEEVNPK AFPLA-DAQL TAKIMNLLQQ ALNYNQLRKG ANEATKTLNR 
66558122_A --MGDEVNPK AYPLA-DATL TAKILNLVQQ AMNYKQLRKG ANEATKTLNR 
41054738_D -MTEAEVNPK AYPLA-DATL SKTILDLVQQ ASNYKQLRKG ANEATKTLNR 
41053459_D -MAESDVNPK AYPLA-DATL SKTILDLVQQ AANYKQLRKG ANEATKTLNR 
109462269_ -MTEADVNPK AYPLA-DAHL TKKLQDLVQQ SSNYKQLRKG ANEDTKTLNR 
309267183_ -MTEADVNPK AYPLA-DAHL TKKLLDLVQQ SCNYKQLRKG VNEATKTPNR 
309261987_ -MTEADVNPK AYPLA-DAHL TKKLLDLVQQ SCNYKQLRKG VNEATKTPNR 
4826860_Ho -MTEADVNPK AYPLA-DAHL TKKLLDLVQQ SCNYKQLRKG ANEATKTLNR 
309266474_ -MTEADVNPK AYPLA-DAHL TKKLLDLVQQ SCNYKQLRKG ANEATKTLNR 
118082659_ -MSEAEVNPK AYPLA-DAQL TKTLLDLVQQ SCNYKQLRKG ANEATKTLNR 
45360641_X -MTEPEVNPK AYPLA-DAQL TKTLLDLVQQ AANYKQLRKG ANEATKTLNR 
115480954_ ---MAEVNPK AYPLA-DSQL AQAIQELVSQ AANYKQLKKG ANEATKTLNR 
145348227_ --MAEG-NPK AYPLA-DAQL TITILDIVQQ ASNYKQLKKG ANEATKTLNR 
15235416_A -MTVEGVNPK AYPLA-DSQL SITILDLVQQ ATNYKQLKKG ANEATKTLNR 
334186451_ -MTVEGVNPK AYPLA-DSQL SITILDLVQQ ATNYKQLKKG ANEATKTLNR 
238481319_ -MTGEVVNPK AYPLA-DSQL SITILDLVQQ ATNYKQLKKG ANEATKTLNR 
15241276_A -MTGEVVNPK AYPLA-DSQL SITILDLVQQ ATNYKQLKKG ANEATKTLNR 
30687670_A -MTGEVVNPK AYPLA-DSQL SITILDLVQQ ATNYKQLKKG ANEATKTLNR 
15236127_A -MTGEVVNPK AYPLA-DSQL SITIMDLVQQ ATNYKQLKKG ANEATKTLNR 
115451827_ -MSQEVVNPK AYPLA-DAQL TMTILDLVQQ ASNYKQLKKG ANEATKTLNR 
224135439_ -MTVEAVNPK AYPLA-DAQL SITILDLVQQ AANYKQLKKG ANEATKTLNR 
224146453_ -MTVEAVNPK AYPLA-DAQL AITILDLVQQ AANYKQLKKG ANEATKTLNR 
168009760_ -MGSEAVNPK AYPLA-DAQL TITITDIVQQ AANYKQLKKG ANEATKTLNR 
168012480_ -MSSEAVNPK AYPLA-DAQL TITITDIVQQ AANYKQLKKG ANEATKTLNR 
50556848_Y ---MSEPNPK AFPLA-DAAL TQQILDIVQQ ATHLRQLKKG ANEATKTLNR 
254582685_ ---MSAPNPK AFPLA-DETL TQQILDVVQQ SSNLRQLKKG ANEATKTLNR 
156841080_ --MSSAPNPK AFPLA-DADL TQQILDVVQQ AANLRQLKKG ANEATKTLNR 
50289915_C ---MSAPNPK AFPLA-DEKL SQQILDVVQQ AANLRQLKKG ANEATKTLNR 
45190537_A --MSSTPNPK AFPLA-DAAL TQQILDVVQQ ASNMRQLKKG ANEATKTLNR 
255720404_ --MSATPNPK AFPLA-DAGL TQQILDVVQQ ASNMRQLKKG ANEATKTLNR 
50309915_K ---MSAPNPK AFPLA-DATL SQQILDVVQQ ASNMRQLKKG ANEATKTLNR 
254572347_ ---MSTPNPK AFPLA-DSTL SQQILDVVQQ AQNLRQLKKG ANEATKTLNR 
50424559_D ---MSAPNPK AFPLA-DSAL TQQILDVVQQ SQNLRQLKKG ANEATKTLNR 
241953251_ ---MSAPNPK AFPLA-DSAL TQQILDVVQQ SQNLRQLKKG ANEATKTLNR 
68465479_C ---MSAPNPK AFPLA-DSAL TQQILDVVQQ SQNLRQLKKG ANEATKTLNR 
126275495_ ---MSAPNPK AFPLA-DSGL SQQILDVVQQ AQNLRQLKKG ANEATKTLNR 
71024555_U ---MSAPNPK AFPLA-DATL TNQILDLIQQ ASHYKQLKKG ANEATKTLNR 
167526898_ ESLQSEVNPK AYPLA-DSAL TKQILDLVQQ ASHYKQLKKG ANEATKTLNR 
19114504_S ----MSVNPK AFPLA-DSGL TQQILDLVQQ ASHYKQLRKG ANEATKTLNR 
85102905_N --MSGQNESA AWPKAEDGAL VQELLDCVQQ ASHYRQLKKG ANEATKSVSR 
171692231_ --MSGQNDSA AWPKAEDPAL VQELLDCVQQ ASHYRQLKKG ANEATKSINR 
39968749_M ---MSANDSA AWPLA-DAAL TQEILDLVQS AAHYRQLKKG ANEATKTLSR 
169615076_ ---MAEDNSA AWPQA-DQAL SQEILDLVQQ STHYRQIKKG ANEATKTLNR 
115400749_ ---MSGEPTA ---------- ---------- ---------- --EATKTLNR 
67521724_A ---MADDTNA AWPIA-DEAL SQQLLDLVQS ATHYRQLKKG ANETTKTLNR 
255945719_ ---MAEDTSA AWPIA-DEAL SQSLLDLVQQ AAHYRQLKKG ANECTKSLNR 
255955151_ ---MAEDTSA AWPIA-DEAL AQSLLDLVQQ AAHYRQLKKG ANECTKSLNR 
124505529_ ENKNSYVSKI SEPM-LKKKY LKNVLKILDY VLKKKLIVIG LTQVIKCIRK 
68064111_P ENSNSYISKI TEPL-LKKKY YKYLLKIIDY TLKTKFLIIG LSQVIKAIRR 
221053764_ ENSKSFISKI SEPL-LKKKY FKYFLKILDY ALKNKFVVIG ITQVVKAIRK 
156098151_ ENSNSYISKI SEPL-LKKKY FKYFLKIMDY ALKNKFVVIG LTQVVKAIRK 
19074894_E ------MIPI ASPL-ASEST EEMIAKLVRS QAERGGLATG IKKCQKRVLE 
303391423_ ------MIPI ASPI-ASEST TEMIASLVRD QAERGVLSTG IKKCQKRILE 
159115288_ SSEMKSSVSV TFPM-AEEKV EHKASKLIVR AREAKTLARG TKEVAKYIRR 
123391422_ TRTVP-LIPI ASPV-AGHRL TKKIKELIST SCESKNLVYG VKDTKKLLQK 
66358962_C EEAITNKSAI ADPI-FGGKL LERCLKLVKK VKKVRYIRRG VHEVTKSIRK 
67594701_C EEAITNKSAI ADPI-FGGKL LERCLKLVKK VKKVRYIRRG VHEVTKSIRK 
237830539_ ASKMTYLSPI ASPL-LDGKS LRRSLKLIQL AKGAKLLRRG VHEVTKCLRK 
67467942_E NDNHIHLLPI ATPL-ASDNV EKRLHKLIKK AVETKCIKRG IKDTMKTVKK 
290974180_ EQQIRLLLPF ASPLVSSEKD VSKIFKVISK ASKEKVLHRG IKNVNRAIRK 
156084930_ EEGSTYISPI ANPQ-LSGRM LKRAMKLLKK AVMTRLVKRG VQDVTKAIRK 
71028338_T LEDSTYVSPI ARPK-LAGKS LIRSLKLVKR AALTRLVKRG VLDVTKSLRK 
84996271_T ILEESYISPI AKPK-LTGKS LLRSLKLIKR AHLTRLVKRG VLDVTKSLRK 
256089170_ EEQIQCVGVF AQPM-ASKKL TKRLYKLARK AKRVKKTDVG IKAILKAIEK 
72387602_T DRELYR-CPI SWPITSEKKM TKKLYVLIKK TNNKKDVIKG IKDVTKALRK 
71661329_T DRQLYR-CPI SWPITSDKKM TKKLYSLIKK TRNKKGILKG IKDVTKAIRK 
154336811_ DRELYR-CPI SWPITSDKKM TKKVYSLIKK SANKKGIVKG IKDVTKAIRK 
157876293_ DRELYR-CPI SWPITSDKKM TKKVYSLIKK TANKKGIVKG IKDVTKAIRK 
146099769_ DRELYR-CPV SWPITSDKKM TKKVYSLIKK TANKKGIVKG IKDVTKAIRK 
171694331_ MTRLTRLICF -FPL------ ---------- GAKVKSIHRG VKECEKAIKK 
85098852_N TEKLAKLVPF ALPL-ADDKT HKKIYKLIKK GAKLKSIHRG VKECEKAIKK 
116197699_ QDKLARLVPF ALPL-ADDKA HKKIFKLIKK GAKLRSIHRG VKECEKAIKK 
17555988_C QALCELVNPI AQPL-ANRKL AKKVYKLIKK ASAGDTLREG IKDVQKELRR 
268574536_ QALCELVNPI AQPL-ANRKL AKKVYKLIKK AAAGETLREG IKDVQKELRK 
145536975_ AEQTFYVSPI ANPI-ANSKL QKGLLRFIAR QITIKHIKRG VKEVGKALRK 
118358524_ QETQLYVSPI ANPI-APAKL EKKILKLTKK QVKTKNIKRG VKEVVKAIRK 
39976149_M KERLASLVSF ALPL-ADDKI QKKVLKAIKK ATKKHALLRG VKEVNKALRK 
298712731_ AVRMKAVTVI SKPM-ADEKK TKKFYKLIKK AAKEKICRRG VKEVCKGMRQ 
CMN132C_Cy NQDQTACSVI AQPL-AGRKL TKRILKLAKK LAGKKQLRRG VKEVVKSIRK 
66559738_A EEKLKYTNSI AKPM-ASKKL TKKIYKCIKK ASKHKYLRNG LKDVQKHLRK 
58393822_A EDKIRNASAI AQPM-ASKKL TKKVHKLIEK ASKQKFLRNG LKDVQIRLRK 
21356151_D DDKLIFVNAI AKPM-AGKKL AKKCYKLVKK AMKHKFLRNG LKDVQTRLRK 
195494390_ DDKLIFVNAI AKPM-AGKKL AKKCYKLVKK AMKHKFLRNG LKDVQTRLRK 
169614323_ SADVDTLVPF AFPL-SDDKE VKKILKTVKK SAKSKTLRRG VKEVVKALRK 
115492053_ DKTVLAVVPF ASPL-VEDKS AKKVLKTVKK AAVNKCLKRG VKEVVKALRK 
67516827_A DKTALALVPF AKPL-LEDKA AKKALKSVKK AAVNKCLKRG VKEVVKALRK 
72004937_S DELVTRISPI ANPL-ASRKL TKKLYKVIKK ASKEKMVRRG VKEVQKFLRK 
198420056_ DELLKFLNPI AKPL-ASKKL TKRIYKCIKK ASKEKNIRRG VKEVQKFLKK 
169404004_ QELIANINPI ANPL-ASRKL SKKLYKCVKK AAKVKQIRRG VKEVQKFINK 
45360633_X DELLAYLNPI AKPL-AGRKL TKKLYKCVKK AIKQKNIRRG VKEVQKFINK 
8923444_Ho QELLVNQNPI AQPL-ASRRL TRKLYKCIKK AVKQKQIRRG VKEVQKFVNK 
13386120_M KELLVNLNPI AQPL-ASRRL TRKLYKCIKK AVKQKQIRRG VKEVQKFVNK 
157786602_ ---------- ---------- ---LYKCIKK AVKQKQIRRG VKEVQKFVNK 
66804665_D ESEAPKLSPI AKPL-ADPKL TLKLLKLVKK ASKDKKISRG VKEVVKQVKK 
224009548_ EERCLAINIL ASPL-ASKKS TKKAHKLVRK ASQSKALRRG VKELVKGLRK 
219120879_ EERCEAVNVI SHPL-ASKKS TKKAHKLVKK AAAAKHIRRG VKEVVKGLRK 
145353194_ DGALRPTAPI ATPL-ADLKT TKKILKVVKK AAKAKQVRRG VKEVVKALKK 
301092141_ EERVKHVSVI AKPL-ATKKQ TKRAYKVVKK ATKVKGIKRG VKEVVKGIRK 
72071_Phyt EERVKHVSVI AKPL-ASKKQ TKRAYKVVKK ATKVKSIKRG VKEVVKGIRK 
108290_Phy EERVKHVSVI AKPL-ATKKQ TKRAYKVVKK ATKVKGIKRG VKEVVKGIRK 
71018513_U GETSHDISPI AQPL-AQAKM SKKLFKLTKK ASKSRHVKRG VKEVVKALRK 
19115629_S DSYLPALMPI AKPL-APKKL NKKMMKTVKK ASKQKHILRG VKEVVKAVRK 
50556540_Y DARMEALLPF AKPL-APKKL NKKVLKTVKK ASKAKHVKRG VKEVVKALRK 
50305855_K EARLPAVLPF AKPL-ASKKL NKKVLKTVKK ASKAKNVKRG VKEVVKALRK 
45185115_A EARLPAVLSF AKPL-ASKKL NKKVLKTVKK ASKAKNVKRG VKEVVKALRK 
255715329_ EARLPAVLTF AKPL-ASKKL NKKVLKTVKK ASKAKNVKRG VKEVVKALRK 
50291389_C ---MPAVLPF AKPL-ASKKL NKKVLKTVKK ASRAKNVKRG VKEVVKALRK 
156841859_ DTRMPAVLPF AKPL-ASKKL NKKLLKTVKK ASKAKNVKRG VKEVGKALRK 
254583378_ EARLPAVLPF AKPL-ASKKL NKKLLKTTKK ASKAKNVKRG VKEVVKALRK 
254574270_ DKKLPALLPF AKPL-ASKKL NKKVLKTVKK ASKAKHVRRG VKEVVKSLRK 
241958558_ EKRMSAVLPF AKPL-ASKKL NKKILKTVKK ASKAKHVKRG VKEVVKSLRK 
68477007_C EKRMSAVLPF AKPL-ASKKL NKKILKTVKK ASKAKHVKRG VKEVVKSLRK 
50425177_D EKRMSAVLPF ATPL-ASKKL NKKVLKTVKK ASKAKHVKRG VKEVVKALRK 
126139944_ EKRLSAILPF AKPL-APKKL NKKVLKTVKK ASKAKHVKRG VKEVVKALRK 
167534997_ RTYEILVSVI AQPL-ASKKL TKKVYKVVKR AHKAKSLCRG VKEVSKALRK 
159482366_ DAKVKFCSVI AKPL-ADEKL CKKVYKLCKK ASKRKQIRRG VKEVVKALRK 
302840907_ ETKKKFCSVI AKPL-ADEKL CKKVYKLAKK ASKRKAIRRG VKEVVKALRK 
168023440_ RRKRLAVSPI AKPL-AGKKL TKKTLKVVKK AASSKQLKRG VKEVVKAIRK 
168036949_ -----AVSPI AKPL-AGKKL TKKTLKVVKK AASSKQLKRG VKEVVKAIRK 
15241537_A KKYAITLAPI AKPL-AGKKL QKRTFKLIQK AAGKKCLKRG VKEVVKSIRR 
224099217_ KK-ITSLAPI AKPL-AGKKL CKRTLKLVRK ASESKCLKRG VKEVVKSIRR 
115467550_ KT-PVALAPI AKPL-AGKKL CKRTLKLVRR ASEAKCLKRG VKEVVKSIRR 
115448443_ KA-PTALAPI AKPL-AGKKL CKRTLKLVRR ASEAKCLKRG VKEVVKSIRR 

           RKADLIILST DISE-NSKKK FENYSSKHNI DIINAFSSSE LGNILGSDSI 
           GESKLVVIAE DVSPAEVVYY LPTLCEERKV PYVYVKKKSD LGLKVGI-AS 
           GESKLVVIAE DVNPPEVVYY LPSLCEDKKV PYVYVKKKAD LGSKVGI-AS 
           GNADIVFVAE DVSPEEIVMH LPELAAEKGI EVVFVETQDE LGNAAGLEVG 
           GNAKLVLIAE DIEPAEIVAH IGPLSEEKKA PYIYIKNQKD LGAASGLGVS 
           GIAKLVIIAE DVKPEEVVAH LPYLCEEKGI PYAYVASKQD LGKAAGLEVA 
           GLAKLVYIAE DVDPPEIVAH LPLLCEEKNV PYIYVKSKND LGRAVGIEVP 
           GLAKLVLIAE DVDPPEVVAH LPLLCEEKKV PYVYVPSKEK LGKAAGINVS 
           GQAKLVIIAE DVQPEEIVAH LPLLCDEKKI PYVYVSSKKA LGEACGLQVA 
           GVAQLVLIAE DVEPAEIVAH LPLLAEEKEI PYIYIPTKDE LGAAAGLNVG 
           GQAKLVIIAE NVNPPEIVMH LPALCEEKGV PYVYVPSKEE LGKAAGINVS 
           GQAKLVIIAE DVDPEEIVAH LPPLCEEKEI PYIYVPSKKE LGAAAGIEVA 
           GQAKLVIIAE DVDPEEIVAH LPPLCEEKEI PYVYVPSKKE LGAAAGLEVP 
           GLAKLVVIAE DVDPPEIVMH LPLLCDEKKI PYVYVPSKKR LGEAAGIEVA 
           EEAVLVLIAE DVDPEEVVAH LPELCDEKGI PYVYVPSKDE LGAAAGIDVA 
           GIALLVVIAC DVEPQEITAL LPIICEDKGV SFVHVPSKDA LGVACGIDRP 
           GTALLVVIAC DAEPQEITAF LPIICEDKGV PFVHIPSKSA LGVACGIHRP 
           GKAELVIIAA DADPIEIVLH LPLACEDKGV PYVFIGSKNA LGRACNVSVP 
           GICELVILAA DCDPIEIVAN IPIKCEEKNV SYCFVSTQAS LGRACGISRP 
           GICELVILAA DCDPIEIVAN IPIKCEEKNV SYCFVSTQAS LGRACGISRP 
           GVSELVILAA DCDPLEIVMN LPGECEEKNV PYCFVSSKSA LGRACGIKRP 
           GLAEIIIIAA DTTPLEIVLH LPLLCEDKNV PYVFVSSKKD LGRACGTSRN 
           GIAELVIIAA DTTPLEIVLH LPLLCEDKNV PYVFVKSKVD LGRMCGTSRN 
           GIAELVIIAA DTTPLEIVLH LPLLCEDKNV PYVFVKSKVD LGRMCGTSRN 
           GKADIVIMAA DTQPIEIVLH LPILCEDKNV PYVFVGSKAA LGRACGVSRD 
           GKADIVIIAA DTKPIEIVLH LPILCEDKNV PYVFVGSKAA LGRACGVSRD 
           SVAEIVLIAG DTDPIEIVMH LPLLCEDKNV QYIFVPSRAA LGRACGVSRP 
           GISELVVLAA DAKPLEIISH IPLVCEDK-- ---------- ---------- 
           GISELVVLAA DAKPLEIISH IPLVCEDKNT PYVYVRSKMA LGRACGISRS 
           GISELVVLAA DAKPLEIISH IPLVCEDKNT PYVYVRSKMA LGRACGISRS 
           GISELVVLAA DAKPLEIISH IPLVCEDKNT PYVYVRSKMA LGRACGISRS 
           GISELVVLAA DAKPLEIISH IPLVCEDKNT PYVYVRSKMA LGRACGISRS 
           GIADLIVLAG DTNPIEILLH LPLLCEDKNV PYVFVPSKTA LGRASQVSRN 
           GIADLIVLAG DTNPIEILLH LPLLCEDKNV PYVFVPSKTA LGRASQVSRN 
           GIADLIVLAG DTNPIEILLH LPLLCEDKNV PYVFVPSKTA LGRAAQVSRN 
           GIADLIVLAG DTNPIEILLH LPLLCEDKNV PYVFVPSKTA LGRAAQVSRN 
           GLAEFVVLAA DTQPLEILLS APLVAEDKAV PYVFVPSKAA LGRACGVSRP 
           GIASFVILAA DAEPIEILMH LPVLCEDKNI PYCFVKSKTA LGRACGISRE 
           STAEFVVLAA DAEPLEILLH IPLLCEDKNI PYVFVSSKSE LGRACDVSRP 
           GIAEIVLLAA DAEPLEILLH LPLVCEDKNT PYVFVRSKVA LGRACGVSRP 
           GIAEIVLLAA DAEPLEILLH LPLVCEDKNT PYVFVRSKVA LGRACGVSRP 
           GTAEIVILAA DAEPLEILLH LPLLCEDKNV PYVFVRSKVA LGRACGVSRP 
           GLAEIVVLAA DAEPLEIILH LPLVCEDKNI PYIFVKSKIA LGRACGVSRP 
           GHAEIVLLAA DAEPLEIILH LPLLCEDKNV PYIFVHSKVA LGRACGVSRP 
           GHAEIVLLAA DAEPLEIILH LPLLCEDKNV PYIFVHSKVA LGRACGVSRP 
           GTSEVVILAA DTSPLPIVMH LPLLCEDKNV PYVFLPSKLA IGRACGVARP 
           GKAEFIVMAA DIDPLEIVLH LPLLCEDKNV PYVFIPSQMA LGRACGVSRS 
           GISEIIIMAA DAEPIEILLH LPLLCEDKNV PYVFVPSKIA LGRACGVSRP 
           GISELIIMSA DAEPIEILLH LPLLCEDKNV PYVFVPSKIA LGRACGVSRP 
           GISEIIVMAA DAEPLEILLH LPLLCEDKNV PYVFVRSKAA LGRACGVTRP 
           GIAEVIVMAA DAEPLEILLH LPLLCEDKNV PYVFVRSKAA LGRACGVTRP 
           GLSELIVLSA DAEPLEILLH LPLLCEDKNV PYVFVRSKQA LGRACGVSRP 
           GISEFIVMAA DAEPLEILLH LPLLCEDKNV PYVFVPSKVA LGRACGVSRP 
           GISEFIVMAA DTEPLEILLH LPLLCEDKNV PYVFVPSKVA LGRACGVSRP 
           GISEFIVMAA DTEPLEILLH LPLLCEDKNV PYVFVPSKVA LGRACGVSRP 
           GISEFIVMAA DTEPLEILLH LPLLCEDKNV PYVFVPSKVA LGRACGVSRP 
           GLSEFIVMAA DAEPIEIILH LPLLCEDKNV PYVFVRSKQA LGRACGVSRP 
           GISEFIILAA DAEPLEILLH LPLLCEDKNV PYVFVRSKEA LGRACGVSRP 
           GLADIVVLAG DAEPIEILLH LPLLCEDKNV PYVFVRSKQA LGRACGVSRP 
           GLADIVVLAG DAEPIEILLH LPLLCEDKNV PYVFVRSKQA LGRACGVSRP 
           GLSEFIVMAA DAEPLEILLH LPLLCEDKNV PYVFVRSKQA LGRACGVSRP 
           GISEFIVMAA DAEPLEIILH LPLLCEDKNV PYVFVRSKQA LGRACGVSRP 
           GISEFIVMAA DAEPLEIILH LPLLCEDKNV PYVFVRSKQA LGRACGVSRP 
           GVSEFIVMAA DAEPLEIILH LPLLCEDKNV PYVFVHSKQA LGRARGVSRP 
           GISEFIVMAA DAEPLEIILH LPLLCEDKNV PYVFVRSKQA LGRACGVSRP 
           GISEFIVMAA DAEPLEIILH LPLLCEDKNV PYVFVRSKQA LGRACGVSRP 
           GISEFIVMAA DAEPLEIILH LPLLCEDKNV PYVFVRSKQA LGRACGVSRP 
           GISELIVMAA DAEPLEIILH LPLLCEDKNV PYVFVRSKQA LGRACGVSRP 
           GIAEFIVMAA DAEPLEIILH LPLLCEDKNV PYVFVRSKQA LGRACGVSRP 
           GIAEFIVMAA DAEPLEIILH LPLLCEDKNV PYVFVRSKQA LGRACGVSRP 
           GIAEFVVMAA DAEPLEILLH LPLLAEDKNV PYVFVPSKQA LGRACGVTRP 
           GISEFVVLAA DTEPLEILLH LPLLAEDKNV PYVFVPSKQA LGRACGVSRP 
           GISEFIVMAA DTEPLEILLH LPLLAEDKNV PYVFVPSKQA LGRACDVTRP 
           GISEFIVMAA DTEPLEILLH LPLLAEDKNV PYVFVPSKQA LGRACDVTRP 
           GISEFVVMAA DAEPLEILLH LPLLAEDK-- ---------- ---------- 
           GISEFVVMAA DAEPLEILLH LPLLAEDKNV PYVFVPSKQA LGRACGVTRP 
           GISEFVVMAA DAEPLEILLH LPLLAEDKNV PYVFVPSKQA LGRACGVTRP 
           GISEFVVMAA DAEPLEILLH LPLLAEDKNV PYVFVPSKQA LGRACGVTRP 
           GISEFVVMAA DTEPLEILLH LPLLAEDKNV PYVFVPSKQA LGRACGVTRP 
           GISEFVVMAA DTEPLEILLH LPLLAEDKNV PYVFVPSKQA LGRACGVTRP 
           GISEFVVMAA DTEPLEILLH LPLLAEDKNV PYVFVSSKQA LGRACGVTRP 
           GIAEFVVMAA DTEPLEILLH LPLLAEDKNV PYVFVPSKQA LGRACGVSRP 
           GIAEFVVMAA DTEPLEILLH LPLLAEDKNV PYVFVPSKQA LGRACGVSRP 
           GISEFIIMAA DAEPIEILLH LPLLCEDKNV PYIFVPSKVA LGRACGVSRP 
           GISEFIIMAA DCQPIEILLH LPLLCEDKNV PYVFVPSRVA LGRACGVSRP 
           GISEFIIMAA DCEPIEILLH LPLLCEDKNV AYVFVPSRVA LGRACGVSRP 
           GISEFIIMAA DCEPIEILLH LPLLCEDKNV PYVFVPSRVA LGRACGVSRP 
           GISEFIIMAA DCEPIEILLH LPLLCEDKNV PYVFVPSRVA LGRACGVSRP 
           GISEFIIMAA DCEPIEILLH LPLLCEDKNV PYVFVPSRTA LGRACGVSRP 
           GISEFIIMAA DCEPIEILLH LPLLCEDKNV PYVFVPSRTA LGRACGVSRP 
           GISEFIVMAA DTEPIEILLH LPLLCEDKNV PYVFVPSRTA LGRACGVSRP 
           GISEFIIMAA DTEPIEILLH LPLLCEDKNV PYVFVPSKTA LGRACGVSRP 
           GISEFIIMAA DTEPIEILLH LPLLCEDKNV PYVFVPSKAA LGRACGVSRP 
           GISEFIIMAA DTEPIEILLH LPLLCEDKNV PYVFVPSKAA LGRACGVSRP 
           GISEFIIMAA DTEPIEILLH LPLLCEDKNV PYVFVPSKAA LGRACGVSRP 
           GICEFIVMAA DVEPIEIVLH LPLLCEDKNV PYVFVPSKTA LGRACGVSRP 
           GISEFIIMAA DTEPLEILLH LPLLCEDKNV PYVFVPSKQA LGRACGVTRP 
           GISEFIVMAA DTEPIEILLH LPLLCEDKNV PYVFVPSKAA LGRACGVSRP 
           GTSELVILAA DTQPLSIVLH IPLLCEDKNV PYVYVPSKTA LGRACGVSRS 
           GTSELVILAA DTAPLSIVLH IPLISEEKNV PYVYVPSKIA LGRACGVSRA 
           GVSELVILAA DCEPLAILLH IPLLAEDKNV PYVFVPSKIA LGRACGVSRA 
           GISELIILAA DTSPLAILLH LPLLCEDKNV PYVYVPSKMA LGRACGVARP 
           GTSELIILAA DTSPLAIVLH LPLLAEDKNV PYVYVPSKLA LGRATGVSRP 
           GTSELVILAA DTTPLPIILH LPLLCEDKNV PYVYVPSKLA LGRATGVSRP 
           GTSELVIMAA DTSPLAIVLH LPLLAEDKNV PYVYVPSKMA LGRATGVSRP 
           GTSELVIMAA DTSPLAIVLH LPLLAEDKNV PYVYVPSKMA LGRATGVSRP 
           GYSGIVLIAI DVFPINIICH LPSFCEQYKI PYTFVTTKNK LAHLCKLKRS 
           GIKGILILAI DVFPIDIICH MPIFCEENNI PYTFFTTKNK LAHLCKLKRS 
           GVDGIVFLAI DVFPIDIICH MPVFCEEHKI PYTFVTTKNK LARLCKLKRS 
           GLEGIVFLAI DVFPIDIICH MPVFCEEHRI PYTFVTTKNK LARVCKLKRS 
           GSKGLLVLTA DTTPMDLITH LPALCEDRGT KYVFVRSKSS IPNGF----- 
           GSRGLLVLTA DTTPMDLITH LPAVCEDRGI KYVFVRRKVS LPNGF----- 
           GRKGICIIAA DTHPIYVFAH LPVLCEQNGI PYFFIKSKKA LAEAAGTTGT 
           NEKGLAVFGG NVTPMDVITH LPAMCENKKQ PYVFLSTKEE ISAAAQRTSA 
           GQTGLVLIAC DIHPVDIIAH IPILCEEKNI YYGYLGSKKT LGTICKSKRP 
           GQTGLVLIAC DIHPVDIIAH IPILCEEKNI YYGYLGSKKT LGTICKSKRP 
           GVKGIVFFAS DVFPIEIIAH LPILCEEKDV VYAYLCSKKT LGHAFRSKRP 
           MKNWLCVLAG DVTPLDIISH IPSYMKEKGI AYIYVKTREA LGKVAGSTHP 
           QTKGFVVLAG DSYPMDIIAH FPELIKSTGV EYVFVESKVE LGKATLTKRP 
           GMDGIVFIAC DVHPIDVVSH LPVMCEEANM AYAYVDSKRV ISSVCQSKRP 
           GLTGIVLLAS DVHPVDVVSH VPVLCEELSI SYAYVASKRV LSDVCHSKRP 
           GIIGIVLIAS DVHPIDVVSH LPILCEELSI SYAYVTNKRI LSDICQSKRP 
           KSSGIVILAG DISPFDLISH VPLVCEEHDI PYCYVPSKFD LGACVSSVTP 
           GQKGILVLGA DASPYDVISH LPLLAEESDV PYVWVPSRQD LGTATQCKRA 
           GQKGVLILGA DASPYDVVSH FPVMAEEAKI PYVWVPSRQD LGTATQCKRA 
           GQKGILVLGA DASPYDVVSH FPVMAEEAKI PYVWVPSRQD LGTATQCKRA 
           GQKGILVLGA DASPYDVVSH FPVMAEEAKI PYVWVPSRQD LGTATQCKRA 
           GQKGILVLGA DASPYDVVSH FPVMAEEAKI PYVWVPSRQD LGTATQCKRA 
           ATPGLVIIAG DISPMDVIMH FPLLCEEHNV PYLFIKSRAD LGVAACTKRA 
           ASPGLVIIAG DISPMDVIMH FPILCEEHGV PYLYIRSRAD LGVAACTKRA 
           ASPGLVIIAG DISPMDVIMH FPVLCEEHGV PYLYVRSRAD LGVAACTKRA 
           NEKGICILAG NVSPIDVYSH IPGICEEKEI PYVYIPSREQ LGLAVGHRRP 
           NEKGICILAG NVSPIDVYSH IPAICEEKEI PYVYIPSREQ LGLAVGHRRP 
           KTTGIVVFAA DISPVDVLSH LPLQCEELGI PYIYVRSRLE LGAAAQTKKP 
           GATGVCIMAA DISPPDVLSH IPVICESKDI PYAFVKSRME LGTAAETKKP 
           TAPGVVIIAG DISPAEVIMH LPVYCEERNV PYLFVSSRAE LGAAAKTKRP 
           GRKGICVIAG DISPIDVISH MAYYCEEQGV NYIYVPSKVD LGAAAKTKRP 
           GARGFCVMAA DVAPVDVIAH VPILCEETGI PYCFVPSREL LGKAAQLKRP 
           GEKGLVVFAG DVFPIEIMCH LPIVCEDKNI PYCYTPSRQD IGTAMGVKRG 
           GETGLVVFAG DVTPIEIMCH LPAVCEEKNI PYCYMPSRKD LGAAMGVKRG 
           GETGICIFAG DVTPVDIMCH LPAVCEEKGI PYTYTPSRAD LGAAMGVKRG 
           GETGICIFAG DVTPVDIMCH LPAVCEEKGI PYAYTPSRAD LGAAMGVKRG 
           TASAIVVIAA DISPMDVISH IPVLCEDHGV PYIYIKSRAQ LGEASATKRP 
           NANGVVILAA DISPMDVISH IPVLCEDHGI PYVFVTSRAE LGNSAATKRP 
           NENGVVILAA DISPMDVISH IPVLCEDHGI PYVFVTSRAE LGNAAATKRP 
           GEKGFVVFAG DVTPIEVMCH LPGVCEDLDL PYAYVPSKSD LGASSGAKRA 
           GETGFVVFAG DAQPIEVMCH LPVVCEDANV PYCYVPAKQN LGAASGSKRP 
           GETGIVVFAG DTLPIDVYCH LPIMCEDRSL PYAYVPSKVD LGSSAGSKRP 
           GEKGIVVMAG DTLPIEVYCH IPVMCEDRGI PYSYVPSKSD LGAAAGSKRP 
           GEKGIMVLAG DTLPIEVYCH LPVMCEDRNL PYVYIPSKTD LGAAAGSKRP 
           GEKGIMVLAG DTLPIEVYCH LPVLCEDQNL PYVYIPSKTD LGAATGSKRP 
           GEKGIMVLAG DTLPIEVYCH LPVMCEDQNL PYVYIPSKTD LGAATGSKRP 
           NKNRICIIAG DVSPIDVISH IPVLLEESGI KYIYVPSKES LGTASSTKRP 
           GDKGLAILAG DVFPIDVMSH LPILLEEHNV PYLFVPSKRD LGAAACTKRP 
           GETGVAILAG DIYPVDVISH LPVLLEEKNI PYVFVPSKQD LGAAASTKRP 
           ETKGVCVIAG DISPIDVITH VPILCEEAGV PYVYVHSKEE LGAAGMTKRP 
           GEKGVCVIAG DISPVDVISH IPVLCEENDI PYIFTPSKVD LGASALSKRP 
           GEKGVCIIAG DISPVDVISH IPVLCEENDI PYIFTPSKVD LGASALSKRP 
           GEKGVCIIAG DISPVDVISH IPVLCEENDI PYIFTPSKVD LGASALSKRP 
           GEKGLVVLAG DISPIDILSH IPVLCEDTSN PYIFVASKES LGAASATKRP 
           GEKGLVILAG DISPMDVISH IPVLCEDNNV PYLYTVSKEL LGEASNTKRP 
           GEKGLVIIAG DISPMDVVSH IPVLCEDNGV PYLFIPSKED LGAAGATKRP 
           GDKGLVVIAG DIFPQDVISH LPVLCEDQSV PYIFVPSKQD LGSAGATKRP 
           GEKGLVVIAG DISPPDVISH LPVLCEDQSV PYIFVPSKQD LGSAGATKRP 
           GDKGLVVIAG DISPPDVISH LPVLCEDQSV PYIFVPSKQD LGSAGATKRP 
           GEKGLVVIAG DISPADVISH IPVLCEDHGV PYLFVPSKQD LGSASATKRP 
           GEKGLVVIAG DISPGDVISH LPVLCEDHSV PYIFVPSKQD LGSAGATKRP 
           GEKGLVIIAS DISPPDVISH LPVLCEDHSV PYIFVPSKQD LGSAGATKRP 
           GEKGLVIIAG DISPPDVISH IPVLCEDSNV PYLFLPSKED LGSAGATKRP 
           GEKGLVIIAG DISPADVISH IPVLCEDNSV AYIFIPSKED LGSAGATKRP 
           GEKGLVIIAG DISPADVISH IPVLCEDNSV AYIFIPSKED LGSAGATKRP 
           GEKGLVVIAG DISPPDVISH IPVLCEDTSV PFVFIPSKED LGSAGATKRP 
           GEKGLVIIAG DISPADVVSH IPVLCEDSSV PYVFIPSKED LGSAGATKRP 
           GGTGVCVFAG DISPIDVITH MPVMCEEAHV PYCFVPSKED LGAAGQTKRP 
           NAKGICILAG DISPIDVLTH IPIVCEDHKI QYIYVPSKED LGAAALSKRP 
           NTKGICILAG DISPIDVLTH IPIVCEDHKV QYIYVPSKED LGAAALSKRP 
           GQKGLVVIAG DISPIDVITH VPILCEDANI PYIYVPSKED LGGAGSTKRP 
           GQKGLVIIAG DISPIDVITH VPILCEDANI PYIYVPSKED LGGAGSTKRP 
           GQKGLCVIAG NISPIDVITH LPILCEEAGV PYVYVPSKED LAQAGATKRP 
           GHKGLCIIAG NISPIDVITH VPILCEESDI PYVYVTSKED LASAGATKRP 
           GQKGLCIIAG NISPIDVITH VPILCEEANI PYVYVPSKED LATAGTTKRP 
           GNKGLCVIAG NISPIDVITH VPILCEEANI PYIYVPSKED LATAGTTKRP 

           KVVCIVD--- -KKISEKLKS LLTENN---- -
           AASVSIVD-- YGKNDDAYKS IVSQINDAKS G
           AASVSIVD-- YGKNEELYKS IVSALEQIKK -
           SAAAAVVA-- AGDAEDEIED ISTKVEDLQ- -
           CATVAIVD-- AGKAAEMIQD IAQKLDALK- -
           ASSVAIIN-- EGDAEEL-KV LIEKVNVLKQ -
           CASAAIIN-- EGELRKELGS LVEKIKGLQK -
           AAAAVVIE-- PGQAAGELEA LVSKINEVRA K
           TASAAILE-- PGEAKDLVDE IIKRVNEIKG K
           TASSAIVE-- AGDAEDLIKE IIEKVEELKK -
           AASAAIID-- AGEAKDLLEE IIRSVQELKA K
           AASVAIIE-- PGKARDLVEE IAMKVKELMK -
           AASVAIIE-- PGKARELVED IAMKVKELMK -
           AASVAIIE-- PGDAETLVRE IVEKVKELRA K
           AASACIID-- PGDAKDLVDE IIEKVEELRE -
           IAACTIYYLK AEPLR----- LEEKIKEALR -
           IAACTIYLPK SESLR----- LEEKIKEALQ -
           TIVASIGKHD --ALGNVVAE IVGKVEALV- -
           VVAASIVQSE GSQLKTQIIE MKDLIDQLFI -
           VVAASIVQSE GSQLRTQIIE MKDLIDQLFI -
           IVSATIILHE GSQLNTQILE MKDTFEQLFI -
           VVAVAIVKND RSNQTEKIKN IKDKCERLFI N
           VVACSVIKDK NSRINQNITY LKDLCERLQI N
           VVACSIIKDK NSRINQNITY LKDLCERLQI N
           VIAVAIINDK -GKSAPSVET MKDEIEKLLF -
           VIAVAIINDK -GKSAPSVET MKDEIEKLLF -
           VVACSIVKKD NSRLKKNIEN LKIKIEQALV -
           ---------- -------VLQ FEK------- -
           VIATSIVTKD GSPLETQITE LKDLIEQMLI -
           VIATSIITKD GSPLETQITE LKDLIEQMLI -
           VIATSIITKD GSPLETQITE LKDLIEQMLI -
           VIATSIITKD GSPLETQITE LKDLIEQMLI -
           VVALAILQGE NSPVAAKVQA VKLEIERLL- -
           VVALAILQGE NSPVAAKVQG VKLEIERLL- -
           AVALAILQME NSPISAKIQA VKLEIERLL- -
           AVALAILQSE NSPVSAKVQA VKLEIERLL- -
           VIACAVLRAD MSQLRNQITA LRTKIEQLLL -
           VISATVINNE NAALKKQVNS LKDAIERIIV -
           VVACAVTVDD KSQLKSQITN VKDSLDRLWI V
           VIAAAITSKD GSSLSSQITE LKDQIEQILV -
           VIAAAITSKD GSSLSSQITE LKDQIEQILV -
           VISCSITNKE GSALNPQIAE LKNIIEMMLI -
           VVSCAIISRE GSPLNQQIVE AKDHIERLLV -
           VISCAITSRD GSPLNQQIVD AKDNIERLLI -
           VISCAITSRD GSPLNQQIVE AKDNIERLLI -
           IIAVSITSNE ASDLAPVIER IRDKVERLAI -
           VAAVAVTDSE GSQLKPLVIS IQQSIEKLLI -
           VIASSITTNE ASQLKSLIDS MKIKIEQLLI -
           VIACSITTNE TSQLKTTIEG MKIKIEQLLI -
           VIAASITQNE GSQLKSQIQK IKEDVEKLLI -
           VIAASITQNE GSQLKSQIQK IKEDVEKLLI -
           VIAASVTSCE GSQLKSQIDS LRGRIEKLLV -
           VVACSVTTNE ASQLKSQIIT LKDQIEQLLI -
           VISASITSND ASQLGPQIQS MREQIEQLLI -
           VIAASITSND ASQLGPQIQS MREQIEQLLI -
           VIAASITSND ASQLGPQIQS MREQIEQLLI -
           IVACSVTIDE GSQLKSQIVS IQQEIERLLV -
           VISCSVTTNE GSQLKPQILI IQQAIEKLLI -
           IVACSVTTNE GSQLKSQITS IQQEIERLLV -
           IVACSVTTNE GSQLKSQITS IQQEIERLLV -
           VVACSVTVNE GSQLKPQIQA IQQEIERLLV -
           VIATSVTIKE GSQLKPQIQS VQMAIERLLV -
           VIATSVTIKE GSQLKPQIQS VQMAIERLLV -
           VIACSVTIKE GSQLKQQIQS IQQSIEQLLV -
           VIACSVTIKE GSQLKQQIQS IQQSIEXXXX X
           VIACSVTIKE GSQLKQQIQS IQQSIERLLV -
           VIACSVTIKE GSQLKQQIQS IQQSIERLLV -
           VIACSVTIKE GSQLKQQIQS IQQSIERLLV -
           VIACSITIKE GSQLKPQIQS VQQAIERLLV -
           VIACAVTIKE GSQLKPQIQS LQQSIERLLV -
           VIACSVTSNE ASNLRDPINN LKVAIEKLLI -
           VISCSVTTNE GSQLKQQIQN LKDAIEKLLI -
           VIACSVTSNE ASQLKSQIQH LKDAIEKLLI -
           VIACSVTSNE ASQLKSQIQH LKDAIEKLLI -
           ---------- ---------- ---------V -
           VIACSVTSNE ASQLKSQIQH LKDAIEKLLI -
           VIACSVTSNE ASQLKSQIQH LKDAIEKLLI -
           VIACSVTSNE ASQLKSQIQH LKDAIEKLLI -
           VIACSVTSNE GSQLKTPIQN LKDAIEKLLI -
           VIACSVTTNE GSQLKTQIQQ LKDAIEKLLI -
           VIACSVTTNE GSQLKTQIQQ LKDAIEKLLI -
           VIACSVTTNE GSQLKSQIQQ LKDAIEKLLI -
           VIACSVTTNE GSQLKMQIQQ LKDAIEKLLI -
           VISASVTSND ASQLKDQIIQ MKDKIERLLI -
           VIAASVTTND ASSIKNQIYA VKDKIETLLI -
           VIAASITTND ASSIKNQIYA VKDKIETLLI -
           VIAASITTND ASAIKNQIYA VKDKIETLLI -
           VIAASITTND ASAIKSQIYA VKDKIETLLI -
           VIAASITTND ASAIKSQIYA VKDKIETLLI -
           VIAASITTND ASAIKSQIYA VKDKIETLLI -
           VIAASVTTND ASAIKNQIYS IKDKIELLLI -
           VIAASVTTNE ASAMKNQIYG IKDKIETLLI -
           VIAASVTSND ASSIKNQIYG IKDKIETLLI -
           VIAASVTSND ASSIKNQIYG IKDKIETLLI -
           VIAASVTSND ASSIKNQIYS IKDKIETLLI -
           VVSASVTTNE ARELQSQIQT VKLAIERLLI -
           VISASVTVND SSQLKSQIEA IKLSIEKLLI -
           VISASITTNE ASDLLPQIQA IKLAIEKLLI -
           VIAVSLTSNE ASDLNSKIRA LRDKVERLAM -
           VIAVSLTSNE ASDLNSKIRA LRDKVERLAM -
           VIAASITSNE ASDLQGQIRT LRDKVERLAI -
           VIAASITTNE ASDLMGQIRT LKDKVERLQI -
           VIAASITSNE ASDLTGQIRA VRDKVERLMI -
           VIAASITTNE ASDLMPQIRA IKVQVERLMI -
           VIAASITTNE ASDLTAQIRA IKNQVERLMI -
           VIAASITTNE ASDLTAQIRA IKNQVERLMI -
           ITCLFILKPD HHNYQKLYDK LISGVKKNHP F
           ITCLFICKPN NSNYNKAYDK LQIAIKKNHP F
           VTCLFLPKPN DSNYAKLYEK MLSGVKKNHP F
           VTCLFLPKPG DSNYAKLYEK MLSAVKKNHP F
           -TCVFLE--- -MDGSDTLRK VLETLE---- -
           -TCVFLE--- -MDGSDMLAK VLETLA---- -
           ASVVLLQEPS DKTYKKIYQK AEDALKALKK H
           VACVVIREPK A-DTKAKYDE IVSEINALNN P
           ASVLMISFNS -KPFYSIYSK VISNIKKVHP Y
           ASVLMISFNS -KPFYSIYSK VISNIKKVHP Y
           ASVIMITPGE MEKFEEVYKK VAKLVRKSNP Y
           TTCVLLTCDS S----PCFDS CQKLIKKIKN E
           ACAIMVAEPP ESKIYKYYKK ASKVVSSSQE -
           TCVVLIVKPP DLSYLELYDK LNSAIRDLHP F
           TCAVLVVKPL DLDYTELYHK VDSNIRKHHP Y
           TCAVLIVKPV DLDYTKLYHK VDQNIKKCHP Y
           IPIVFITRD- -EQYGDLYDK CYTAVDALPL P
           TSVVLLKPT- -AELRPNYDK MILAIEDLNT A
           TSVVLLKPD- -PEFQSSYDK IVLAIEDLNS D
           TSVVLLKVN- -EVLKPSYDK IVLAIEDLNS E
           TSVVLLKVN- -EELKPSYDK IVLAIEDLNS E
           TSVVLLKVN- -EELKSSYDK IVLAIEDLNS E
           TSVVMLKPSG KEEYLESYKE VLRIAQKEWD A
           TSVVMLKPEG KAEYLEAYKE LVKTAQKQWN V
           TSVVMLKPEG GEEYLDAWKD LVKTAEKQWK I
           SILIFVKPS- -GDFKELYDE VAEALRHLTV E
           SILIFVKPS- -ADFQELYDE VAETLHHLTV D
           TSVVLVQVPT DVKGLEKYHE LFDKVKESNP F
           TSVVLLTAP- EAKTLKKYNS IHEKVKSINP Y
           TSVVMLLAQG KDGEEDDYPK AYKELVSTAQ K
           TSCVLITPPR TELFADLKEV CIQEMVQVPT -
           TCVLFLPLIE TEEELKLQRK CWRDLATLQK S
           SLMVLIKEH- -EEYKDLYEE IKSNMITLSM P
           TVAMLIREH- -PDYQDMYDK LKVELSTLPV P
           TVALLVRQN- -EEYKDLYDE VKEELSALNI P
           TVALLVRQN- -DEYKDLYDE VKEELSALNI P
           TSVVMV---- SEEFVEAFGE LKKLVGKASK T
           TSVTMVVPKS AEDFGKVYEE LVALAQKEAK K
           TSVAMVVPKS AEDFSKVYEE LVKLAQKELT Q
           TCCILVKKH- -ADYEDSYKE CLTLVKALPP P
           TCCILIKKK- -DSYEETFKD CVKDINKLPP P
           TCVIMIKPH- -DEYKEAYDE CVEEVTSLPK P
           TCVILIKPH- -EDYQEAYDE CLEDVQALPL P
           TCVIMVKPH- -EEYQEAYDE CLEEVQSLPL P
           TCVIMVKPH- -EEYQETYDK CLEEVQALPT P
           TCVIMVKPH- -EDYQEAYDK CLEEVQALPT P
           TSIALVDLDN S-EHKKLLSQ CLEKIPAVSI -
           TSCVLIKDTN GIDGKD---- ---------- -
           TSCVLIRVPK -FDGQDLYDA LVKEGKEYDP T
           TSVMLVMPEG KKEFDDMYEK ILAKVKSMK- -
           TSVILITPNK GFNAQEAYDE LLEEVKQVQP T
           TSCILITPNK GFNVQDAYDE LLEDVKQVQP T
           TSCILITPNK GFNAQEAYDE LLADVKQVQP T
           TSVVMIVPGG KEDYMQDYTT LHKHVQGLSD Q
           TSCVMIVPGG -EEYKESYEE IIKEVPALEV -
           TSTVMIVPGG K-EYKENFDE IVKDVKKLED -
           TSVVFIVPGS KEEYRAAFDE IVKEVSSL-- -
           TSVVFIVPGS KEEYRESYDE VVKEVKSL-- -
           TSVVFVVPGS KEEYKEAFDD VVKEVKSL-- -
           TSVIFIVPGS KEEYKESYNE VVKEVKAL-- -
           TSVVFIVPGS KEEYKESFNE VVKEVEAL-- -
           TSVVFIVPGS KEEYKESFNE VVKEVEAL-- -
           TSCVMIVPNA KEEYKDSFDE VVKEVGSL-- -
           TSCVMIVPGG KDEYRDGFDD IVKEINASE- -
           TSCVMIVPGG KDEYRDGFDD IVKEINASE- -
           TSCVMVVPGG KDEYREGFDE VVKEISTLE- -
           TSCVMIVPGG KEEYRESFDE VVKEIPALE- -
           TSVVLIKTNK ---SVEGYEE LESEVKELAA -
           TSCLLVLPKP KKEFAEAYTE VEKKVKSAQI V
           TSCLLILPKP KKEFAEAYSE VEKKVKA--- -
           TSCLLVLPAP NK-FKDSLDE LVKEVKVLSQ A
           TSCLLVLPAP RK-FKVSLDE VVKEVKVL-- -
           TCCVLVMLKP KK-LKTDYEQ VSDDIKELAT S
           TCCVLVLTKP KK-LKADYDQ VVSDVSELTS S
           TCCVLVLTKP KK-LKTDYDQ VMSEVAEVTS S
           TCCVLVMTKP KK-LKSDYDH VVAEVAEVTS S
