# Supplementary material for: Origin and Evolution of the Eukaryotic SSU Processome Revealed by a Comprehensive Genomic Analysis and Implications for the Origin of the Nucleolus
Source: Genome Biol Evol. 2013 Nov 7;5(12):2255–67. doi: 10.1093/gbe/evt173 (PMC3879963; doi:10.1093/gbe/evt173)
Supplement: Supplementary Data [file supp_evt173_suppl_data.zip › Supplementary_Figure_1.phy]

   288    390
19074629_E ---------- ---------- ---------- ---------- ---------- 
256080751_ DEITRSFKAH PNAF---IKP -VAFVHFKSV EAVQTIVNG- NLSDLLRQFL 
157867383_ ---------- ---------- ---------- ---------- ---------- 
154335047_ ---------- ---------- ---------- ---------- ---------- 
72393017_T ---------- ---------- ---------- ---------- ---------- 
71417893_T ---------- ---------- ---------- ---------- ---------- 
71661984_T ---------- ---------- ---------- ---------- ---------- 
11499670_A IKLSENFEES FLKAENPSPL -----PFNEV GA-------- -------KAL 
159112479_ AELQRSI-AD GGAFSTLVKL -SSFHRFSGN DAAAALQEG- VVPETVLRVV 
162605864_ DIEYENFISS YQNFSKIFKI -KFFLPFKSL HSLVLINQS- KISKSLQKIL 
85014435_E EDMSRSTYDD YTKLTQVLSF -KSGMRFSGL DALRCLSRG- EIHEDLRKFL 
303390837_ EDMSKSTYED YTKLTQVLNL -RSGMRFASL EASKCLSQG- EIHEDLKKFL 
162606352_ ---------- --NNQSIFNL -NSIYEFESS K-ISEVQSG- KMPKNLKKFL 
160331193_ PKWEIFI-QN YNEFFKKIKF -RAFIPFKTI HALLLLSKS- CQSNFLSEFI 
118378385_ KQIQKQI-ID FSSFSQMCQL -KAFHPFLSA SARQNVGCG- ELTEDLKNFI 
145513734_ KQIQKQF-SD FAQFAEVCHL -KAFQPFISA IALLAIHTG- TVTQELVDFL 
145533479_ KQIQKQF-SD FAQFAEVCHL -KAFQPFISA IALLAIHTG- TVTQELVDFL 
221056096_ ENLEKKI-QK ADLFHEVVQL -CSFISFETA RALIHINEG- KATDFLLTFL 
156098572_ ENLEKKI-QK ADLFHEIVHL -CSFISFETA RALIHINEG- KATDFLLTFL 
124803966_ EELEKKI-LK SDIFHQMVEF -CAFIPFETA RALLNINEG- KATTFLLSFL 
68074999_P ENLEKKI-LN ADTFHQIVQF -CAFIPFETA TALLNINEG- KATSFLLNFL 
82753400_P ---------- ------IVKF -CAFIPFEIA TALLNINEG- KATSFLLNFL 
156087196_ DAMDEIC-RS AERFKESIHF -KAFQPFTTA DALRAVVDG- EVTSMLSAFL 
84998618_T LSLDELV-SN SERFSGTVKF -KAFQPFRTA EALRSITEG- EATLLLTNFL 
71033253_T LSLDELV-SN SERFSGTVKF -KAFQPFRTA EALRSITEG- EPTLLLTNFL 
67606480_C ESVIEVC-AD PMRFGQVAQF -FAFFPFQTA MALKEIQNG- NTTEELKTFL 
66356396_C ESVIEVC-AD PMRFGQVAQF -FAFFPFQTA MALKEIQNG- NATEELKTFL 
211964778_ DAVQEAC-LD FARFKQVVEA -VAFHPFSDA EAMLAITNG- TSCPALLNFL 
Nop56_Cyan TAVQSSW-GD FHRFASIVKL -RAFEPYVSA QALSAVSEN- RVTPFLLEFV 
256079809_ TALQQLA-AD LEEFMKCFKL -HAFVPFSSS SALNGISEG- VVPQELKTFI 
67477544_E EEFEKSI-NN FGKFSKIIGL -EAFVEFKTS ELLNAISEG- ALHETLRKFL 
66808977_D DQVQKSM-QD FSKFSKVCKM -VGSLPFTSA NALNSISEG- ILTESLHDFL 
290982992_ SKIEKQV-GE YSRFKDMVKF -IAFQPFDTP HGLNAISEG- ILTEFLQNFL 
154333063_ VVLQKTL-QD FSTFSPWVKL -VSFAPFESP NALVCISEN- LISAFLSNFL 
146079027_ VALQKEL-QS FSTFSPWVKL -VSFAPFESP NALVCISEN- LISTFLNNFL 
157865287_ VALQKEL-QR FSTFSPWVKL -VSFAPFESP NALVCISEN- LMSTFLNNFL 
72392811_T VALQKDL-QT FATFSPWVKL -LSFAPYQSP NALVCINES- IVSPFLNNFL 
71406085_T ---------- ---------- ---------- ---------- ---------- 
71401228_T ---------- ---------- ---------- ---------- ---------- 
71406157_T VALQKDL-QT FATFSPWVKL -ISFAPFQSP NALVCISES- LVSPFLNNFL 
268558202_ QEVDAAH-AD GYKFSQIVEL -KAFDPFKNT AALNSISEG- LAHPDLTNFL 
17562296_C QEVDAAH-AD GYKFSQIVEL -ASFDPFKNT AALNSISEG- LAHPDLTNFL 
39973241_M KEVQDSM-AD LARFGKMVKL -VNWSPWPEF EGLNEISEG- LVTDFLKNAL 
164424643_ PEVKDAM-KD LDKFGKMVKL -RSFNPWNSA HGLNLISEG- IMPDHLKNTL 
116203991_ PEVKDAM-KS LDKFGKMIQL -RSFNPWTSA HGLNLISEG- IMPDHLKNTL 
171678875_ PEVKEAM-TS LDKFGKMVQL -RSFNPWTSA HGLNLVSEG- IMPDHLKNTL 
169618156_ AEVQKAV-QD LDKFGKTVEL -VGLAPFQGT DALNDISEG- ILSDFLRATL 
19112160_S KEVQLSL-QD ISKFGKVVQL -RSFIPFKNA HALNDISEG- VLNDFLKNFL 
67525223_A KEVQEGV-ND LAKFGKMVQL -ASFLPFEY- -ALWPLRSA- TDPTNLAT-- 
115384708_ KEVQEGV-ND LAKFGKMVDL -ASFMPFENN QALNDVSEG- VASDTLVSFL 
255934428_ KEVQEGV-ND LAKFGKMVEL -SSFLPFENN QALNDISEG- VASETLVSFL 
50550907_Y KEVQESC-TD FNKFSKLVKL -VSFAPFKGA HALNDISEG- ICNDHLKSLL 
254584288_ EEVQKQI-ND FGSFTKLLEL -VSFSPFKGA EALNDISEG- LLSESLKAVL 
45185544_A KEVQKQI-ND FGSFTKLVEL -VSFAPFKGA HALNDISEG- LLSEHLKAVL 
50285025_C KEVQEQI-ND FGGFTKLVEL -VSFAPFKGA EALNDISEG- LVSESLKNVL 
6323226_Sa KEVQEQI-ND FGAFTKLIEL -VSFAPFKGA EALNDISEG- LVSESLKAIL 
255719296_ KEVQAQI-ND FGSFTKLVEL -VSFAPFKGA QALNDISEG- LVSEYLKAVL 
50307259_K KEVQQQI-ND FGSFTKLVEL -VSFAPFKGA QALNDISEG- LVSEHLKALL 
156843698_ QEVQQQI-NE FGSFTKLVEL -VSFAPFKGA EALNDISEG- LVSDSLKAVL 
254566843_ KEVQEAA-KS SSLFKKMVEL -VSFAPFKGA QALNDISEG- LVSDYLKSVL 
68473051_C KEVQEAA-ND LSKFSKMVEL -VSFAPFKGA QALNDISEG- LVSPYLQSIL 
241959478_ KEVQEAA-ND LSKFSKMVEL -VSFAPFKGA QALNDISEG- LVSPYLQSVL 
294659446_ KEVQEAS-ND LAKFSKMVEL -VSFAPFKGA QALNDISEG- LVSDYLKSIL 
126274754_ KEVQEAS-ND LGKFSKMIEL -VSFAPFKGA QALNDISEG- LVSDYLKSIL 
71024301_U RAVQESV-NE VNTFGKMVKL -LSFSPFKNA DALLDISEG- VVNDYLKSLL 
Physo1_129 AEVQAAV-AD VSSFGRIVKL -KAFQPFTSA NALNNVSEG- LVGDDLKNFL 
Phyra1_439 SEVQAAV-AD VSSFGRVVKL -KAFQPFTSA NALNNISEG- LLSEDLKNFL 
301114791_ SEVQAAV-AD VSSFGRIVKL -KAFQPFTSA NALNNISEG- LLSEDLKNFL 
298704821_ EEVQQAV-LD PQRFCRTVKL -KGFQPFTTA NALNAISEQ- IVTDDLKNFL 
223994639_ DGAMDTV-TS LDRFSRAIKL -KAFQPFASA DALNAVSEH- ACTDGLHDFL 
219113599_ EDSMDTV-TD LQRFSRAVKL -KAFSPFESA EALNAVSEH- AMTGTLHNFL 
159477819_ DKVQEAV-SD MARFGRIVKL -TAFKPFPSA DSLNAISEA- NLTDELKNFL 
302843710_ DKVQEAI-SD LARFGRIVKL -VAFKPFPSA DSLNAISEA- QLTDELKAFL 
145349716_ EKVQETT-QS ADKFGKVVKL -HGFKPFTSA NALNCVSEG- VASEDLQNFL 
168028810_ EAIQESI-TD LNRFGKVVKL -LAFSPFTSA DALNSVTEG- IMTAELKNFL 
168004575_ EAIQESI-MD LNRFGKVVKL -LAFSPFTSA DALNAVTEG- IMTAELKNFL 
115453043_ DAVRASV-VD LDRFGKAVKL -AAFTPFSSA DALNAISEG- IMTDELRSFL 
115473885_ DAARASV-LE LQRFSKAVKL -AGFSPFSSA DALNAISEG- IMTDELRSFL 
224136093_ EAVRNSV-SD LNRFGKVVQL -TAFHPFESA DALNSVSEG- IMTDELRNFL 
224121958_ EAVRNSV-SD LNRFGKVVQL -TAFHPFESA DALNSVSEG- IMTDELRNFL 
42564104_A EAVRSSV-SD LSRFGRVVQL -TAFHPFQSA DALNAVSEG- YMSDELRSFL 
15223458_A EAVRTSV-SD LSRFGRVVQL -TAFHPFESA DALNAVSEG- VMTDELRSFL 
167534519_ DSVQDAV-QD LGKFGKICKL -KAIMPFRTA DALNMVSEG- MMPELLKDFL 
198417728_ PTVEKAV-LD FTLFASTVKL -VSFLPFKSG NALNAVSEG- IVHEDLKVFL 
41054986_D PQVEESV-LN VGKFSSVVKL -SAFFPFKSA GALNAVSEG- VVHADLKLFL 
301629187_ PQVEESL-LN VGKFNNIVKL -AAFSPFKSA SALNAISEG- VLHEDLKLLL 
71897255_G PQVEESV-LT VGKFHNVVKL -VAFSPFKSA SALNAVSEG- ILHEDLRLLL 
32483374_H PQVEESV-LN LGKFHSIVRL -VAFCPFASS VALNAVSEG- VVHEDLRLLL 
126090932_ PQVEECV-LN LGKFHNVVRL -VAFCPFSSS VALNAVSEG- VVHEDLRLLL 
71143106_R PQVEECV-LN LGKFHNVVRL -VAFCPFSSS VALNAVSEG- VVHEDLRLLL 
328792743_ PQVEASV-TD LSRFNSVVKL -IGFSPFKTA TALNNISEG- IAPEDLQLFL 
158301270_ PQVEASI-LD LSRFNAIVKL -VGFHPFKTA AALNAISEG- LVPDDLSGFL 
28572126_D PQVESSV-TD LAKFNSIVKL -AGFAPFKTA AALNAISEG- IVPQDLLSFL 
195502575_ PQVESSV-TD LAKFNSIVKL -AGFAPFKTA AALNAISEG- IVPQDLLSFL 
19074159_E -DGSQEA--- --------QV -VEIYKFGSI EALTLLARG- EVPSNLESFM 
303388988_ TDLSEEP--- --------RL -VETYKFESI EALGLLIKG- EVPSNLERFM 
159115589_ ADLVGAMMRT SSDVQKIVSL -VSFSKFPSV GALTSTFEK- DVSEELKKFV 
290980601_ QSINELFDSN NQSLSEYIKL -VSLESFQN- --LSETNKE- KLAKLLHQLT 
123491911_ PQYQKQF-IQ FNLFAKIVHL -EAFQPFPST VALTLLTEG- SLSDFYRTFL 
123483592_ DDLCAAF-SN PKQASKVVSL -QAFEPFTKT ESVQKLMNS- EVDDSLSNFL 
160331558_ ------L-KE KKEKNFSLEF -HSIYQFQTR EAMQKLIKG- KVPKNLIKFI 
67463018_E EKIKKEI--E KKGINEIVSL -EYLLKFENT QAVQAINDG- VMTSTLQKFL 
66828389_D VDINNFF-ET PEKASSFVSL -KKFYKFDGT DALTAIAEC- KVPESLSNFL 
154334676_ ---------- --------KL -KALLHFKST DALAQLVNG- ELSKPVRRFL 
157867002_ ---------- --------KL -KALLHFKST DALAQLVNG- ELSKPVRKFL 
71744594_T ---------- --------KL -KALLSFKST DALTQVVNG- ELAKPVRKFL 
71666652_T ---------- --------RL -KAMLQFKST DALTQVVNG- ELSKPVRKFL 
290978529_ KSVDEMF-AN SSKLSKNIKL -KSFENFKDT EALTAIVES- KLDKKLKKFL 
118363018_ QDLYKYM-ED EEQAKKLFTL -VAFTKFEDT DALAKLIKG- KIPKKLKKFL 
145508297_ ENIYDYL-QN EKQAKKLITP -FAFQQFKDT EALSKLING- KIPKKLSKFL 
145483905_ DNIYDYL-QN EKQAKKLITP -FAFQQFKDT EALSKLING- KIPKKLSKFL 
145548289_ DNIYDYL-QN EKQAKKLVTP -FAFQQFKDT EALSKLING- KIPKKLSKFL 
145520533_ DNIYDYL-QN EKQAKKLVTP -FAFQQFKDT EALSKLING- KIPKKLSKFL 
156085280_ DEVPSFF-QD GDTARSSVKL -SAFSKFNTT DALTALSES- RLGKQLKRLL 
84994888_T EEVYKYF-ED SDTAKSSVCL -KSFMKFKNS DAVNCLIES- RLGKGLRKFL 
71030948_T DEVYKYF-ED SDTAKSSVCL -KSFMKFKNS DAVNCLIES- RLGKGLRKFL 
256080098_ DDLAKAF-ED TATMNQLIQL -ERFVQFKDT DALSDIMEG- KLSKKLKKLL 
Nop58_Cyan EDLGAIFESD PERLGKFLKL -KAFQKFKDL EALAALSEG- KLSKSLKKFL 
68071611_P SDIAKYF-ET AEEGKKNVSL -YSFTKFKKF NAFNKLTES- KLGKVLKKFI 
83033133_P SDIAKYF-ET AEEGKKNVSL -YSFTKFKKF NAFNKLTES- KLGKVLKKFI 
82596319_P SDIAKYF-ET AEEGKKNVSL -YSFTKFKKF NAFNKLTES- KLGKVLKKFI 
124802116_ KDIEKCF-VT SEEARKNVSL -YSFSKFKKF NAFNKLMES- KLGKGLKKFL 
221055167_ KDIEKCF-RS AEEARKNVSL -YSFSKFKKF KAFNKLMES- KLGKGLKKFL 
156096723_ KDIEKCF-RN AEEARKNVSL -YSFSKFKKF KAFNKLMES- KLGKGLKKFL 
221481991_ NDLTSFF-AS AEVAQKSVHL -EAFAKFKDT HALLALRES- KVGKSLKKFL 
221505066_ NDLTSFF-AS AEVAQKSVHL -EAFAKFKDT HALLALRES- KVGKSLKKFL 
211965446_ NDLTSFF-AS AEVAQKSVHL -EAFAKFKDT HALLALRES- KVGKSLKKFL 
67624815_C DEIAEYF-QN PDKVQKSVSL -EAFLRFKDT SALTALVES- KLSKGLSKFI 
66359202_C DEIAEYF-QN PDKVQKSVSL -EAFLRFKDT SALTALVES- KLSKGLSKFI 
145605593_ DDLESRL-DT AEKINQELKL -KEFVKWDSA AAVGALLEG- KVPPMLAKLM 
116199941_ DNLSDRL-ST VDKIVKEIKY -KEFAKFDSA TALAGVIEG- KVTPKLAGLL 
171690132_ DNLTDRL-ST TEKIVKEIKY -KEFAKFDSA SALSGLVEG- KVTPRLQNLL 
85082081_N DNLAERL-NS VEKITKEIKY -KEFAKFESA TALAGVVEG- KVTPKLNSLL 
169605465_ D--------S PKDVSSLLKL -KKFQKFENA TALAALTDG- KVSSMLSNLL 
255938207_ DDIAEEA-ST AEGVSNLLKL -KSFQKFDSA SALASVMEG- KVTPRLASLL 
67525419_A DDLATEA-ST AEGVSNLLKL -KSFQKFDSA AALASVVEG- KVTPRLASLL 
115391473_ DDLSTET-AT PEGVSNLLKL -KSFQKFDSA TALASLVEG- KVTPRLAGLL 
50545655_Y ESILEEL-ST PELVTSQFKV -KGFSKFDSA SALNAIVDG- RVSDKLAALL 
68487670_C SSLVEDL-NT AEKVAEQFKI -HRFEKFQSA NALNAIIEG- KVSENLQKLL 
68487378_C SSLVEDL-NT AEKVAEQFKI -HRFEKFQSA NALNAIIEG- KVSENLQKLL 
241956228_ SSLVEDL-NT AEKVAEQFKI -HRFEKFQSA NALNAIIEG- KVSESLQKLL 
126136301_ SSLIEDL-NT ADKVAEQFKI -HRFEKFQSA NALNAVIEG- RVSDSLKKML 
294659466_ SSLIEDL-NT VEKVTEQFKI -HRFEKFSSA NALNAIIEG- RISDNLKKML 
254573164_ STLIQDL-NS ADKVVNQFKV -AAFSKFSSA NALTAVIDG- KVSNQLQKLL 
254584354_ PKLIQDL-DS SEKVLDEFKI -AAFSKFNSA NALNSITEG- KVTPQLQSLL 
255720480_ SSLIQDL-NT SDKVLKQFKV -AAFSKFGSA EALNSIVEG- KVSSQLQKLL 
302308805_ SSLVQDL-KS SENVLKQFKV -AAFSKFASA NALNSVIEG- KVSSQLEKLL 
50290483_C SSLIMDL-DS SEKVLKEFKI -AAFSKFNSA NALSAIIEG- KVSPQLEKLL 
50310897_K SSLIQDL-NS SDKVLNQFKI -AAFSKFSSA NALNSVIDG- KVSSQLEKLL 
156845723_ SSLIQDL-DS SDKVLKEFKI -AAFSKFNSA NALNSIIEG- KVSPQLQKLL 
6324886_Sa SSLIQDL-DS SDKVLKEFKI -AAFSKFNSA NALNSIIEG- KVSSQLEKLL 
224000962_ DDLHDKFFAD ATKAKKYVNL -VHFEPFSDT DAVAACIDG- KVPKSLKSFL 
219117097_ DDIHDTFFSD FGKASKFLEM -VSFKPFADT DAVSAMVEG- KVSKSLTSFL 
298711133_ DGIYDEF-ST PEKAAESVKL -KAFMTFADT DAVTEMIDS- KMGKSLKKFL 
jgi|Physo1 DDVFKHF-ST PEKAAKVLKL -KGFNAFKDT EAVTDMVDG- KMGKALKKFL 
jgi|Physo1 DDVFKHF-AT PEKAAKVLKL -KGFNAFKDT EAVTDMVDG- KMGKTLKKFL 
301108005_ DDVFKHF-ST PEKAAKVLKL -KGFNAFKDT EAVTDMVDG- KMGKTLKKFL 
268564594_ DNIWEEF-NT AEKAQEKYHS -WSC-RFR-- --------G- KAQQDLKETL 
17509449_C DNIWEEF-ST AEKAQENLQL -VSFKKFKTT GAVSEITEG- KLSKTLKKLL 
19114018_S DALIEDL-KS PEGASNLLKL -QSFAKFEST DALSALVEG- KVSSKLSSLL 
71014401_U KNLHESL-DS AEGASNLLKL -SAIHRFTNT EAVSAINEG- KMSKSLKKFL 
167538274_ ADLADVF-AT PDAANEAVKL -KGFHKFEDT EALTALTEG- KLSKGLKSFL 
198414366_ DDLNEIF-ST PENAANAVKL -KHFKKFEDT EALTAAVEG- KLSKSLKKVL 
110756904_ ENLYHEF-ET PEAASKIVKL -KHFEKFADT EALTAAVEG- KLCKSLKKIL 
328788216_ ENLYHEF-ET PEAASKIVKL -KHFEKFADT EALTAAVEG- KLCKSLKKIL 
347967305_ DNLYLEF-ET PEKANKIVKL -KHFEKFADT EALTAAVEG- KLSKPLKKAL 
17137636_D DNLYQEF-ET PEKANKLLKL -KHFEKFNDT EALTAAVEG- KVAKPLKKTL 
195471633_ DNLYQEF-ET PEKANKLLKL -KHFEKFNDT EALTAAVEG- KVAKPLKKTL 
115945866_ DDLFKSF-DS PEHASKVLKL -KQFEKFQDT EALTALVEG- KLGKGLKKIL 
115722917_ DDLFKSF-DS PEHASKVLKL -KQFEKFQDT EALTALVEG- KLGKGLKKIL 
115721341_ EE-------- ---------- ---------- -----LTEG- E--------- 
7706254_Ho DSLWKEF-ET PEKANKIVKL -KHFEKFQDT EALTALMEG- KINKQLKKVL 
120407050_ DSLWKEF-ET PEKANKIVKL -KHFEKFQDT EALTALMEG- KINKQLKKVL 
11120704_R DSLWKEF-ET PEKANKIVKL -KHFEKFQDT EALTALMEG- KINKQLKKVL 
50750286_G DSLWKEF-ET PEKANKIVKL -KHFEKFQDT EALTALVEG- KLSKNLKKIL 
57770424_D DSLWKEF-ET PEKANKVVKL -KHFEKFQDT EALTAMVEG- KLGKSLKKVL 
45361443_X DSIWKEF-ET PEKANRVVKL -KHFEKFQDT EALTALVEG- KLSKNLKKVL 
15240447_A EDLGTEF-YS AESARRM--- ---------- ---------- ----GLHKFL 
159464245_ EDLASDF-AT LEAAQKVVKL -KAFSKFENT EALTALVDS- KLSKGLKKFL 
302829671_ EDLAADF-QT LDQAQKIVKL -KAFSKFENT EALTALVDS- KLGKGLKKFL 
145344071_ EKLQDAF-ST VEGAKKMVSM -KAFSKFENT EALATLVDS- KVGKNLKKFL 
168002381_ EELYKEF-ET ADLARKMVKL -KAFEKFENT DALSHLVES- KLPKGLRKFL 
168007538_ EELYKEF-ET ADAARKMVKL -KAFDKFENT DALSHLVDS- KLPKGLRKFL 
115453023_ EDLWKEF-TT SDSARKVVEL -KAFNKFENT DALTLIIDS- KPTKGLRKFL 
115453025_ EDLWKEF-TT SDSARKVVEL -KAFNKFENT DALTLIIDS- KPTKGLRKFL 
224125484_ EDLGKEF-SS PDSARKVVKL -KAFSKFENT EALTKIIES- STSKGLRKFL 
224130810_ EDLGKEF-SS PDSARKVVKL -KAFSKFENT EALTKIIES- STSKGLRKFL 
15240445_A EDLGNEF-ST AKLARKMVKL -VAFDKFDNT EALAKLLEG- TPSKGLRKFL 
15229884_A EDLCKEF-DT PDSARKMVKL -KAFEKFDNT EALAKLLEG- APSKGLRKFL 
48477740_P ---------- -------GKI -IDGKIY--- ---------- --------LF 
16082600_T ---------- ---------- ---------- ---------- ---------- 
15790247_H ---------- ---------- ---------- ---------- ---RDADAAA 
41615131_N ---------- ----DEDGTL -LEYKPM--- -EFSEYKLKK GILESLKGEI 
21227695_M ---------- ----DSNGKT -LSSEVFPKD IRELALRSL- --------SL 
15668875_M ---------- ---------- --DNKEVSGL EDIEYKKEEI PFKLKTNKIA 
15679225_M ---------- ----SEDLEL -IDYEPFPD- -EIPAESQG- GVSPEERIML 
18313924_P ---------- ----DEANNI -VDKELYERK LDLIAIEES- NYVPELVALI 
284175624_ ---------- ------NGNI -VDYITNPDL GKITN-NEK- GIPFSAT--- 
118431777_ ---------- ----RDDGSI -EEYELFPSV EAVTRLEEE- GFTLAHEKLG 
20093997_M ---------- ----DEEGNL -IDHEPFPKD DEIVLKREG- EVLEEEEALL 
57640119_T ---------- ----DESGKL -IGSKPFSGK PEVSLLK-G- EPSDELIEFL 
18976432_P ---------- ----DENGNL -IEKRYFTDK PE-KVLK-G- EITKDLEELL 
161899496_ RISQKDLLKK YDNF------ -YPYSRSHNI IITLCHISSL KIQFFKDSNF 
123499264_ LDHLQEVIQE YKAP------ ---------- ---------- ---------- 
CMS485C_Cy GVSARTLLTD QKVV------ ---------- ---------- ---------- 
319430408_ ----MDLLEG LDD------- ---------- ---------- --PPSPQDAH 
154343680_ DEG--AHVTA ATL------- ---------- ----EEIPAY EEN----EVT 
146097431_ DEGFDAHVAT VTL------- ---------- ----EEIPAY EEH----EVT 
157874639_ EEGFDAHVAT VTL------- ---------- ----EEIPAY EEN----EVT 
71748470_T ETGWDGFGER VDQ------- ---------- SRRDEGLDIY LEE--TVGES 
71415663_T EGGWEEFAEE PQQY------ ---------- GEAEDAADIY EE---ATAQK 
71415634_T EGGWEEFAEE PQQY------ ---------- GETEDAADIY AEETLATAQK 
146163076_ ----QDFLKD LDDL------ -DDEEIVVDL QNLEG----- FDKVKTQNRN 
145527248_ -MIDKDFMQD LEDE------ -EEQQI---- ---------- ---VEAKQQV 
145497433_ -MIDKDFMQD LEEE------ -EEQQI---- ---------- ---AEAQQVE 
255716880_ RMDDEDLLND LD-------- -DFP----TT DESEGEEIVH DGSQENTGGE 
6321528_Sa MSSEEDYFDE LY-------- -DLA-DEVNE KEDIQTKKLT TVNCQEKFNP 
156849155_ ISDNEEFFRD LE-------- -DFGLDEVEE EQDEVIEPVF NEEVDDEVKF 
254580393_ SNTEEDFLQD LEG------- -DLG------ ------SFIG DESEEDELSK 
67478231_E NNIVDDFLED FLSG------ ---------- ---------- ---------S 
50307481_K ------LLDD EDYG------ -SVSDEESLD DGLSG----- --VTSGATES 
291001453_ MVMDDDGSTT TDEASSS--- -GPSLSSINL SSHAMFSGSY SHFVPDINNQ 
67591482_C ---------- ---------- ---------- ---------- ---------- 
66356892_C SSLQELLLKD LEDL------ -YSASSNINN GQISEDGK-- -YSDDE---- 
296004410_ ATLADSFLKD LEEF------ -EDEEEENNF IKRSNNRE-- -DEDND-DEE 
68077047_P ATLADTLLKD LEDL------ -EEEIK-KIK F-----EQ-- -YEEDD-YEE 
82540004_P ATLADTLLKD LEDL------ -EEEENFNNG I-----EE-- -EEEDD-Y-E 
221052654_ ATLADTFLQD LEEF------ -EEESNFIFD KISHVGEG-- -KEEDD-Y-E 
156094589_ ATLADTFLQD LEEF------ -EEESSFANF AGSHVEEA-- -KFQEG-YEE 
237835203_ STLAESFLCD LDE------- -EDEDDELES SDVSAKSSEQ KVEEDDLDSP 
156085393_ ASLVDSFLDD LEEL------ -EREEEEERA ENNTQISE-- -LCSDD-DAP 
84994798_T GTLADSFLAD LEDL------ -ENEDNEQEN SDLNKGNATE NFESDE-ETP 
71031040_T GTLADSFLAD LEDL------ -ENEDNEQEN SDLNDLNV-- -FESDE-ETP 
219112539_ STLADSLLDD LDDLS----- -VEDVADDAK NILQGETET- --------TH 
224002655_ --MADNLLDD LDDLSD---- -VEEETNNDD IDSNGEDDTF NGNGIDDGAD 
169607845_ ATLEQELMAD FDSG------ -DELADLEND FA-------- --PQADDGDE 
255940148_ MSTAEELLRD FED------- ---------- ---------- --DEEDFD-- 
67521606_A MSNAEELLRD FED------- ---------- ---------- --D-EDFEGA 
115491337_ MSNAEELLRD FDD------- ---------- ---------- --D-EDLQ-- 
145615603_ STLVDELLQD FES------- -GEAAESPDH DDLMG----- --DEEGASDG 
85116710_N SSTLDELLQD FEDS------ -GSEAGGEEY GDLLGV-DTT NEDDEGMGDE 
171680271_ SSYADELLDD FDDV------ -GEEQGNDDF FTDEGLAEAR --EGDGNEDA 
116206942_ STLADELLQD FESG------ -SEA---DDL FNEAGFSEER DEDADENEDA 
50288131_C IESEADLLAD LNDF------ -EDNEISDGG DELEDSIEDL DVTEAYDFKN 
71003690_U VHIDDADLDD LDDD------ -DDQVDGNAA KSSAAGRNAV QPAERDQAEV 
68492543_C TDYEQELLDD LSND------ -EQELEQTDN PQEEGGDG-- -----DEDGD 
68492342_C ---------- ---------- ---------- ---------- ---------- 
241951702_ TDYEQDLLDD LDSN------ -DEQEELQET NQVEQDNQ-- -----LQ--- 
294655824_ EDYERELLAD LSSD------ -EEESENL-N ENVENTIERI SSQYELKFED 
150865843_ QDYEKELLAD FDSD------ -VSLEEPLVT ENEGNSTN-- ------NHKT 
254571749_ MGLADDLVSD FSD------- ---------- ---------- DEELNSEGSK 
50546761_Y MGLADEILAD FSE------- -ENEEVEVME DATSQ----- TEVIATETTE 
268637621_ GDQDDLMLSD ---------- ---------- ---------- -----EMIEK 
19112086_S MSLADELLAD LDIEET---- -TETIDELGP DEENGISAEL EDLDITKISD 
268567458_ MSLAEELMAD FDDD------ -DD-DLEDIP DPAENFQG-K ELDDDEIEEA 
17510923_C MSLAEELMAD FDDD------ -DDEDLEDIP D-LENLKGVK KEEDDDIEEA 
301117294_ SSLADSFLED LDELSGS--- -SDEEETSTS SSNPS----- SNAEINSIDG 
Physo1_108 STLADSFLED LDS-GGS--- -SDEEETPTT SSELGASVAG VEAE-DDDDG 
Phyra1_713 STLADSFLED LES-GGS--- -SDEGETPTP ---------- VNAD-EAEDG 
159489170_ ATLAESFLAD LEDL------ -DEDEPEQ-- ----E----- SGEEEAAEAD 
302845292_ ATLAESFLAD LEDL------ -SEDEPGP-- ----E----- T-EQSEEEAD 
145345374_ ---------- ---------- ---------- ---------- ---------G 
79376494_A ---------- ---------- ---------- ---------- ---------M 
79320967_A ---------- ---------- ---------- ---------- ---------M 
238479022_ ---------- ---------- ---------- ---------- ---------M 
168040462_ ATLADSFLAD L--------- --ESDEEI-L EEVAE----- AAEEAADADE 
18406643_A ATLEDSFLAD LDEL------ -SDNEAEL-- DENDG----- DGKEEEDVDM 
297599878_ ASLPDSFLAD LDEL------ -SDNEAYP-E GEDEE----- ARNMEEDGDG 
224064342_ ATLADSFLAD LDEL------ -SDNDDIVDE DDDVE----- AGNMEEDVDG 
224128007_ ATLADSFLAD L-EL------ -SDNDANI-E EDDVE----- AGNMEEDVDG 
115470533_ ASLADSFLAD LDEL------ -SDNEAYP-E EENAE----- AVGMDED-GE 
115459832_ ASLADSFLAD LDEL------ -SDNEAYP-E EENAE----- AVGEEIG-DD 
167515864_ MSLHDQLLAD LDLED----- -EEDDLEETE GEVGE----- DEDEVQEQDA 
198423656_ MSLADELLAD LEDA------ -GIDEAVVDD NGEGD----- GIDDIEDGVS 
256084442_ -----MLLV- ---------- ---------- ---------- ---------- 
256085097_ MSLADELLAD LEGAET---- -SEELITDSL HEVEV----- TMLSVNKSDD 
48095215_A MSLADELLAD LEENDSRI-- -AEE------ -PEDF----- IPTSVSKT-- 
158300480_ MSLADELLAD LEDNDEDM-- -EGD--ASGG EEDAV----- IYDLKDEP-- 
21357435_D MSLADELLAD LE-NDNEL-- -EED--EMAA EDESL----- LAEKLAKPAP 
195495131_ MSLADELLAD LE-NDNEL-- -EEEDAEMAS AEDES----- LAEKLAKPAP 
115660754_ MSLADELLAD LEEIAE---- -EGIDDAENE KDEDD----- VIQDVT---- 
115971197_ MSLADELLAD LEEIAE---- -EGIDDAENE KDEDD----- VIQDVT---- 
41055536_D MSLADELLAD LEAGEDGLYP GGEEGESDGP GRQVD----- GLEDIPEE-- 
47498008_X MSLADELLAD LEEAAE---- -EEENLI--- EDDLE----- TIEEVQEE-- 
228480238_ MSLADELLAD LEEAAE---- -EEEGGSYGE EEEEP----- AIEDVQEE-- 
228480236_ MSLADELLAD LEEAAE---- -EEEGGSYGE EEEEP----- AIEDVQEE-- 
221136939_ MSLADELLAD LEEAAE---- -EEEGGSYGE EEEEP----- AIEDVQEE-- 
157819227_ MSLADELLAD LEEAAE---- -EEEGGSYGE EEEEP----- AIEDVQEE-- 

           ---------- ---------- ---------- ---------- ---------- 
           RRNVPPVDCV LGVSDEKLGK CILGFECIHV HEVLRVIRQS FARLT--GPI 
           ---------- ---------- ---------- ---------- ---------- 
           ---------- ---------- ---------- ---------- ---------- 
           ---------- ---------- ---------- ---------- ---------- 
           ---------- ---------- ---------- ---------- ---------- 
           ---------- ---------- ---------- ---------- ---------- 
           GKDYILRKTA LAVSEKMVEK ELR------- ---------- ---------- 
           QGIMKGESST IGVVDERLKL SLDGVPAESM VEISRGIKRH FLKLA--EQY 
           HLAFDKEKNN IGVFDSKLAF KLNNYLIVDC LKLIKTIRLY FDRII--NDI 
           EFN-----CV VLHCDGSLRK GLSMLGIEQS ENVMRGVRKA FGKLD--YDG 
           ELN-----NV VLHCDSTLRK GLDVLGIKQS ENIMRGVRKD YRKLD--YDS 
           INNSNKDEIL I-VGDPYIKM YISKFKKISS ---IYNLKKK ETKLD--NYF 
           HTQIKPQKFL LGVEDSKLAT KINNIQVINV LEIIRGIRFH FEKFV--FGL 
           EENIPKGKIQ IGVLDSKLAQ KMNQYETIGV FELFRGIRMH LVNFN--EDL 
           STNLPKSNFQ IAISDKGLAA GLQNLKSKNT AQVFRGIRTH FVDFN--RDY 
           STNLPKSNFQ IAISDKGLAA GLQNLKSKNT AQVFRGIRTH FVDFN--RDY 
           EQNLPKSEYE LGVADINLGK YLSGFNVVNI LELLRACRQF YLKKV--NDI 
           EQHLPKSQYE LGVADVNLGK YLSGFNVVNI LELFRACRQF YLKKV--SDI 
           EQNLPKNKYE LGVADINLGK YLSGFNIINV LELFRACRQH YLKKV--NDI 
           EQNLPKSQYE LGVADLNLGK FLSGFNIVNI LELFRACRLF YLKKI--NDI 
           EQNLPKSQYE LGVADLNLGK FLSGFNIVNI LELFRACRLF YLKKI--NDI 
           SLNMPKKGAR LAVVDPALGK SLSGFQVLDV IEILRGCRQH EMKHA--GDM 
           SQNLPSSDHV LAIVDVSLAK SLSGFKVIDV LELVRGCRLY ETKRA--GDM 
           SQNLPQSDHV LAIVDVSLAK SLSGFKVIDV LELVRGCRLY ETKRA--GDM 
           IQNLPVKKYN LGVGDASLGK TLSGYPVVDI NELLRGIRIH FTRIS--GDL 
           IQNLPVKKYN LGVGDASLGK TLSGYPVVDI NELLRGIRIH FTRIS--GDL 
           NFNLPKSQAA VGVCDPALGK SLAGFQIVNV QELHRGCRQH MKKLG--LPI 
           RGYFGK-RCL LGVSEPRFGA ALQGKKHVDI QELLRNIRQH FEKFA--EEL 
           EENLPSSDVL LCISDRKLAE SLKTISCSEL HEVYRALRFY FPKYS--FDE 
           EENVKR---V LGIVDEKLGS AISKIKCTGV NSVIRGIRTH FSKYT--EDL 
           KQTFSTEGVV LGVCDNKLSA SIGKISCLNT SEIIRCIRNH ISEFK--ADL 
           EANLKKNDTQ LGVLENKLGG AIQKITCFDV LGLCRGIRMH IHKFK--GDL 
           TAAFAEANWE LGVQDPKLGS AIHNIPVLNV AEICRCIRLH AEKLN--GDV 
           TAAFAEANWE LGVQDPKLGS AIHNIPVLNV AEISRCIRLH AEKLN--GDV 
           TAAFAEANWE LGVQDPKLGS AIHNIPVLNV AEISRCIRLH AEKLN--GDV 
           TSVLSEANWE LGVSDPKLGS AIHKFAVLNV VEMCRCLRLH AEKLQ--KDI 
           ---------- ---------- ---------- ---------- ---------- 
           ---------- ---------- ---------- ---------- ---------- 
           SSVLADVNWE LGVCDAKLGS AIHKFPVVNV VEIGRCLRMH AEKLK--GDI 
           QKELPKKHVV LGINDSKLAG SLTDLKLVGI TEILRGTRVH FERLP--HSL 
           QKSLPKKHVV LGINDSKLAG SLTDLKLVGI TEILRGTRVH FERLP--HSL 
           ELALPKSKVV LGVSDKKLAG EISGVECESV ADLLRGIRTH AEKLH--GDI 
           ELNLPKSKIV LGVVDKRLAG EISGIQCESV AALLRGIRTH AGKLQ--GDI 
           ELNLPKSKIV LGVVDKRLAG EISGVQCESV AALLRGIRLH ANKLQ--GDI 
           ELNLPKSKIV LGVVDKRLAG EITGVQCESV AALLRGIRVH AGKLQ--GDI 
           ETNLPKKTVT LGISERNLAG SIKNLSCESV ADLLRGLRQH SGKLQ--GDI 
           ELNLPKKKVS LGVQDKNLAT SIKAIECDST QDLLRGIRFH GDKLS--GDF 
           ---------- ---------- SIKFVDCESV QDMLRGVRLH ASKLR--GDM 
           ELNLPKKKVV LGLSDKALAG SIKFVDCESV QDMLRGIRLH ATKLR--GDL 
           ELNLPKKKVV LGLADKALAG SIKFVDCESV QDLLRGIRLH ASKLR--GDM 
           ELNLPKKKIV LGISDKNLGQ SIKNVECVNV HDLQRGIRLF GDRFD--GDL 
           DLNLPKQSVT LGISDKNLGP SIKYVDCFNS QDLIRGVRLH GEKLQ--GDL 
           DLNLPKKSVV LAVSDKNLGP SIKYVDCINA QDLLRGVRLH GAKLQ--GDL 
           ELNLPKSTVT LAISDKNLGP SIKYVDCINA QDLIRGVRLH GEKLQ--GDL 
           DLNLPKKNIT LAISDKNLGP SIKYVDCINA QDLIRGVRLH GEKLQ--GDL 
           DMNLPKKTVT LAISDKNLGP SIKYIDCMNA QDLIRGVRLH GDKLQ--GDL 
           DLNLPKKTVT LAISDKNLGP SIKFVDCINA QDLIRGVRLH GDKLQ--GDL 
           DLNLPKKSVV MAISDKNLGP SIKYVDCINA QDLIRGVRLH GEKLQ--GDL 
           ELNLPKETIG LGISDKNLGP SIKHVECHNV QDLLRGIRTF GFNLQ--GDI 
           ELNLPKKRIA LGVSDKNLGP SIKNVDVLNV QDFLRGIRVH GAKLQ--GDI 
           ELNLPKKRIA LGVSDKNLGP SIKNVDVLNV QDFLRGIRVH GAKLQ--GDI 
           ELNLPKKKIN LGVSDKNLGP SIKYVDCLNV QDFLRGIRVH GTKLQ--GDI 
           ELNLPKNKIA LGVSDKNLGP SIKYVDCLNV QDFLRGIRVH GDKLH--GDI 
           TLNLSKKSVI LGVQDRNLAS SIVGIPCDGS LELIRGVRQH AEKLA--GDL 
           EMNLPKAKFA LGVQDKGLAQ SISNVPCNST LEIVRGVRMH FSTFA--GNL 
           EMNLPKGKFA LGVQDKGLAQ AISSAPCNST LEIVRGVRMH FSTFA--GNL 
           EMNLPKAKFA LGVQDKGLAQ AISNAPCNST LEIVRGVRVH FATFA--GNL 
           EMNLPSASFQ LGCIEPGLAS AIQGFPCRDV KEIIRGIRVH FHRFD--GVG 
           EMNLPAPEFA LGVIDPALAT AIAGLSCRDV REILRGCRLH LTHFD--GSA 
           EMNLPTASYA LGVMDPALAT AISGVSCRDI REIARGCRAH LDTFE--GAA 
           EQNLPKAKYK LGVFEPKLGS IIQSIPCINV GEVLRGIRAN MARFA--ADM 
           ELNMPKAKFK LGVFEPKLGS VIQNIPCINV GEVIRGIRAN ISRFS--ADM 
           EQNLPKAKFQ LGVADSKLGN SIVKIPCVNV GEIIRGIRAY FTKFK--GDY 
           ELNLPKPKVN LGVAEPKLGS AILHIPCQNV NEFLRGIRFH FSRFK--GDI 
           ELNLPKAKVS LGVAEPKLGS AILSIPCQNV NEFLRGVRFH FSRFK--GDI 
           ELNLPKAKYS LGVVEPKVGS HISGIPCQNV QELLRGVRLH FDRFK--SDL 
           ELNLPKAKYS VGVMEPKVGS HISGIPCQNV QELLRGVRLH FDHFK--TDL 
           ELNLPKAKFS LGVAEPKIGS HIFKLPCQNV HELLRGVRLH FERFK--GDL 
           ELNLPKAKFS LGVAEPKIGS HIFKIPCQNV HELLRGVRLH FERFK--GDL 
           ELNLPKPKFS LGVSEPKIGS CIFKIPCQNV HELLRGVRQH FDRFK--GDL 
           ELNLPKPKFS LGLAEPKLGS HIFKIPCQNV LELLRGVRQH FDRFK--GDL 
           ETHLPKSKVT LGVSDYKLGQ AIAHIKCDTV PELIRGIRMH FSKMK--TLV 
           SSNIPKGEVL LGINDTRISG TIQGIRCTSV TEILRGLRLH FPNMT--QGE 
           ETNLPKKKPM LGVSDAKLGA ALQNLSIQGV AEIIRGVRLH FHSLT--QAA 
           ETNMPKKKAL LGVGDAKIGA AIQKIPCQGV AEILRGIRLH FHSLT--QSA 
           ETSMPKKKAL LGVGDAKIGA AILGYQCQGV AEILRGIRLH FHALT--QSA 
           ETHLPKKKVL LGVGDPKIGA AIQGYNCQGI AEILRGVRLH FHNLT--LSA 
           ETYLPKKKVL LGVGDPKIGA AIQGYNCQGI AEILRGVRLH FHNLT--LSA 
           ETYLPKKKVL LGVGDPKIGA AIQGYNCQGI AEILRGVRLH FHNLT--LSA 
           DSCIPKDEVV LGVADPKLGA NITNIKCDTI PEIIRGIRFH FHNLT--KSS 
           DTTLPKKQVT LGVSDAKLGA AIAEVQCSIV PEILRGIRFH FAGMT--QSA 
           DDFFAKKKCT LGIADAKLGA AITGVQCSFV PEILRGVRFH FAKLT--KSA 
           DDFFAKKKCT LGIADAKLGA AITGVQCSFV PEILRGVRFH FAKLT--KSA 
           RLVEVKSKET LVVNDQKLVE PLESRKVVYH DSVQRSMRSC VHEYN--SEY 
           KLAEVKDKEV LAVDDQKLVE PLSLRKVV-N DDVQRLIRSN VHKYS--REY 
           EKNTVDASEK LLVQDPHMVT ALKGVRAAIV VELSRGIRTH LASID--EHD 
           DQSL------ LMVCDEKLGA TIKDIECIIA IALTKLIRSR FEHLR--ANI 
           TTNVPYSGIT LGISDQKLAG TIAGYSCVNV REIIRGIRLN FTNFK--EDV 
           KTNIVGIKDQ LQVSDANLAH AIKGIECVGV PEIFRLIRSQ IEHLS--DTF 
           KNNLIN--CV LVVNDNRLKN SLKGENIFKK NAIFRILRKN FSKLP--NKD 
           KATIKEKEGK LIVVESGLSQ MIKGIETIGT IMIDRMIREK IEEIT--KEM 
           KKNVVKLNEQ LIVSDSKFGN AIKNIKVLTT QELIRGIRLQ LKSLN--QDL 
           KKNYLEVSEE LVVADAKLAK AIKAIPCVDT LPTFRALKQG IDSLS--EQL 
           KKNYLEVSEE LAVADAKLAK AIKAIPCVDT LPTFRALKQN IDSLS--EQL 
           KKNFVQITEE LAVADAKLAK AIKAIQCVDT LATFRALRAN LDDLS--EQL 
           KKNLVEITEE LAVADSKLAK AIKAIPCVET LATFRALRAN IDALS--EQL 
           KKQLA-KESK LAVCDKNLGA AIKGIQCVSV VALMRGIRNN LTQLG--KDL 
           KKNIIEIQET LAISDKKLGK SITGIEC--T MDLFKGLRLQ LCNMT--KEL 
           EKNVIEVQDQ IAVQDKKLAK QLQGLSCIVT EQLFRGIKSQ LTNLS--AEL 
           EKNVIEVQDQ IAVQDKKLAK QIQGLTCVVT EQLFRGIKSQ LTNLS--AEL 
           EKNVIEVQDQ IAVQDKKLAK QLQGLNCIVT EQLFRGIRSQ LTNLS--SEL 
           EKNVIEIQDQ IAVQDKKLAK QLQGLSCIVT EQLFRGIRSQ LTNLS--SEL 
           KKKVVKIVEP LGVCDKSLAI EIQKIDVVNT LEIARGLKGQ FFELS--SDA 
           TKNILSLTDE LAICDKALGM EIQNINVCKT SEIIRGLRMQ FHELS--EDT 
           TKNILSLTDD LAICDKALGM EIQNINVCKT SEIIRGLRMQ FHELS--EDT 
           KKLYVLRDDV LAVADKKLSV DINSIPTVLV QNLMRGIRTH IDNLE--SHM 
           KRNVES--DA VAVCEPKLAG IVKDLECVGL NEVMRGLRAR YSDLE--ETE 
           KKNIVKLDET LAICDKTLGG LIKDINIAST QEIIRGIKTH LYSFK--EDS 
           KKNIVKLDET LAICDKTLGG LIKDINIAST QEIIRGIKTH LYSFK--EDS 
           KKNIVKLDET LAICDKTLGG LIKDINIAST QEIIRGIKTH LYSFK--EDS 
           KKNIIKLNEP LALCDKTLGG LIKNINVTST QEIIRGIRTH LYELN--EDS 
           KKNIVKLNET LALCDKTLGG LIKNINVTST QEIIRGIRTH LYGLK--EDA 
           KKNIVKLNET LALCDKTLGG LIKNINVTST QEIIRGIRTH LYGLK--EDA 
           KKHLLDASAQ LAVSDKALGA AIRGIDVVTT HEIIRGIKEQ LSNLS--KDR 
           KKHLLDASAQ LAVSDKALGA AIRGIDVVTT HEIIRGIKEQ LSNLS--KDR 
           KKHLLDASAQ LAVSDKALGA AIRGIDVVTT HEIIRGIKEQ LSNLS--KDR 
           KKNIPPASES LAVADKVLGG LIKEIDVVKM QEVMRGIRNQ LTDLT--KDM 
           KKNIPPASES LAVADKVLGG LIKEIDVVKM QEVMRGIRNQ LTDLT--KDM 
           ET-VDEKKVS LAVADKNIGV ALQNITEIST TDLYRGIRTH LSDLL--ENF 
           NE-FDEKKVT LAVAESKLGS SIVNIKPIST TDLFRAIRQH LPELL--ENF 
           NE-FDEKKVT LAVAESKLGA SIKNIKPITT NELFRAIRQH LPELL--ENF 
           AE-INEKKVT LAVAESKLGA AINDIQPITT TDLFRAIRQY LPELL--ENF 
           QE-LDETKAS LAVADPKLAN AIASLKLIST QDVYRAIREH MVSLV--AEM 
           DG-IDEKKVS LAVADTKLGN SISDIQLITT NDIFRAIREH LTTLA--SDM 
           DE-IDEKKVS LAVADPKLGN AIGDISLITT ADIYRAIREH LPTLL--QDM 
           DE-IDEKKVS LAVADPKLGN AIGDIQLVTT TDIYRAIREH LPTLL--QDM 
           NE-FDEKKSA LVVADPKLGN AINPFDVVAS LDLFRAIREN LPSLT--KDL 
           ED-ASDKKAT LIVSEAKLGN AINNFQVVAS LDLQRAIKQF LPELD--SAL 
           ED-ASDKKAT LIVSEAKLGN AINNFQVVAS LDLQRAIKQF LPELD--SAL 
           ED-ASDKKAT LIVSEAKLGN AINNFQVVAS LDLQRAIKQF LPDLD--SAL 
           ED-ASDKKAT LIVSEAKLGN AINNFSVVAS LDLHRAIREF LPELD--SML 
           ED-VNDKKAT LIVSEAKLGN AINNFSVVAS LDLHRAIKEF LPELD--SAL 
           EE-ASDKKST LIVSDTKLAN AVNNFSVVVT LDLYRAVREY LPELS--KDL 
           DE-VKDKKST LIVSETKLAN SINNFNVVVT LDIYRAVKEY LPELT--NDL 
           DE-SADKKAT LVVSETKLAN AINNFNVVVT LDIFRAVKEH LPELS--NDL 
           AE-ASDKKST LVVSETKLAN AINNFNVVVT LDIYRAVKEY LPELT--GDL 
           DE-IKEKKAT LIVSETKLAN AINNFNVVVT LDIYRAVKEY LPDLS--SDL 
           EE-CTDKKAT LVVSETKLAN AINNFNVVVT LDIYRAVKEY LPELN--QDL 
           EE-AKDKKST LVVSETKLAN AINNFNVVVT LDIYRAVKEY LPDLN--TDL 
           EE-IKDKKST LIVSETKLAN AINNFNVVVT LDIYRAIKEY LPELS--NDL 
           KKQLKGKGDS LAIADKSLVA GIKGCTLAKT HELFRGIRCY LDDLG--SDL 
           KKKLKSNDLS VAVADKAIAA PLKDLKIVKS QEIFRGIRAH MDELD--EDL 
           TKNIVELKDK LAVSDSKLAN AIKSIKCVGV MELMRGIRGQ LDGLG--DNL 
           KKNV------ ---------- ---SIACVAV NEVMRGIRAN MDTLE--DDL 
           KKNVVGLKDK LAVSDKALGS LIKSISCVAV NEVMRGIRAN MDTLE--DDL 
           KKNVVGLKDK LAVSDKALGS LIKSIACVAV NEVMRGIRAN MDTLE--DDL 
           E--VVDETEK LAVGDAKLGN LIKSLNCVSI NELMRGVRAH IEDLH--EEM 
           K--SVDETEK LAVGDAKLGN LIKSLNCVSI NELMRGVRAH IEDLH--EEM 
           EG-LDSKSST LVVADPKLGN AINEFEIISV QDLYRGIREH LSSLA--SDL 
           TDEIVKEKEN LIVAESKLAS NIAGIQVTEL LDLYRGIREN LATLD--RDL 
           KDNIIEVQDT LAVPEAKLGT VIKGIQCVGV QELMRGIRSQ LSAVR--SDL 
           KKIVKDAHER LAVADAKLGQ AIKNLTCVAT QELMRGIRAH VDSLP--RDM 
           KKHCNELQEQ LAVADAKLGN AIKSLSCVAI QELMRCIRSQ IDSLP--KEI 
           KKHCNELQEQ LAVADAKLGN AIKSLSCVAI QELMRCIRSQ IDSLP--KEI 
           KKLVDDVQNE LLVADAKLGN AIKSLQCVSV QELMRCIRTQ SESLP--KEM 
           KKLLDDVQSS LLVADAKLGT AIKSVQCVGV QELMRCIRQQ ADSLP--REM 
           KKILDDVQSS LLVADAKLGT AIKSVQCVGV QELMRCIRQQ ADSLP--REM 
           KKVVKDAQAE LAVADAKLGS IIKNMNCVSI QELMRGIRSQ FDSLP--REM 
           KKVVKDAQAE LAVADAKLGS IIKNMNCVSI QELMRGIRSQ FDSLP--REM 
           ---------- ---------- ---------- ---------- ---------- 
           KKIVKEAHEP LAVADAKLGG VIKNLSCIVV NELMRGIRSQ MDGLE--REM 
           KKIVKEAHEP LAVADAKLGG VIKNLSCIVV NELMRGIRSQ MDGLE--REM 
           KKIVKEAHEP LAVADAKLGG VIKNLSCIVV NELMRGIRSQ MDGLE--REM 
           KKIVKDAHEQ LAVADAKLGG VIKNLSCIMV TELMRGIRSQ IEGLP--REM 
           KKVVKEAHEQ LAITDAKLGG VIKNLSCVAV AELMRGIRNQ MEGLP--REI 
           RKIAKEAHEQ LAIADAKLGG VIKNISCVMV TELMRGIRNQ IDGLS--REM 
           KNNCDG--EI LAVADPKLGD IITDIECVAV MELLRGVRSQ LTELD--NDL 
           KKHVDD--EK LALLDKKLGS IVQGLNVLQV LELSRGIRSQ LTGLA--ADL 
           KKNVND--ET LAVLDKKLGG IVQGLNVLQV LELSRGIRNQ LTGLA--ADL 
           SKHAG---ET LAVADSKLGA AIKGINCVGV MELMRGVRYQ LNELT--ADL 
           KKECG---ET LAIADSKLGK AISEINCVAV AELMRGLRSQ LSELA--HDM 
           KKQCG---ET LAIADSKLGK AISEINCVAV AELMRGLRSQ LSELA--HDM 
           QKHCG---ET LAVADSKLGN AIKKIDCLAV MELMRGLRNQ LTELG--QDL 
           QKHCG---ET LAVADSKLGN AIKKIDCLAV MELMRGLRNQ LTELG--QDL 
           RANCG---ET LAVADSKLGN AIKKIECVAV MELMRGVRSQ LTELA--QDL 
           RANCG---ET LGVADSKLGN AIKKIECVGV MELMRGVRSQ LTELA--QDL 
           KANCG---ET LAVADSKLGN IIKKIVCVAV MELLRGIRSQ LTELG--QDL 
           KANCG---ET LAVADSKLGN VIKKIDCIAV MELLRGVRSQ FTELG--QDL 
           KNLRENYFR- ---------- ---------- ------DLRN GRIPEEPSGE 
           ---------- ---------- ---------- ---------- ---------- 
           DAVRNGHAD- ---------- ---------- ------APEN WPAAED-DEY 
           DKLKSK---- --YELKILGR AYKGLD---- ------LPLN TKLINKANDN 
           RELPPEGFD- ---------- ---------- ------LKAE ES-----SEY 
           DELKEEWGDE IKLETST--- ---------- -IGEF-LRNN LFKVENNDEF 
           ERLTPE-YDE VVVEASP-SP EYAGFRNFE- -AGIH-LREN LEDIE----- 
           ERVKAKG-DK IVLEDPELAR KLVGVEIGEP SPVLVAFRQN FEKYS--EEY 
           VELLKKVNPE VVVENEAEVP KLQGYRVYE- -VSRI-FRES LPKVD--EDY 
           KKLVESGVGS LVVESEDTAR HFSGLSVVEN NVALS-ARER LVSLE--DDA 
           SA-------- -NFEGTKADR RLVFDGEVE- -AGEV-LRER ARELE--DEE 
           DELGSEGYTE FVVEDSELSR NLKGYNAAE- -AGEK-LRSS PEEFENWFDE 
           NSLKEKGYDE FVFEHPELSR RAKGFSATE- -AGER-LRSN PEEFE--FEE 
           NLLQILIYRI TSLFHIV--- ------KIGF YNYFHNNSNY SN-------- 
           ---------- ---------- ---------- ---------- ---------- 
           ---------- ---------- ---------- ---------- ---------- 
           VEGALQQRLH ALLQCAP--- ------RSRP SALLPELHEA LA-------- 
           LLSDDDALRY DSV-TER--- ------SSYL SGMLRRLSDY EQ-------- 
           LLSDDDALRY DSV-TER--- ------SSYL SGMLRRLSDY EQ-------- 
           LLSDDDALRY DSV-TER--- ------SSYL SGMLRRLSDY EQ-------- 
           IASDDDARRH NSVKTAR--- ------SGHM SSMLQKLSDY SE-------- 
           IASDD--LRF DSVKTLR--- ------SAYM SRMLQKLGDY SE-------- 
           ITSDDDALRF DSVKTLR--- ------SAYM SRMLQKLGDY SE-------- 
           EENAIQEFKT AFQKVQSKPN ------DAEF KKLYQKIQE- ---------- 
           EEESLLK--- ---------- ------DNKF LQHYQRVQEV SA-------- 
           DEPSLLK--- ---------- ------DNKF LQHYQRVLEV SA-------- 
           IRAFLDHYE- ----PFSKGQ ------PGSA VEVSKVYAYH VG-------- 
           F-EILPLFR- ----TLALIS ------PDSL STAQI-LPKI VD-------- 
           VSQLIDGYSI LKVDVLENQL ------PSSV SKVSK-NERI I--------- 
           LRSYIDHYQ- ------NYQN ------LDDV TSFPK-FEPS I--------- 
           EEIGEETFNE DNNQLKQIMK ------LEQW NEIIQQIEKY KE-------- 
           DILPSPSVSI SDFHAQFWHQ ------GADL DDLIQLAKHE TI-------- 
           STSGVATIVQ QQPQQPVIRD -------ENF NIHMEKIKEF VK-------- 
           ---------- ---------- ---------- ---------- ---------- 
           ---------- -------IIS -----NDRLF GKMIDSSTNV MN-------- 
           IVDAIEEFLN EK-KKNKRKE -----YDEEF LNMMNDIKTY MF-------- 
           IVDAIEEFLN DKKKKCERKE -----YDEDF LKTMNHIKNY II-------- 
           IVDAIEEFLN DKKKKCERKE -----YDEDF LKTMNHIKNY II-------- 
           IVDAIEEFLN EKIKKKERKE -----YDEEF LKIMNNIRNY VM-------- 
           IVDAIEEFLN EKIKKKERKE -----YDEDF LKMMSSIRDY VM-------- 
           IPDAVQEYEQ RQ-ENYVGVV -----DQPDF LELLDRVRAL ---------- 
           IIDAVEEYFS SV-SNPHFVK -----ND--L NGLLEKVRQL ---------- 
           IVDAVAEYFN TS-GSSENST -----KDPEI NSIVEKAKLL ---------- 
           IIDAVEEYFN TS-GSSENST -----KDPEI NSIVEKAKLL ---------- 
           KEFTGPRRFL DDPN--KHVN ------EVRY NEKN---NME KP-------- 
           GARTTSRR-- DDPSLKSHLS ------SIRA QDADTNTKMS AT-------- 
           EMVDEAQYAA GKKE-KK--G PADILQI--- ---------- DV-------- 
           VGEGEV---- -----EE--E PEQ--Q---- ---------- ED-------- 
           DGVEAI---- -----EE--D RDE------- ---------- LQ-------- 
           EGGEAI---- -----DE--D VDEEQQ---- ---------- QQ-------- 
           MSSDDEMGGV DRTDPEE--M KADKM-MAGI GDILE----- SQ-------- 
           EGEDEDEAVA DDSNAVE--D PEEAKHLGGV RDVLEKIAHY QA-------- 
           DMIDEE---- -AAAAAE--D EAEAKNLGAV RDVLEKIAHY EK-------- 
           DMMDEADGST TAANGDD--E KAEKMQLGGV RDVLEKIA-- QS-------- 
           QHYEANDDQS AKTLKDLV-- ---------- ---------- ---------- 
           DELDLTNT-T SSLNGSKVKQ ------VLEQ ID-------- ---------- 
           FNIQLQESNS SNIINEF--- ------DETI NDDL--LSKI YPLIP----- 
           ---------- ---------- ---------- ---------- ---------- 
           ---QLIESNS SNIINDLIEP ------DIEN NDDLIKLSKI YPLIP----- 
           KLRQLLNDEY NYSLQDRLDQ ------DITN VD----ITQI FPIIP----- 
           QLSELIAS-- NTVAGSILSE ------DISS ID----ITVV YPLIP----- 
           GSLNGGPSLH DLVNQDLADS ------VSGL SQVKPEVEKA IH-------- 
           PLSPTPLNNI NLDLSAAMVP ------LPQL RSISSGATQS TL-------- 
           KQIELINKHK DAPIESK--N ------SNKL TSLLTRVKNQ MI-------- 
           SAQKLPSEVA NFNDNNENYQ ------STRL RDIIEGTEKY ---------- 
           LEEAMDTSKY TSVH------ ------SGEY LALVAQLGIE LK-------- 
           TEEPMDTTKY ASVHKLA--R ------SDEY LALVKQLEVE LK-------- 
           VDESRPAKRK REGEDEE--T ------VNLY LSHVQKIQRY VD-------- 
           DAQSRAAKRK RPDTEQELEE ------K--- ---------- ---------- 
           NDDEQSAKRK RQTTEEELDT ------QDFY LAHVQEIQQF VD-------- 
           GMDDIET-NF DDLKAAK--S ------EPRY SDVLTRVRAA VAAAA----- 
           GMDDIEALNF DDLSAAK--S ------EPRY SDVLQRVRAA LSEAA----- 
           TTTA------ ---------S ------GKRA GAIDEGAE-- ---------- 
           DMTELNTLTY DDLDSSK--K ------SRRY ADIMQQVEEA LE-------- 
           DMTELNTL-Y DDLD-SS--K ------KSRY ADIMQQVEEA LE-------- 
           DMTELNTL-Y DDDS-SK--K ------SRRY ADIMQQVEEA LE-------- 
           EMAE-PILKF DDLDSAK--K ------SQRF HDIMKKVDEA MA-------- 
           DMADLET-NY DDLDNSK--K ------SQRY ADIMHKVEEA LG-------- 
           GMPCCEFLNH DDLNSSELHK ------TQRY NDIM------ ---------- 
           DLADIEALNY DDL-SSK--K ------TQRF NDIMQKVEDA LQ-------- 
           DLADIEALNY DDLDTSK--K ------TQRY NDIMQKVEDA LE-------- 
           DMLDLESLNY DDLDSSK--K ------TQCY NDIMQKVEDA LQ-------- 
           DMPDLESLNY DDLDSSK--K ------TQRY NDIMQKVENA LQ-------- 
           MEVDLQQLKD DSVKSAK--E ------GAQL RRILERIDHY QS-------- 
           MDTGQDSIDP NSIHSST--D --------QF KRVVQGIEDY CK-------- 
           ---------- ---------- ---------- ---------- AT-------- 
           FQSNGSVNVF KTASSFA--D APITANSDRL TNVMADLDRF AK-------- 
           --IEEEIKV- ASVREAK--D ------SIQL Q-VMSQIEKY SK-------- 
           --MEINLAV- ASIRECK--D ------SDRL SNVLSQIEKY A--------- 
           NLMDVDVTV- QSVRECK--D ------SERL KNTLQQIEHY AS-------- 
           NLMDVDVTV- QSVRECK--D ------SERL RNTLQQIEHY AS-------- 
           --MEIDTRE- SSIKSAK--D ------SQKL QSVLTQIKFY -Q-------- 
           --MEIDTRE- SSIKSAK--D ------SQKL QSVLTQIKFY -Q-------- 
           --MEVDYSST ESVTSAK--H ------SKPF AEIMDKISHY VG-------- 
           --MQVD-NA- ESVKSAK--D ------SKLF SEILLKIDGY IK-------- 
           --TQLDLSG- DSVKSAK--D ------SKMF AEIMMKIEEY IS-------- 
           --TQLDLSG- DSVKSAK--D ------SKMF AEIMMKIEEY IS-------- 
           --TQLDLSG- DSVKTAK--D ------SKMF AEIMMKIEEY IS-------- 
           --TQLDLSG- DSVKSAK--D ------SKMF AEIMMKIEEY IS-------- 

           ---------- ---------- ---------M DNALQMYKKK IKELHEVKTQ 
           AESRARVVVS LARARLQLGI EHADTGIVKV LMLIDELDNS LTRSASRLRA 
           ---------- ---------- ---------- ---------- ---------- 
           ---------- ---------- ---------- ---------- ---------- 
           ---------- ---------- ---------- ---------- ---------- 
           ---------- ---------- ---------- ---------- ---------- 
           ---------- ---------- ---------- ---------- ---------- 
           ---------- ---------- -REDRYVVAL VKALEEIDES INML------ 
           EAACLGLSHL MARNNVSYDK NRADNMIIQG VGHYETILKN TNSFFMRLQE 
           KKTRNGVAHF YSELKLKMSS SNLEFSIIQS SMILDQLDKD NNFFSTMCRE 
           KQMILGLAYG YSREKVEYNV KREDFIVINT VMLLEQVDKD INSYSMRIRE 
           KQMVLGLAYE YSREKVEYNV KREDFIVIHT VMLLEQVGKD INSYSMRIRE 
           SKLSHIISHN IYSIKLKINS KKLDNMIIYS IKLYEEIEKE IFHYYNIQKE 
           RKNLNNVAFF FSQSKMSLSF RKTDSTVVQS NSLLELIEKD LNFFSMTVKE 
           IKAQLGLAHS WSRNRIQFDV KRQDKPIINC IAVLEQLDKD VNTLCMRIKE 
           IQAQLGLAHQ VSRNKVKLDI NREDKHVTQA ISIIEQMDKD LNTLSMRIKE 
           IQAQLGLAHQ VSRNKVKLDI NREDKHVTQA ISIIEQMDKD LNTLSMRIKE 
           KHFNIGLGHS YSRSKLKLDP RKQDKSIINS IGTIESLDKN INLFSMRVIE 
           KHFNIGLGHS YSRSKLKLDP RKQDKSIINS IGTIESLDKN INLFSMRVIE 
           KHFNIGLGHS YSRSKLKLDP RKQDKSIINS IGTIESLDKN INLFSMRVIE 
           KNFNIGLGHS YSRSKLKLDP RKQDKSIINS IGTIESLDKN INVFSMRVIE 
           KNFNIGLGHS YSRSKLKLDP RKQDKSIINS IGTIESLDKN INVFSMRVIE 
           DKFHVGLGHN YSRTKLQVDP RRHDKPVVNC VALLDSLTKN LNSFAMRVRE 
           NNFQVGLGHS YSRSKLKFDP SKQDKPIINS VSLLDTLTKN LNSFAMRVRE 
           NNFQVGLGHS YSRSKLKFDP SKQDKPIINS VSLLDTLTKN LNSFAMRVRE 
           HKFQVGLGHS FSRNKLQFDP NKQDKSIVQS IALIDRLDKD INLFSMRCRE 
           HKFQVGLGHS FSRNKLQFDP NKQDKSIVQS IALIDRLDKD INLFSMRCRE 
           EKFQVGLGHS YSRSKMQEDP RKQDKPIMQS IALLDSLDKN INAFAMKLKE 
           SKAQLGLAHA LSRSRIQFNP QRNDHAVVQA IHLIDQLDKD INTFGMRVRE 
           SKAQIGLGHS YSRAKVKFNI YRNDNMIIQS INLLDQLDKD VNNFCMRVKE 
           RTAMLGLGHS YSRNKVKFNV NKQDTMAVQA IFLLDQMEKD MNTFSMRIKE 
           LKAQLGLGHS YSRSKVKFNV HKVDNMIIQS ICLLEQLDKD LNTFFMRLRE 
           EKAQLGLGHA YSRAKVKFNV NKSDNNIIQS ISMLDQLDKD LNTFTMRLKE 
           PRAQCGLGHA FSRNKVKFNV HRSDNMIIQA SALMEHMDKG VNLLGMRVKE 
           PRAQCGLGHA FSRNKVKFNV HRSDNMIIQA SALMEHMDKG VNLLGMRVKE 
           PRAQCGLGHA FSRNKVKFNV HRSDNMIIQA SALMEHMDKG VNLLGMRVKE 
           LRAQCGLGHA FSRNKVKFNV HRSDNMIIQS SALTEHMDKG VNLLGMRVKE 
           ---------- ---------- ---------- ---------- ---------- 
           ---------- ---------- ---------- ---------- ---------- 
           PRAQCGLGHA FSRNKVKFNV HRSDNMIIQS SALAEHMDKG VNLLGMRVKE 
           SKAQLSLGHS YSRSKVKFDV HRVDNMVIQS IALLDQLDKD INLFGMRIRE 
           SKAQLSLGHS YSRSKVKFDV HRVDNMVIQS IALLDQLDKD INLFGMRIRE 
           LRGSLGLGHA YSRNKVKFNV HRNDNHIIQQ IATLDALDKG INAGCMRVRE 
           NRAQLGLGHA YSRAKVKFSV HKNDNHIIQG IATLDALDKG INSGAMRVRE 
           NRAQLGLGHA YSRAKVKFSV HKNDNHIIQG IATLDALDKG INQSAMRVRE 
           NRAQLGLGHA YSRAKVKFSV HKNDNHIIQG IATLDALDKG INQGAMRVRE 
           DRSILGLGHA YSRAKVKFSV QKQDNHIIQA IATLDQIDKD LNQFCMRLRE 
           ERAQLGLGHS YSRAKVKFNV NRNDNMIIQA IAILDQLDKD INTFAMRMKE 
           DTAQLGLGHA YSRAKVKFSV QRDDNHIIQA IAILDQLDKA INTFSMRVRE 
           DTAQLGLGHA YSRAKVKFSV QRDDNHIIQA IAILDQLDKA INTFSMRVRE 
           DTAQLGLGHA YSRAKVKFSV QRDDNHIIQA IAILDQLDKA INTFSMRVRE 
           ERAQLGLGHA YSRAKVKFSV NKNDNHIIQA IALLDQLDKD INTFSMRVKE 
           ERAQLGLGHA YSRAKVKFSV QKNDNHIIQA IALLDQLDKD INTFAMRVKE 
           ERAQLGLGHA YSRAKVKFSV QKNDNHIIQA IALLDQLDKD INTFAMRVKE 
           ERAQLGLGHA YSRAKVKFSV QKNDNHIIQA IALLDQLDKD INTFAMRVKE 
           ERAQLGLGHA YSRAKVKFSV QKNDNHIIQA IALLDQLDKD INTFAMRVKE 
           ERAQLGLGHA YSRAKVKFSV QKNDNHIIQA IALLDQLDKD INTFAMRVKE 
           ERAQLGLGHA YSRAKVKFSV QKNDNHIIQA IALLDQLDKD INTFAMRVKE 
           ERAQLGLGHA YSRAKVKFSV QKNDNHIIQA IALLDQLDKD INTFAMRVKE 
           ERAQLGLGHA YSRAKVKFSV QKNDNHIIQA IALLDQLDKD INTFAMRVKE 
           ERAQLGLGHA FSRAKVKFSV QKNDNHIIQA IALLDQLDKD INTFAMRVKE 
           ERAQLGLGHA FSRAKVKFSV QKNDNHIIQA IALLDQLDKD INTFAMRVKE 
           ERAQLGLGHA FSRAKVKFSV QKNDNHIIQA IALLDQLDKD INTFAMRVKE 
           ERAQLGLGHA FSRAKVKFSV QKNDNHIIQA IALLDQLDKD INTFSMRVKE 
           AKAQLGLGHS YSRSKVKFNV NRSDNMIIQA IALLDTLDKD VNTFSMRVRE 
           AKAQLGLGHS YSRAKVKFNV NRADNMIIQA IALLDQMDKD INTFAMRVRE 
           AKAQLGLGHS YSRAKVKFNV NRADNMIIQA IALLDQMDKD INTFAMRVRE 
           AKAQLGLGHS YSRAKVKFNV NRADNMIIQA IALLDQMDKD INTFAMRVRE 
           EKAQLGLGHS YSRAKVKMNP ARSDNMIIQS ICLLDQLDKD LNTFAMRVRE 
           EQAQLGLGHS YSRGKVKFNP ARSDNMIIQS IALLDQMDKD LNTFAMRVRE 
           EKAQLGLGHS YSRSKIKFNP ARSDNMIIQS IALLDQLDKD VNTFAMRIRE 
           KRAQLGLAHS YSRAKVKFNV NKVDNMIIQA IALLDTLDKD VNTFVMRVRE 
           KRAQLGLAHS YSRAKVKFNV NKVDNMIIQA IALLDTLDKD INTFVMRVRE 
           EKAQLGLAHS YSRAKVKFNV NRSDNMIIQA IALIDTLDKD INTFIMRVRE 
           EKAQLGLAHS YSRSKVKFNV NRVDNMIIQS ISLLDTLDKD VNTFCMRVRE 
           EKAQLGLAHS YSRSKVKFNV NRVDNMIIQS ISLLDTLDKD VNTFCMRVRE 
           EKAQLGLGHS YSRAKVKFNV NRVDNMVIQA IFLLDTLDKD INSFSMRVRE 
           EKAQLGLGHS YSRAKVKFNV NRVDNMVIQA IFLLDTLDKD INSFSMRVRE 
           EKAQLGLGHS YSRAKVKFNV NRVDNMVIQA IFLLDTLDKD VNSFAMRVRE 
           EKAQLGLGHS YSRAKVKFNV NRVDNMVIQA IFLLDTLDKD VNSFAMRVRE 
           EKAQLGLAHS YSRAKVKFNV NRVDNMVIQA IFMLDTLDKD INSFAMRVRE 
           EKSQLGLAHS YSRAKVKFNV NRVDNMVIQA IFMLDTLDKD INSFAMRVRE 
           EKAQLGLGHS YSRAKVKFNV HRVDNMIIQA ISLLDQLDKD INTFSMRIKE 
           AKAQLGLGHS YSRAKVKFNV NRSDNMIIQS IALLDQLDKD INTFSMRVKE 
           SKAQLGLGHS YSRAKVKFNV NRADNMIIQS IALLDQLDKD INTFSMRVRE 
           SKAQLGLGHS YSRAKVKFNV NRVDNMIIQS ISLLDQLDKD INTFSMRVRE 
           SKAQLGLGHS YSRAKVKFNV NRVDNMIIQS ISLLDQLDKD INTFSMRVRE 
           CKAQLGLGHS YSRAKVKFNV NRVDNMIIQS ISLLDQLDKD INTFSMRVRE 
           CKAQLGLGHS YSRAKVKFNV NRVDNMIIQS ISLLDQLDKD INTFSMRVRE 
           CKAQLGLGHS YSRAKVKFNV NRVDNMIIQS ISLLDQLDKD INTFSMRVRE 
           GIAQLGLGHS YSRAKVKFNV NRVDNMIIQS IALLDQLDKD INTFSMRIRE 
           AVAQLGLGHS YSRCKVKFNV HRSDNMIIQS IALLDQLDKD VNTFSMRIRE 
           GVAQLGLGHS YSRAKVKFNV HRSDNMIIQS IALLDQLDKD VNTFSMRIRE 
           GVAQLGLGHS YSRAKVKFNV HRSDNMIIQS IALLDQLDKD VNTFSMRIRE 
           SERILCLAHK ISMGKVNLVP EKIDTIVIQS VSLLDDMDRD INLHCMRLKE 
           SERILCIAHK ISMEKVKIVP EKIDTMVIQS VSLLEDMDRD INLHCMRLKE 
           SSMAMGLAHS FSRYRVKFNA DSIDIMLIQA IALIDDTEKD INQFAMRLRE 
           DDLEETLSNN QAKI------ EKTDTMIVQS VSLLDELEKE VNTYVMRVKE 
           NLAQLGLAHG YSRAKVKFNQ HGDDNMIISS IVLLTTLDKD LNTFAMRLRE 
           RQLELGVSHE LSSKILKFSP SKVDSMIVHS VNLLEELDKE LNNYGMRVRE 
           KSKILSLTHS VFGEKIKIIG SKIDGMIIHA IRLFDEIEKS INSYSMRLRE 
           HSMELGLSHN WSSFKIKFSP EKIDTMIIQA VSLLDDLDKE INIYSMRVRE 
           NAMSIGLSHS YSRYKLKFSP DKVDTMIVQA ISLLDDLTTE INIYAMRARE 
           NQTALGLAHN LNRYKLKFSP DKVDMMVVQA VSLLEDLDKE INKYAMRTRE 
           NQTALGLAHN LNRYKLKFSP DKVDMMVVQA VSLLEDLDKE INKYAMRARE 
           NQTALGLAHN LNRYKLKFSP DKVDMMVVQA VALLEDLDKE INKYAMRARE 
           NQTALGLAHN LNRYKLKFSP DKVDMMVVQA VALLEDLDKE INKYAMRARE 
           QSMSLGLSHS LSRYKLKFSP DKIDTMIVQA ISLLDDIDKE LNIYVMRVKE 
           KSMTLGLAHG LSRYKLKFSS EKVDTMIIQA ISLLDDLNSE INNYMMRLRE 
           KNMTLGLAHG LSRYKLKFST EKVDTMIIQA IALLDDLDKE INNYMMRLRE 
           KNMTLGLAHG LSRYKLKFST EKVDTMIIQA IALLDDLDKE INNYMMRLRE 
           KNMTLGLAHG LSRYKLKFST EKVDTMIIQA IALLDDLDKE INNYMMRLRE 
           KNMTLGLAHG LSRYKLKFST EKVDTMIIQA IALLDDLDKE INNYMMRLRE 
           RSMSLSLSHS LARFKLKFSP DKVDIMVVQA IGLLDDLDRE ANNFGMRLKE 
           RSMALSLSHS LTRFKLKFSP DKVDVMIVQA IGLLDDLDRE VNKFGMRLKE 
           RSMALSLSHS LTRFKLKFSP DKVDVMIVQA IGLLDDLDRE VNKFGMRLKE 
           MRMRLGLAHS LDRYKLKCNP DKIDTMIVQA VGLMDELDKE INNYIMRAKE 
           RPMVLGLAHS LSRYKLKFSP DKIDTMIVQA IALLDDLDKE INTYAMRLRE 
           KLLKLSLSHS LNRFKLKFSA DKVDLMIIQA VGLLEDLDKE INVFSMRLKE 
           KLLKLSLSHS LNRFKLKFSA DKVDLMIIQA VGLLEDLDKE INVFSMRLKE 
           KLLKLSLSHS LNRFKLKFSA DKVDLMIIQA VGLLEDLDKE INVFSMRLKE 
           KLLKLSLSHS LNRFKLKFSA DKVDVMIVQA VGLLEDLDKE INVFSMRLKE 
           KLLKLSLSHS LNRFKLKFSA DKVDVMIIQA VGLLEDLDKE INVFSMRLKE 
           KLLKLSLSHS LNRFKLKFSA DKVDVMIIQA VGLLEDLDKE INVFSMRLKE 
           QQMAMSLAHS LNRFKLKFSP EKLDTMIIQA VALIDDLDRE LNNFAMRLKE 
           QQMAMSLAHS LNRFKLKFSP EKLDTMIIQA VALIDDLDRE LNNFAMRLKE 
           QQMAMSLAHS LNRFKLKFSP EKLDTMIIQA VALIDDLDRE LNNFAMRLKE 
           KTMALSLSHS LGRFKLKFSP EKIDTMIIQA VALLDDLDRE LNNYAMRLKE 
           KTMALSLSHS LGRFKLKFSP EKIDTMIIQA VALLDDLDRE LNNYAMRLKE 
           KTMSLGLSHS LSRHKLRFSA DKVDVMIIQA INLLDDLDKE LNTYAMRVKE 
           QEMSLGLSHS LSRHRLKFSP DKVDVMIVHA VSLLDDLDKE LNTYAMRVKE 
           KEMSLGLAHS LSRHKLKFSP EKVDIMIVHA VSLLDDLDKE LNTYAMRVKE 
           KEMSLGLSHS LSRHKLKFSP EKVDVMIVHA VSLLDELDKE LNTYAMRVKE 
           DSTRLGLAHS LSRHKLKFSP DKVDTMIIQS IASLDVLDKQ LNTYAMRVKE 
           STMSLGLSHS LARHKLKFSP DKIDTMIVQA IGLLDDLDKE LNTYAMRVKE 
           STMSLGLSHS LARHKLKFSP DKIDTMIVQA IGLLDDLDKE LNNYAMRVKE 
           STMSLGLSHS LARHKLKFSP DKIDTMIVQA IALLDDLDKE LNNYAMRVKE 
           ATMSLGLAHS LGRHKLKFSP DKVDTMIVQA IALLDDLDKE LNTYAMRIKE 
           KQMSLGLAHS MGRHKLKFSA DKVDTMIIQA IALLDDLDKE LNTYAMRCKE 
           KQMSLGLAHS MGRHKLKFSA DKVDTMIIQA IALLDDLDKE LNTYAMRCKE 
           KQMSLGLAHS MGRHKLKFSA DKVDTMIIQA IALLDDLDKE LNTYAMRCKE 
           KQMSLGLAHS IGRHKLKFSA DKVDTMIVQA IALLDDLDKE LNTYAMRCKE 
           KQMSLGLAHS MGRHKLKFSA DKVDTMIVQA IALLDDLDKE LNTYAMRCKE 
           STMSLGLAHS IGRHKLKFSA DKVDTMIVQA IALLDDLDKE LNTYAMRSKE 
           NKMSLGLAHS IGRHKLKFSA DKVDVMIIQA IALLDDLDKE INTYSMRCKE 
           SKMSLGLAHS IGRHKLKFSA DKVDVMIIQA IALLDDLDKE LNTYAMRCKE 
           SKMSLGLAHS IGRHKLKFSA DKVDVMIIQA IALLDDLDKE LNTYAMRCKE 
           SKMSLGLAHS IGRHKLKFSA DKVDVMIIQA IALLDDLDKE VNTYSMRCKE 
           SKMSLGLAHS IGRHKLKFSA DKVDVMIIQA IALLDDLDKE LNTYAMRCKE 
           SKMSLGLAHS IGRHKLKFSA DKVDVMIIQA IALLDDLDKE LNTYAMRCKE 
           SKMSLGLAHS IGRHKLKFSA DKVDVMIIQA IALLDDLDKE LNTYAMRCKE 
           NAMRLGLSHS LSRYKLKFSA DKVDTMVIQA IGLLDELDKE INTYAMRVKE 
           RAMQLGLSHS LSRYKLKFSA DKVDTMVIQA VGLLDELDKE INTYAMRVKE 
           KAMRLGLSHS LSRYKLKFSA DKVDTMIVQA IGLLDELDKE INTYAMRVKE 
           KAMTLGLSHS LSRYKLKFSA DKVDTMIVQA IGLLDELDKE INTYSMRVRE 
           KAMTLGLSHS LSRYKLKFSA DKVDTMIVQA IGLLDELDKE INTYSMRVRE 
           KAMTLGLSHS LSRYKLKFSA DKVDTMIVQA IGLLDELDKE INTYSMRVRE 
           NAMNLAVAHS LARYKVKFNP EKIDTMIVQA VSLLDDLDKE LNNYVMRTRE 
           NAMNLAVAHS LARYKVKFNP EKIDTMIVQA VSLLDDLDKE LNNYVMRVRE 
           NAMSLGLSHS LSRHKLKFSP DKVDTMIVQA IALLDDLDKE LNTYAMRVRE 
           NTMSLGLSHS LSRYKLKFSP DKVDTMVVQA IGLLDDLDKE INIYAMRVKE 
           TAMTLGLAHS LSRYKLKFSP DKVDTMIVQA IALLDDLDKE LNTYTMRVRE 
           TAMALGLAHS LSRYKLKFSP DKVDTMIVQA ISLLDDLDKE LNNYIMRCRE 
           TAMALGLAHS LSRYKLKFSP DKIDTMIIQA VCLLDDLDKE LNNYVMRCRE 
           TAMALGLAHS LSRYKLKFSP DKIDTMIIQA VCLLDDLDKE LNNYVMRCRE 
           TAMSLGLAHS LSRYKLKFSP DKIDTMIVQA QCLLDDLDKE LNNYMMRVRE 
           TAMALGLAHS LSRYKLKFSP DKIDTMIVQA QCLLDDLDKE LNNYMMRARE 
           TAMALGLAHS LSRYKLKFSP DKIDTMIVQA QCLLDDLDKE LNNYMMRARE 
           TAMTLGLAHS LSRYKLKFSP DKVDTMIVQA ISLLDDLDKE LNNYVMRCRE 
           TAMTLGLAHS LSRYKLKFSP DKVDTMIVQA ISLLDDLDKE LNNYVMRCRE 
           ---------- ---------- ---------- -ALLDDLDKE LNNYVMRCRE 
           AAMCLGLAHS LSRYRLKFSA DKVDTMIVQA ISLLDDLDKE LNNYIMRCRE 
           AAMCLGLAHS LSRYRLKFSA DKVDTMIVQA ISLLDDLDKE LNNYIMRCRE 
           AAMCLGLAHS LSRYRLKFSA DKVDTMIVQA ISLLDDLDKE LNNYIMRCRE 
           AAMCLGLAHS LSRYKLKFSP DKVDTMIVQA ISLLDDLDKE LNNYIMRCRE 
           AAMSLGLAHS LSRYKLKFSP DKVDTMIVQA ISLLDDLDKE LNNYIMRCRE 
           AAMSLGLAHS LSRYKLKFSP DKVDTMIVQA ISLLDDLDKE LNNYIMRCRE 
           APVSLELSHI LARYKLKITS DK--TMIILS ISLLDDLDKE LNTYTTSVCE 
           RPMSLGLSHS LSRYKLKFSP DKVDTMIVQA IGLLDDLDKE LNTYAMRVRE 
           RPMSLGLSHS LSRYKLKFSP EKVDTMIVQA IGLLDDLDKE LNTYAMRVRE 
           APMALGLSHS LSRYKLKFSP DKVDTMVIQA IGLLDELDKE LNTYSMRVRE 
           APMSLGLSHS LSRYKLKFSP DKVDTMIVQA IGLLDDLDKE LNTYAMRVRE 
           APMSLGLSHS LSRYKLKFSP DKVDTMIVQA IGLLDDLDKE LNTYAMRVRE 
           GPMSLGLSHS LSRYKLKFSP EKVDTMIIQA IGLLDDLDKE LNTYAMRVRE 
           GPMSLGLSHS LSRYKLKFSP EKVDTMIIQA IGLLDDLDKE LNTYAMRVRE 
           APMSLGLSHS LSRYKLKFSP DKVDTMIIQA IGLLDDLDKE LNTYAMRVRE 
           APMSLGLSHS LSRYKLKFSP DKVDTMIIQA IGLLDDLDKE LNTYAMRVRE 
           GPMSLGLSHS LARYKLKFSS DKVDTMIIQA IGLLDDLDKE LNTYAMRVRE 
           APMSLGLSHS LARYKLKFSS DKVDTMIIQA IGLLDDLDKE LNTYAMRVRE 
           VPDLRDFLLD FERERLKDEF SG-DQYLIKL YSIKKEINEI INLYLEKLIP 
           ---------- ---------- ---------- ------MDEI INKYYEKCLP 
           YDRLRDATRA ATRAAVRERE RADDQQLVHA VRTIGDLSDA ANEVAERAVE 
           FSYIRDVQYE VTIRELSESV SH-DWLIIQA IKALDDTNKI LNLMMERFRE 
           YSLLHKVTLE TVKLQVSQA- ---DQRIIQA VEALDDINET TNSLSERLFE 
           RKKMHYWSTE LTKKVIKSYA QQKDKIIIQV AEAISDLDKT LNLLSERLRE 
           ADFIHDALMS VARERLRESL RETDRFIIQS INALDELDEE TGKLIERLRE 
           RKLLFDVSDL ITRLKLRQAV ERRDLFIAQA ISALDDVDKI LNLIASRIRE 
           YNFLHELSLE YTRRKLRSAA QKRDLLAIQA VRAMDDIDKT INLFSERLRE 
           LSWLYEVEVE YTRRKLRGAA QKRDMLAAQA IRAIDDIDKT VNLFVARLRE 
           YELVYEVGMK LSKEKVRATV EERDQMIIQA INTIDDIDRI LNILTDRVRE 
           Y---FSVGVA LTRLRIQEQS GARDKMIIQA IEALDDIDKV INLLVSRLRE 
           Y---YKVGVA LTRMRIQEQS GARDKMVIQA IEALDDVDKV INLLVARLRE 
           ---------- ------YISP FKVNSTIVNS LSIYTSLSNC IQMVKTKVKS 
           ---------- --------PT SIDGSMTLTY ASTLLKLRKQ L---HSILTN 
           ---------- ---KDVKFSA ETLKRTFERN AAAVRETHSR LCEICRQVLA 
           ---------- ----AGQLD- ------LGTL GQLLPVLRDE AADVYRQLEA 
           ---------T IGRGKNSISD DPEYQYVSDC SSLVLRIEVE KSRVHVFLRA 
           ---------T TGRGKNCISD DPEYQYVSDC SSLVLRIEVE KSRVHVFLRA 
           ---------T TGRGRNCISD DPEYQYVSDC SSLVLRIEVE KSRVHVFLRA 
           ---------Q ENVKNTI-PD DPEYQFVIDS SNLVLRIEVE KSKAVVYARA 
           ---------Q EVVKKTILPE DPEYQFVIDS STLVLRIEVE KSKAVVYLRA 
           ---------Q EVVKKTI-PE DPEYQFVIDS STLVLRIEVD KSKAVVYLRA 
           --------YK GKQNVSNLAQ DDEYHVIIRS NEYAAIIERE IQAVHKFAKD 
           --------YQ IQDETID-AS HEEYHLILRS NEYSTIIDQE ILNIHKQLKD 
           --------YQ IQDETIN-AS HEEYHLILRS NEYSTIIDQE ILNIHKQLKD 
           ---------- ---ICRLMDE -KSPANAMLL SLVQPVIQQE VSLLRKLIAS 
           ---------- ---LKRILQQ -QEIDFIKLL PFFNE-IKSN IKLMHNFLIS 
           ---------- ----RNLLDK -KKYEFVELL PLLTR-LQEE ISCFYEYSKH 
           ---------- ----NELISR PNDEDLAQTL TILNS-LQNE ITVLHNLLKL 
           ---------Q QGDEIKKIEE DPQYQLVIQI PEMLLQISND EQILYNHIKD 
           ---------- ---IRDATNH TTEPYNVIKL GQLMPLFDTE LSMVFQCIVD 
           ----LTNSGK VIKTGESFQT DEEYPYILAS NSYTLSIDQD IDQLFIQLKL 
           ---------- ---------- ---------- ---------- ---------- 
           ------S--- --NYQLKDFG NEIYGTFQEI IDIVGIIDSK VSEKYECVKA 
           ------EEEE KKKEKEKDE- NVDDVMIEKC METILKIDTE ILNIHKYVKD 
           ------EEE- --AEKLKNEE GTKEVLIEKC IELIIKIDTE ILNIHKYLKD 
           ------EEE- --AEKLKNEE GTKEVLIEKC IELIIKIDTE ILNIHKYLKD 
           -------EEG SGADDEDNEE GGDEVLIEKC IELIIQIDTE ILNIHKYVKD 
           ------EEEG SGEDGEADEA DEDEVLIEKC IELIIQIDTE ILNIHKYVRD 
           ---------- --TPQDAEND NEELHLIEKC NERVIDIDKD ILNIHKFIKD 
           ---------- --A-LEKDWS HSELTLIEEC NQAVQEIDNE IINIYNYVRD 
           ---------- --S-LSKDVK ATEISFIDEC NKTVIKIDKE IINIFNYVRD 
           ---------- --S-LSKDLK ATEISFIDEC NKTVLKIDRE IINIFNYVRD 
           ---------- ----QSKDQD AEEYRLIVQS NKQLANLANE LSLTHIDLCT 
           ---------- ----SSKDED HHEHTLILSS NKHLVSLGHE IHRTHLELCR 
           ------VKTP EILDGESIED TPEYQLLKEA NEFSTQIDGE IQAVHKFIRD 
           ------KEGP D--------- ------VSND FDRSISTADE LTRLHKVLRD 
           ------EPAK A--------- ------VTNE FEVALSTADE LTRLHKSLRD 
           ------QSAP E--------- ------VTNE FEVAISTGDE LTRLHKVLRD 
           ------PPES QTGAIGNVED HPEYHLLTQS NSLSTQIDSE IVLVHKFIKD 
           ------QPAQ A-NDVGH-ED HPEYNLLTNA NRLSTLIDSE VALVHKFVRD 
           ------QPAQ SVDSVGN-ED HPEYHLLTQS NSLSTQIDNE IALVHKFIRD 
           ------QPAE AIDNVGSVED HPEYHLLTQS NGLSTQIDNE IVLVHKFIRD 
           ---------- --KYLGAKSN VDHKGLIVNL ETIKH-LSNE PEIIKTLLTE 
           ----HFMALA EPDLAGVLED SPEYHLIVKA NNVAVDVDNE VMVVHKFIRD 
           QLKQKIIQYS NEQELDNYEN SQEYKFILLI NELSTIINNE IERFHTLIKL 
           ---------- ---------- ---------- ---------- ---------- 
           QLKQKIIQYS NEQELNNFND NSQYKFILLI NELSTIINNE IDRFHTLIKL 
           ELQSHIEVYS RDDNCNN-NQ SEEYSFILMV NELSQVINQE ISLVHSFIKL 
           QLKKHIELYS --EETTD-DS EDQYKFILLV NELSGIINQE IIAYHQLLKT 
           ---------- -KIGDKPVDK VLERDFLSKC NEILDKIMDE VVIFHTFVRI 
           ---------- --ALTSNLEE NPEYHVIVGA NEYSVEIDNA VAELHNFIAT 
           --------KS LPEKGVKTGQ DSEHKLIVEC NQMAQEIQHE IYLIHKFVRE 
           ------KGTE KQAITGNIED DLEYHLIVDS NSIAMEIDDE ILRLHRLVKE 
           ------RPQD EVKVTAPLEA DPQYKLIVKL SHVAADIDNE INVIHKFVRD 
           ------RPQD EVKVTAPLEA DPQYKLIVKL SHVAADIDNE INVIHKFVRD 
           ----VDDASA NTKPQPLEEG SAEYELVVTS NDLMVQIDDE IEAVHRFIAD 
           ---------- ---------- ---------- ----TEIDDE IEAVHRFIAE 
           ----VDDATA AKPQQL--EG SAEYDLVVTS NDLMVQIDDE IEAVHRFIAE 
           D-----GGAG ERKQDVPLEE DPTYKLLVEC NRLAVDIDNE IAVVHNFIRD 
           STSTTGANGG DRRSSGPLEE DPTYKLLVEC NRLAVDIDNE IAVVHNFIRD 
           ---------- ---------- ----ALVVEC NALTVEVDNE VAVVHQYIKD 
           ---------- ----GSVLEY K---KLIVDC KQLLVDIENE IVIVQNFIRD 
           ---------- ----GSVLEY K---KLIVDC KQLLVDIENE IVIVQNFIRD 
           ---------- ----GSVLEY K---KLIVDC KQLLVDIENE IVIVQNFIRD 
           ------NGTE SSSKGLVAED DPEYQLIVEC NALSVDIDNE ITIIHNFIRD 
           ------KDSD GAEKGTVLED DPEYKLIVDC NQLSVDIENE IVIVHNFIKD 
           ---------- ---------- ---------- ---------- ---------- 
           ------KGSD VQDHGMVLED DPEYQLIVNC NALSVDIENE IVIIHNFIRD 
           ------KGSG VQDHGMVLED DPEYQLIVNC NVLSVDIENE IVIIHNFIRD 
           ------KGTD FSNQGSILEE DPEYQLIVDF NALSVDIENE IIIIHNFIRD 
           ------KGTD FSNQRSILEE DPEYQLIVDC NALSVDIENE IIIIHNFIRD 
           ------MPER T--IVGP-EE DEEYKLIVEA NNITAEIDNE IGVIHKFARD 
           --------PQ SSVAAGIIES NPEYKLIVES NNLTMEIDNE VNIIHKFTRD 
           -------QQN RN-------- ---------- ---------- ---------- 
           -------QKK RDRIHGPVEA DPEYQCIVEA NNLMVEIDNE INIIHKYVRD 
           ------IPRK SADIIGPVES DPEYQLIVEA NNMAVDIDDE IATIHRFTRD 
           --------RT TTEMVGNVES DPEYQLIVEA NNIAVDIDNE ISTIHKFVKD 
           ------RQRT AAEMLGSVES DPEYCLIVDA NAIAVDIDNE ISIVHKFTKE 
           ------RQRT AAEMLGSVES DPEYCLIVDA NAIAVDIDNE ISIVHKFTKE 
           ------DNPR KGEVMGPVEA NPEYQLIVQA NNLSVEIENE INIIHKFVRD 
           -------NPR KGEVMGPVEA NPEYQLIVQA NNLSVEIENE INIIHKFVRD 
           ------NQRK NSEVSGPVEA DPEYRLIVAA NNLTVEIDNE LNIIHKFVRD 
           ------KQPK ASEVMGPVEA APEYKVIVDA NNLTVEIENE LNIIHKFIRD 
           ------KQAN VSEVMGPVEA APEYRVIVDA NNLTVEIENE LNIIHKFIRD 
           ------KQAN VSEVMGPVEA APEYRVIVDA NNLTVEIENE LNIIHKFIRD 
           ------KQAK ASEVMGPVEA APEYRVIVDA NNLTVEIENE LNIIHKFIRD 
           ------KQAK ASEVMGP-EA APEYRVIVDA NNLTVEIENE LNIIHKFIRD 

           IKNMLFLDYD LECLDDYASV CCILASLNKE KTEELQEY-- ---AYGMEIE 
           CYSIHFPEVC RICLDDMDLV QLIANSPLRS SINAAGSFGS DELASLIATA 
           ---------- ---------- ---------- ---------- ---------- 
           ---------- ---------- ---------- ---------- ---------- 
           ---------- ---------- ---------- ---------- ---------- 
           ---------- ---------- ---------- ---------- ---------- 
           ---------- ---------- ---------- ---------- ---------- 
           ---------- ---------- --------NE KLEDIRAVKE SEITEK---- 
           WYSYHFPELK RIMDHHEEYV RTILAIQTKE KLGSFDQLVG KDVADKVRAA 
           LYSFHFPELS NLIKDNFNFC LLVKLIGDKK TLNNFKEIYN ERLTYEIIKS 
           IYGWVFPELS RALKDNREYI EVVRCFVNEE VGDKWLDLVS GERLTEIKEM 
           IYGWVFPELS VALKDNHEYI KAVKHFVDEE TEKEWKDIVD VEKLEKIKEL 
           WYSWHFPELS KIVTDPEMYS LLIKRIEKKE NLHDISDIVD DNIKKNIYQN 
           WYSKHFPELN LILSNNYLFA IAVKFIGNKK KIKELGILMN QKEAEKIFEI 
           WYGWHFPELA KIVTDNEVYT RLVDLFGPKT NADKVEEIID ADISQQVIDA 
           WYSWHFPELA KIVTDNRVFT RIVDTYGDKK NIEAIEELTD AELAKQIVEA 
           WYSWHFPELA KIVTDNRVFT RIVDTYGDKK NIEAIEELTD ADLAKQIVEA 
           WYSWHFPELK KIVTDVCMYC KLVNLIKIKE EFDKITEIND EQVTEKIVRV 
           WYSWHFPELK KIVTDVCMYC KLVNLIKIKD NFDKITEIQD EQVTEQIIKV 
           WYSWHFPELK KIVTDVCMYC KLVNLIQIKE KFDKINDIQN EDMTKNICKV 
           WYSWHFPELK KIVTDVCMYC KLVILIQIKE NFEKINEIQN EEMTENIEKV 
           WYSWHFPELR KIVTDVCMYC KLVILIQIKE NFEKINEIQN EEMTENIEKV 
           WYGWHFPELV KIVPDNKLYC QTVQIIQCKN KFSELKQLND DELVSSIQKA 
           WYGWHFPELC KLVPDNKTFC EAVKLLKKKE EYEPLSELLG EELALTVKKA 
           WYGWHFPELC KLVPDNKTFC EAVKLIKRKE EFDPLNELLG EELALTVKKA 
           WYSWHFPELA KIITDTEKFL KVAVLIGDKD KFEKISKIDD PSLEEDIFSS 
           WYSWHFPELA KIITDTEKFL KVAVLIGDKD KFEKISKIDD PSLEEDIFSS 
           WYGWHFPELV KICGDAEVYC KVLKVVQMKE QFHELLEAGS EEIRDEVVAA 
           WYSWHFPELA KLVSDIVLYC RLVCALGMRS EMKDVNSLGD EELTQRILRA 
           WFSYHFPELS KIVPDNPTFV KVVGLIRTRA GAEALEAL-N SQVASDIIES 
           WYSWHFPELY NILNDNTKFV KSVLIIQNRH SIKELIKITD EETAEEIIKA 
           WYSWHFPELL KIIESQVHFA KLAKLIQNKK NLEEIKEIDN ESLAKDVLSA 
           WYGWHFPELV KIVKKNDAYA KCALAIKTRS SLEQLNDIKD EEVTEQVVRA 
           WYGWHFPELA KEVPEPLKYA NVALLIGNRC SLDRLGDIGD EALAARVYEK 
           WYGWHFPELA KEVPEPLKYA NVALLIGNRN SLDQLGDIGD EALAARVYEK 
           WYGWHFPELA KEVPEPLKYA NVALLIGNRN SLDQLGDIGD EALAARVYEK 
           WYGWHFPELA KEVPEPLKYS KVALLIGSRS TLEQIAEIGD EALAARVYEK 
           ---------- ---------- ---------- ---------- ---------- 
           --GWHFPELA KEVPEPLKYA KVALLIGSRS TLEQIADIGD EALAARVYEK 
           WYGWHFPELA KEVPEPLKYA KVALLIGSRS TLEQIADIGD EALAARVYEK 
           WYSYHYPELF RLAPDQYKYS RLAVAILDRN KMNEILEIND AEKTAQIIEA 
           WYSYHYPELF RLAPDQYKYS RLAVAILDRN KMNEILEIND SEKTAQIIEA 
           WYGWHFPELI KIVSDNVTYA RLVLLIGNKK ELSDIAAVED GDKAQAIIDA 
           WYGWHFPELI RIVSDNGTYA KVVLAVGNKK SLEELANVQD EDKAKAIIQA 
           WYGWHFPELI RIVSDNGTYA KLVLAIGNKG TLEDLANVQD QDKAEAIIQA 
           WYGWHFPELI RIVSDNGTYA KMVIAVGNKK TLEEIANVQD QDKAEAVIQA 
           NYGWHFPELS KIVSNNDQYA KLVLAIGDKS RLDDLAAVDD EGVAQAIVKA 
           WYSWHFPELS KIVGDNYKYA VIVTLVGDKT TIEDLAAVDD KDIAQSIINA 
           WYSWHFPELI KIVSDNQRYA QLALFIKDKK TLEDIAALDD EGVAQSIIDA 
           WYSWHFPELI KIVSDNQRYA QIALFVKDKA ELDDLAALDD EGVAQSIIDA 
           WYSWHFPELV KIVSDNQRYA ELALFIKDKQ TLEDIAALDD EAVAQSIIDA 
           WYGWHFPELA KLVNDNYNFA KLALYIKDKS ELDDIAAIDD AGLAQQIIDA 
           WYGWHFPELA KLVPDNYNFA KLVLFIKDKT SLDDLAALDD AAIAERVMDN 
           WYGWHFPELA KLVPDNYKFA KLVLFIRDKA SLEDLSAIED AGIAERVISN 
           WYGWHFPELA KLVPDNYTFA KLVLFIKDKA SLEDLAAVED AGIAERIIDN 
           WYGWHFPELA KLVPDNYTFA KLVLFIKDKA SLDDLAALED SGIAQRVIDN 
           WYGWHFPELA KLVPDNYKFA KLVLFIKDKA SLDDLTAIDD AGIAERVIDN 
           WYGWHFPELA KLVPDNYKFA KLVLFIKDKA SLEDLSEIND AGISERVIDN 
           WYGWHFPELA KLVPDNYKFA QLVLFIKDKA SLDDLSAIND AGVAERVIDN 
           WYGWHFPELA KIVPDNYEYA RLALFIKDKA SLDDVAQFDD AGVAQKVIDA 
           WYGWHFPELA KIVPDNYSYA KLALSIKDKA SLDDVAAIDD SGLAQRVIDN 
           WYGWHFPELA KIVPDNYSYA KLALSIKDKA SLDDVAAIDD SGLAQRVIDN 
           WYGWHFPELA KIVPDNYNFA RLTLFIKDKA SLEDIAALDD SAIAQKVIDN 
           WYGWHFPELA KIVPDNYTFA KLALFIKDKA SLDDIAALED SGVAQRIIDN 
           WYGWHFPELV KLTTDNLTYA KLAKLIRNKE RLEDMTDIGD ETTAKNILDA 
           WYSWHFPELV KIVNDNYVYA RCASFIKNRS TLDELSKILD EDKAQQILHA 
           WYSWHFPELV KIVNDNYVYA RCASFIKNRN TLDELSKILD EDKAQQILHA 
           WYSWHFPELV KIVNDNYVYA RCASFIKNRS SLDELSKILD EDKAQQILHA 
           WYCWHFPELR ELVKDNYMFA RCAAYIKDRA AFEGLNEIMD EELAAAILKA 
           WYSWHFPELK DLVKDNYMYA RCAAFIKDKK SLDGLIEIGD EEVANAVVSA 
           WYSWHFPELK DIVKDNIMFA RAAAFIQDKN SLK---IVGD EDLAKQVIAS 
           WYSWHFPELV KIVNDNYQYA RLALVVKDKG GLEAMTEIGD EAKSKEILDA 
           WYSWHFPELV KIINDNYQYA RLALVIKDKS TLEAMSEIGE ESKAKEILDA 
           WYGWHFPELV KVVNDNYMYA RLALVIKDKA TLEALKEIGD EDKAKEVIEA 
           WYSWHFPELV KIVNDNYTYA KLVKFVKDKS SLSEITEVGD EDKAREVIEA 
           WYSWHFPELV KIVNDNYSYA KLVKFIKDKS SIADLTEVGD EDKAREVIEA 
           WFGWHFPELV KIVNDNYIYA KLADYIKDKS ELKKLADLGD EDKAKEVVEA 
           WYSWHFPELV KIVNDNYVYS KIAKFVVNKS DLKALADIGD EDKAKEIVEA 
           WYSWHFPELA KIVNDNYLYA KLAKFIDDKS KLDELTDLGD EDKAKEVVEA 
           WYSWHFPELV KIVNDNYIYA KLAKFIDDKS KLDALTDIGD EDKAKEVVEA 
           WYSWHFPELV KIVNDNYLYA KVSKIIVDKS KLEMLTEAGD EDKAREVIEA 
           WYSWHFPELV KIVNDNYLYA RVSKMIDDKS KLDMLTEVGD EDKAKEVIEA 
           WYSYHFPELS KIVADNIVFA RIAHLIGRRS SLDKLEELMD SAKAQQIIDA 
           WYSYHFPELV KISSDNFMYC RLVKAIGNRK AMNQLEEIMD SAKAQGIISA 
           WYGYHFPELI KIVSDNSTYC KLAKLIGNRK ELEAMEEIMD SAKAQAILDA 
           WYGYHFPELI KIVSDNYTYC RMAKYIGNRK ELEEMEEIMD SAKAQAVLDA 
           WYGYHFPELI KIVSENYTYC RLAKFIGNRK ELEGLEEIMD GAKAQAILEA 
           WYGYHFPELV KIINDNATYC RLAQFIGNRR ELDKLEELMD GAKAKAILDA 
           WYGYHFPELV KIVNDNATYC RLAQFIGNRR ELEKLEEIMD GAKAKAILDA 
           WYGYHFPELV KIINDNATYC RLAQFIGNRR ELEKLEEIMD GAKAKAILDA 
           WYSYHFPELV KIVPENYMYA KVAKLIKNRK ELEALEEIMD SAKAQAIIDA 
           WYSYHFPELV KIVPDNYMFA KVAHFIKDRK SLDELEELMD SEKAKAVLDA 
           WYSYHFPELV KIVPDNYMFA KAAKFIKDRK NLDDLEKIMD SAKAQAIIDA 
           WYSYHFPELV KIVPDNYMFA KAAKFIKDRK NLDELEKIMD SAKAQAIIDA 
           WYGFHFPELS SVTDNNRKYL DLVVAIGRKG RIEMIREVIG DGCE-KVMRL 
           WYGFHFPELS SVTDNNRKYL RLVVAIGRKE SIEELKEIAK DEWE-RIVSL 
           WMVWHFPELI TIVPDNIDYA RTVVVLRDRR HLETTSGFAS KDQAYAIISA 
           WYGWHFPELA KILSDDSLYI ETVLCLQNRS NANPLTNF-T QALALQVREG 
           WYSVYFPELS SLIDDHATYA HAVQAVGHRE NVVALKELKD DDLVSKIQHA 
           WYGWHFPELK NVTSDNFIYA NIVLKVGRRE KVEELDKLLN AEQSEEVVRI 
           WYGWHFPELS SFISDNILFA KTVSLIETKN RVFDLSEFFS PNLSTQIKEA 
           WYGWHFPELS KYINDHMAYC QLVNKIGMRE NANDMKEYVE PVVEEEIKNA 
           WYGWHFPELG KLITNHTQYA NAIKAMGNRK SADDFTDILP EEVAEEVKEA 
           WYGWHFPELG KIVNDNVAYC KIVLAMKTRF NADDFSDFLE EEMEQKVKEA 
           WYGWHFPELG KIVNDNVAYC KIVLAMKTRF NADDFSDFLE EEMEQRVKEA 
           WYGWHFPELA KIVNDNILYA KIVLAAKTRF NVDDFSDFLE EELEQKVKDA 
           WYGWHFPELA KIVNDNLLYA KIVLAAKTRF NVDDFSDFLE EELEQKVKDA 
           WYGWHFPELS KVLRDNSAYI KTVLCLQNRN NAKPLTDVLP EDLAKEVREA 
           WYGWHFPEMG KIVTDSLIYT KVVNAVGMRH KCSDLSGILP EDLEKEVKQA 
           WFGWHFPELG KII------- RQITSYMLRL LKLDLSGILP DNLEADVKQA 
           WFGWHFPELG KIITDNLIYA KVVKAIGMRI KTQDLSGILP DNLEADVKQA 
           WFGWHFPELG KIITDNLIYA KVVKAIGMRI KTSDLSGILP ENLEADVKQA 
           WFGWHFPELG KIITDNLIYA KVVKAIGMRI KTSDLSGILP DNLEADVKQA 
           WYGWHFPELS HIVPDMTLYS RAVRQIGIRG STLELESFLP KDVVDEIKKA 
           WYGWHFPELD KIVSDNLLYA KVVKMIGMRE NANKLSDLLP DDVCKEILQA 
           WYGWHFPELD KIVSDNLLYA RVIKRIGMRE NANNLSDILP EDVCKEIVQA 
           MYGWHFPELS KIVLDNVTYV KVVKRIGHRT N-NDLSDLVP DEIASQIREA 
           WFGWHFPELS KLVPDNALYA KLIAQMGTRR GVRDWEQFGD QVHREAVESA 
           WYGWHFHELG KVV-DNQIYA KCVKIIGFRN NANNLLEETT EEIQKEISQL 
           WYGWHFPELG KVVSDNKIYA KCVKIIGFRN NANNLLEETT EEIQKEIKQL 
           WYGWHFPELG KVVSDNKIYA KCVKIIGFRN NANNLLEETT EEIQKEIKQL 
           WYGWHFPELG KVITDNKIYA KCVKLIGFRN NANNLLEETT EEIQKEIKQL 
           WYGWHFPELG KVITDNKIYA KCVKLIGFRS NANNLLEETT EEIQREIKQL 
           WYGWHFPELG KVITDNKIYA KCVKRIGFRS NANNLLEETT EEIQREIKQL 
           WYGWHFPELS KIVTDNLIYA KTVQLVGFRS NTNELSPLLP DEIAAEVKMS 
           WYGWHFPELS KIVTDNLIYA KTVQLIGFRS NTNELSPLLP DEIAAEVKMS 
           WYGWHFPELS KIVTDNLIYA KTVQLIGFRS NTNELSPLLP DEIAAEVKMS 
           WYGWHFPELG KIISDRDVYA NCIKVIGFRH CTDNLQSNIP SEMEAEIKQA 
           WYGWHFPELG KIISDRDVYA NCIKVIGFRH CTDNLQSNIP SEMEAEIKQA 
           WYGWHFPELG KILNDNLAYA RVILTLGMRS NAKDLSEILP EEIETAVKAA 
           WYGWHFSRVG Q----NLARQ PV-------- ---------- --IETAVKAA 
           WYGWHFPELA KILPDNLSYA KIIVTLGVRT NAEDLSEILP HEIEAAVKSA 
           WYGWHFPELA KILPDNLSYA RIIVTMGMRS NATDLSEILP HEIEAAVKAA 
           WYGWHFPELA KILNDNMAYS RVVLKMGFRT NAEDLSGILP EEIEAAVKAA 
           WYGWHFPELA KILNDNIAYA KLVLKMGMRS NWSDLAEILP EEIEGAVKAA 
           WYGWHFPELA KILNDNIAYS RLVLKMGMRS NFNDLAEILP EEIEAAVKAA 
           WYGWHFPELA KILNDNIAYA KLVLKMGMRS NFSDLAEILP EEIEGAVKAA 
           WYGWHFPEMA KIVADNIAYA RVIKTMGYRS NAEDLSEVLP EEVEAALKVA 
           WYGWHFPELA KMITDSAAYA RIILTMGVRS NAEDLSEILP EEVEEQVKAA 
           WYGWHFPELA KMITDSVAYA RIILTMGVRS NAEDLSEILP EEVEEQVKAA 
           WYGWHFPELA KMITDSVAYA RIILTMGVRS NAEDLSEILP EEVEEQVKAA 
           WYGWHFPELA KMIVDSVAYA RIILTMGVRS NAEDLSEILP EELEEQVKSA 
           WYGWHFPELA KMITDSVAYA RIILTMGIRS NADDLSEILP EEAEEQVKSA 
           WYGWHFPELA KIVTDSVAYA RIILTMGVRT NADDLSEILP EEVEQQVKTA 
           WYGWHFPELA KIVTDLVAYA RIILTMGVRS KAEDMSAILP EEIEERVKAA 
           WYGWHFPELA KIVTDSVAFA RIILTMGVRS NAEDLSEILP EEIEERVKAA 
           WYGWHFPELA KIVTDSVAFA RIILTMGVRS NAEDMSEILP EEIEERVKSA 
           WYGWHFPELA KIVTDSVAYA RLILTMGVRS KAEDMSEILP EEIEERVKAA 
           WYGWHFPELA KIVTDSVAYA RIILTMGIRV NAEDMSEILP EEIEERVKTA 
           WYGWHFPELA KIVTDSVAYA RIILAMGVRS KCDDLSEILP EEVEERVKTA 
           WYGWHFPELA KIVTDSVAYA RIILTMGIRS KAEDLSEILP EEIEERVKTA 
           WYGWHFPELQ GIVNDNAQYS KLVLKCGYRS SFEDLSQIEE ESIEAAVKEA 
           WYGWHFPELQ GLVGDNAKYS KLVLKAGMRP TFNDLSDIEE EDVEAAVKEA 
           WFGWHFPEMA KIINDNMMYA KVVVRMGVRT ECNDFSDIED EDMVKDLKEA 
           WFGWHFPEMG KIVTDNLQYA KCVLKMGVRS NVKDFSDILS EDVEASMREV 
           WFGWHFPEMG KIVTDNLQYA KCVLKMGVRS KVSDFSDILS EDVEASMREV 
           WFGWHFPEMG KIVTDNLQYA KCVLKMGMRT QVSDFSDILS EDVEASMREV 
           WYGWHFPELG KTIQDHQAYA KIVKAIGMRQ NCNDLSSILP EELETKVKED 
           WYGWHFPELG KTIQDHQAYA KIIKAIGMRQ NCNDLSSILP EELEEKVKED 
           WYGWHFPEMG KIIQDNLAYA RVIKAMGMRT KCEDFSDILP EEIEATLKSA 
           WYGWHFPEMG KIITDNLAYA KVIRAMGFRT NAADFSEILP EEIEETLKAA 
           WYGWHFPELG KIITDNNAFV RTVLTTGNRK NMSDLSEILP EEVEQDAKEA 
           WYGWHFPEVG KVVTDHLAFA KVIKKMGVRT NASDLSDVLP EEIEKEVVAM 
           WYGWHFPELG KIITDNIAFV KTVKIIGTRE NTNDLSDILP EDVEEKVKEA 
           WYGWHFPELG KIITDNIAFV KTVKIIGTRE NTNDLSDILP EDVEEKVKEA 
           WYGWHFPELG KILTDNIAYV KTIKLVGMRE NMDDLSDILM EEVEQKVKEA 
           WYGWHFPELG KIITDNIAFV KTIKLVGTRD NMTDLSDILP EDVEEKVKEA 
           WYGWHFPELG KIITDNIAFV KTIKLVGTRD NMTDLSDILP EDVEEKVKEA 
           WYGWHFPELG KIITDNLAFA KTVLHMGVRT NATDFSEILP EELEEQLKLA 
           WYGWHFPELG KIITDNLAFA KTVLHMGVRT NATDFSEILP EELEEQLKLA 
           WYGWHFPELG KIITDNLAFA KTVLHMGVRT NATDFSEILP EELEEQLKLA 
           WYGWHFPELG KIISDNLTYC KCLQKVGDRK NYSKLSELLP EEVEAEVKAA 
           WYGWHFPELG KIISDNLTYC KCLQKVGDRK NYSSLSEFLS EEVEAEVKAA 
           WYGWHFPELG KIISDNLTYC KCLQKVGDRK NYSTLSEFLS EEVEAEVKAA 
           WYGWHFPELG KIITDNLTYC KCVRKVGDRR NFSDVSDILP EEIEEDVKAA 
           WYGWHFPEIG KIITDNLAYC KTVRKIGDRT NVTELSEFLP EEIEAEVKLA 
           WYGWHFPELG KIITDNLAYC KCLRAVGDRI NFTDLSEILP EEVETEVKAA 
           LYGLHFPELA NIVQDNILYA KVVKLMGNRI NATDFSEILA DEVEAELKEA 
           WYGWHFPEMT KIVTDNIQYA KCVVFMGTRE KSGDFSAILE EEVEGALKAA 
           WYGWHFPEMT KIVTDNIQYA KAVVFMGTRD QVGDFSGILE EDVEGQLKAA 
           WYGWHFPELT KIIADNMQYA KAAKLMGDRA KAGDFSGILD EDVEQEVKDA 
           WYGWHFPELA KIVQDNVQYA KSVKLMGSRT NADDFSGILQ EEVESEMKEA 
           WYGWHFPELA KIVQDNVQYA KSVKLMGSRT NADDFSGILQ EEVESEMKEA 
           WYGWHFPELT KIVADNIQYA KVVKMMGDRT NASDFSEISD DEVEAQLKEA 
           WYGWHFPELT KIVADNIQYA KVVKMMGDRT NASDFSEISD DEVEAQLKEA 
           WYGWHFPELA KIVQDNILYA RSVKLMGSRD NAKDFSEILP EEVEAELKEA 
           WYGWHFPELA KIIQDNILYA KAVKLMGCRD NAKDFSEILP EEVEAELKEA 
           WFGWHFPELA KIVQDNILYA KAVKLMGNRI NAKDFSEILA DEIEAELKEA 
           WYGWHFPELA KIISDNILYA KSVKLMGNRV NAKDFSEILA DEIEADLKDA 
           FFQML----- -DVKYSKDPC TFFK------ ---------- ---------- 
           FSIPY----- -GISQSGDPC QFFR------ ---------- ---------- 
           WARTLFDGVD DGIA------ ---------- ---------- ---------G 
           WYELYFPELS KKFEDHEQFV KAVL-----E KPEWLKEL-- ---------G 
           WYGGYFPESG L---SGEELA VFISRYGSRE NLEDPHYL-- ---------K 
           WYSLYFPELD HLVNKHEVYA NLITKLGKRK NFSQLKKILP SKLAGKIAEA 
           WYSLHFPELD G-IKSHEQYV ELIAEYGDRD QINFRMDV-- ---------- 
           WYGLHFPELE ELVRDNREYV SIVYHLGHRS RIDSLKKAIP DDRAKKIVES 
           WYSIHFPELD KLIEDHEEYA TIVSRFGDRG FLDSLKELFN EQRINRILDA 
           WYSIHFPELN DLVREHEDYV KIVSAVGHRD NIERLVDLFS EEKARRIAEA 
           WYGIHFPEIN KIVKKHDDFV TLVAELGHRK NFDNIKEVFP DHLAEKLEEA 
           WYGLHFPELD ELLPKHPQYV AFVKEIGPRE NAEKLEKLFS EGKIEKILEA 
           WYSLHFPELD ELLPKHPQYV AFVKTVGHRD NIEVLRELLS EEKIKKILEA 
           IFTLKNTSLE KYKKNLL--- -IILFLKRNS RFEYLRNFVN N------TID 
           TFHERFADLA SVVTDYKPYA ILAKHLATHN EIEDIRKFLT SQQIVACTLS 
           AYEQRLPGLG TLTSDPVFGL EIVEALGNRI DIAVLGE-WP PEVSMGLAL- 
           RYRPVFPELA ELVPSQRTYV RVLRALETGA ----LDELLT REQAMLVAMT 
           QYSIRFPELD MFFSDSVLYA KVVKVIQNNV DFSSVVTLLP SQLLVVVVAC 
           QYSIRFPELA MFFSDSVLYA KVVKIIQNSV DLSSVVGLIP SQLLVVVVAC 
           QYSIRFPELA MFFSDSVLYA KVVKIIQNSV DLSSVVGLIP SQLLVVVVAC 
           HYSQRFPELA MFFTSGLLYA RVVQLLQNNM DLSQVIDLVP SQLTAVIIAC 
           HYGQRFPELA MFFSDSVLYA RIVRLIQNNM DLSVVIDLIP SQLTAVVIAC 
           HYGQRFPELA MFFSDSVLYA RIVRLIQNNM DLSVVIDLIP SQLTAVVIAC 
           IFLKRLAELQ DIVINPIDYA KCVKLIKNES DILDFSSILT MQQITSISVA 
           VYHKKFPELE KIIINPIEYV KIVQLIRNAV DLIDFSKLLS GQQVVAVNIA 
           VYHKKFPELE KIIINPIEYV KIVRLIRNAI DLIDFSQLLS GQQVVAVNIA 
           IYDQKFPELE SLIASANSYA KVVRLLETKG GKL-LQELIS REQLLVLSMA 
           LYSRRFPELS SLIPSPLQYS KVISILENES DELFFHLNLT REQILVLTMS 
           IYKFKFFELE TLAPTAVQFA KTIQLIETMH DLSKLTEILT KEQVLVLIIA 
           IYGVKFGELE SLVPQPQQFA DVIRIIETNG NFTDAQ--LS KEQVLVLNMS 
           IYSKQFPELE QLVTNKVEYC LTVKTIQRET DLIDLSSFLS PAIIMGI-IT 
           TYKAKFPGLE TIVPERKQYV DVVKMLQQDP NV--LDQVLS KEETLVVSMS 
           LYSEKFKDLE SNIIDPMTFV NTVLRIGNGR GSQNFTDLLP PSTIMILKVT 
           ---------- ---------- ---------- ---------- ---------- 
           LYKDHFGELA SIIINKIDYL EVVKRIITHE NFVKLNDILP NSTIMTITIS 
           IYSTKFPELD SIVYSPVEYI SVVNKIRNEV DLIDFSDILP NTTVMAITVA 
           IYSTKFPELD SIVYTPLEYI SVVSRIKNES DIIDFSDILP NTTVMAIVVA 
           IYSTKFPELD SIVYTPLEYI SVVSRIKNES DIIDFSDILP NTTVMAIVVA 
           IYSTKFPELD SIVYTPLEYI SVVSKIKNES DLIDFSDILP NTTVMAITVA 
           IYSTKFPELD SIVYTPLEYI SVVSKIKNES DLIDFSDILP NTTVMAITVA 
           IYSMKFPELE SIVQSPLEYI GVVLRIQNQT DLVDLSDLLP SPTIMALTVA 
           IYSKRFPKLE SIVYSPLDYI AVVRRAQNEM DFVTLSDILP NTMVMAITVA 
           IYSKRFPKLE SIVYSPLDYI AVVKRAQNES DFIDLTDLLP NSMIMAVTVA 
           IYSKRFPKLE SIVYSPLDYI AVVKRAQNES DFIDLTDLLP NSMIMAVTVA 
           AYHPKFPELE ELLPGTGQYK DAVRVIRNEM DMTKVNELLN SNQIITISVS 
           LYNTKFPELE ELLTDPYQYR AAIGIIQNEM DVTMVNDLLT SNQIITISVA 
           RYSARFPYLE ELVKNPVDYA ATVAVLGNRL K--EIKTLLP APTLMVISVE 
           HYSIRFPELE RLVTTPIKYA KTVAVIQNGF S--DIKALLD GPSLMAVAME 
           HYSIRFPELE TLVTNSIDYA KTVAILKNGL T--DIKALLD GPTLMVVAVE 
           HYSIRFPELE TLITNPIDYA KTVAILKNGL N--DIKGLLD GPSLMVVAVE 
           HYSVRFPELE TLITNPLEYA KVVAVLGNGL DAENIKTLLD GPSLMIVTVE 
           HFSARFAALE SLLPNPIEYC KVVAILGNSM DSESMKALLD GPTLMIVTVE 
           HYSVRFPELE TLITNPLEYA KVVACLGNGM DSDSIKGLLD GPSLMIVTVE 
           HYSVRFPELE TLITNPLEYA KAVAILGNGM DSESIKSLLD GPSLMIVTVE 
           IYEDKFSELK SILRLPHQYA QCISLLEQ-- ------GLVS RELIMVLNMS 
           HYSPRFPELE SLIPNPWDYV QAVKAIGNYD TISSLEGVLP HGTVVVISMA 
           KYNLIFPELE SLIINKIDYI KLIKIFKQDS NIKSYESMID NEKVLVIIMA 
           ---------- ---------- ---------- ---------- ---------- 
           KYNLIFPELQ SLIINKIDYI KLIKIFKQDS NIKSYESMIN NEKVLVIIMA 
           QFKVVFSELE TLVLNPVDYA NIILLIKQDS NIKRYESLVS NEKVLVIIMS 
           QYKVVFPELE TLVLNPIDYA RIIAIIKQDK NIRSYDEMVS NEKILVIIMA 
           HYHSVFPELE ALITDPVQYC QVVKIIGYTS KSSKLEELLP QDKVLVVSMS 
           RYSQRYPELR SLIANPLQHA QVVAILGNDA AVAKSDSLVH KSVMMTITMT 
           RYSKKFPELE SSVQNPLDYI NCVKRIKNEN DLVQLNDLLP KSTIMVLLVT 
           WYHDRFPELS SLVLNAFDYC KTVSSL---- ----LNDSLP SATVMVIATT 
           KYEKRFPELE TLVPNALNYL ATVQLLKNDI NSKALKELLD ASTCMVVSVT 
           KYEKRFPELE TLVPNALTYL ATVQLLGNEI NSKVVKELLD ASTCMVVSVT 
           VYAAKFPELD SLVPNALDYA RVVKAIGNEM DLTLVEELLP SSAVIGISVT 
           IYAAKFPELD SLVPNALDYA RVVKVIGNEM DLTVVEELLP SSAVIGISVT 
           TYAAKFPELD SLVPNALDYA RVVKAIGNAM DLTLVEELLP SSAVIGISVT 
           KYRPKFPELE SLVHHPLDYA RVVQRVGNEM DLVPLDDMLP AATVMVVTVT 
           KYRPKFPELE SLVHHPLDYA RVVQRIGNEM DLVPLDDMLP AATVMVVTVT 
           RYKSKFPELE SLVLHPIDYA RVVKAIGNEM DMVELDGVLP SATIMVVSVT 
           KYRVKFQELE LLVPHPIDYA RVVKRIGNEM DLKLVD-LLP SAMIMVLLVT 
           KYRVKFQELE LLVPHPIDYA RVVKRIGNEM DLKLVD-LLP SAMIMVLLVT 
           KYRVKFQELE LLVPHPIDYA RVVKRIGNEM DLKLVD-LLP SAMIMVLLVT 
           KYRAKFPELE SLVLHPIDYS RLVKQIGNEM DLTLVD-LLP SATIMVVSVT 
           KYKLKFQELE SLVHHPIDYA CVVKKIGNET DLALVD-LLP SAIIMVVSVT 
           ---------- ---------- ---------- ---------- ---------- 
           KYRLKFPELE SLVHHPIDYA RVVKKIGNEM DLTLVD-MIP AAIRMVISVT 
           KYRLKFPELE SLVHHPIDYA RVVKKIGNEM DLTLVD-MLP AAIRMVISVT 
           KYRLKFPELE SLVHHPIDYA RVVQKIGNEI DLTLVD-LLP SAIIMVVSVT 
           KYRLKFPELE SLVHHPIDYA RVVQKIGNEM DLTLVD-LLP SAIIMVISVT 
           HYAPRFPELE QLVQGSLDYA RTVKLLGNEL DAGQ--PILP PATVMVVSVT 
           YYSKRFPELD SLVPTPLEYI RTVKELGNDL EKYKNNELMS NATIMVISVT 
           ---------- ---------- ---------- ---------- ---------- 
           LYSMRFPELE SLVPGLLDYL KIVLVLGNDL ERSKQTDLLT PATIMVVSVT 
           KYSKRFPELE SLVVGPLEYV MTVRELGNDL DRAKNNELLT QATIMVVSVT 
           KYQKRFPELD SLIMAEMDYI RSVRELGNDL DQAKNNELIT QATIMIVSVT 
           KYQKRFPELD SLIVGEIEYL LAVKELGNDL DQVKNNELLT QATIMIVSVT 
           KYQKRFPELD SLIVGEIEYL LAVKELGNDL DQVKNNELLT QATIMIVSVT 
           HYQKRFPELD SLVPNSFEYL STVKELGNDL ERAKNNELLT NAVIMIVSVS 
           HYQKRFPELD SLVPNSFEYL STVKELGNDL ERAKNNELLT NAVIMIVSVS 
           KYSKRFPELE SLVPNALDYI RTVKELGNNL EKCKNNELLT NATIMVVSVT 
           KYSKRFPELE SLVPNALDYI RTVKELGNNL DKCKNNELLT NATIMVVSVT 
           KYSKRFPELE SLVPNALDYI RTVKELGNSL DKCKNNELLT NATIMVVSVT 
           KYSKRFPELE SLVPNALDYI RTVKELGNSL DKCKNNELLT NATIMVVSVT 
           KYSKRFPELE SLVPNALDYI RTVKELGNSL DKCKNNELLT NATIMVVSVT 
           KYSKRFPELE SLVPNALDYI RTVKELGNSL DKCKNNELLT NATIMVVSVT 

           MVITIGRSLD ADKKKSLVSS IEKIEVIDAE IDQCKNGLRT RLRY----LH 
           AQDSVGAELS EEDCENLQKY AQRLLQMNEA KQRYVNSLSR RITSLCPNLH 
           ---------- ---------- ---------- ---------- MSTD------ 
           ---------- ---------- ---------- ---------- MTTD------ 
           ---------- ---------- ---------- ---------- MAENSPTSVC 
           ---------- ---------- ---------- ---------- MAKDSVAASF 
           ---------- ---------- ---------- ---------- MAKDSVAASF 
           ---------- ---------F EKKIRELREL RRDVEREIEE VMEKIAPNMT 
           ATISTGMKLH DDDLKAVLSL AQRTLSMFNE KQALTDYLGS KIAEIAPNTA 
           SNQSIGICMD KIDYILLEKI ANLVIASFEL KNVLIKHIKA KMKKVCPNLV 
           KKNSMGTKLS PADMTNLRKL IEIVSDKVEV RENLSGYLKD KMSSIAPNLA 
           KRNSMGMKLS PVDMINLKKL IEIVNNKIEI RKGLSKYLKD KMESIAPNLA 
           LKISIGTKIH DDDLNAILIL TDHIISMIRI KKMLNEYIKH RMYYSAPNLC 
           SKNSVGSKLS SYDLSLIENL SSKILLMLDF KNQLIAFLNR KLKNIVPNLF 
           AKTSAGQDLS EMDNTCLKEL CGKIIKLIDF RKGIQSYLKS KMDAVAPNLT 
           AKISMGQDIS EIDLSTLKDL CIRVLNQFEF RDNIQEYLKN KMIAIAPNLT 
           AKISMGQDIS EIDLSTLKDL CIRVLNQFEF RDNIQEYLKN KMIAIAPNLT 
           ANLSIGQELT QEDLNNIINF SNEVINLFNT RNVLWEYLDK KLNIVSPNLK 
           ANLSIGQELT QEDLNNIINF SNEVINLFNT RNVLWDYLDR KLNIVSPNLK 
           ANLSIGQELT EEDLTNILNF SNEVINLSNT RNILWNYLDN KLNIVSPNLK 
           ANLSIGQELA EEDLNNIINF ANEVINLSNT RNVLWSYLDK KLDIVSPNLK 
           ANLSIGQELA EEDLNNIINF ANEVINLSNT RNVLWBYLDK KLDIVSPNLK 
           ANQSIGHELS DACMQNIYNF ASQVVKLEEM RERLNVHLGN KLAITAPNLS 
           SRHSIGHELA DLDLENILNF ADNVIKLDEM RNKLNGYLND KVSMVAPNLN 
           SRHSIGHELA DLDLKNILNF ADNVIKLDEM RTKLSGYLND KVSMVAPNLN 
           ILISMGQDIT DNDMNMIKNL AKQLIALYKQ RSHLIDYLNN RLYNVAPNLQ 
           ILISMGQDIT DNDMNMIKSL AKQLIALYKQ RSHLIDYLNN RLYNVAPNLQ 
           TKHSMGQEIG EADFVNIIRF ADQVLRLCEQ RRTLQEYLST KMDFVSPNLK 
           ARSSMGTEIS PLDIIQIRLF AQRVIQMATY RDHLQGYLGQ RLSLIAPSLR 
           AKSSVGFDIT DDDAENLATF TEKINALIER RRLTQEYLAK KLAGVAPNLS 
           ANSSMGFDVN EFDLQNIKRF AERVTELYEY KQRLQEYLHS KMTTIAPNLT 
           AKASMGGDIS QIDLVTVMHF ADRVISLDEY RTNLTQYLAK KMQDIAPNLS 
           ARSSMGQDAS EFDMMNMELF AKKVVDLTEY RAQLFEYLET KMHDVAPNLT 
           AVTSMGGDMA EVDWDCIRTF AKRVASLGQY RVALAQYLVD KMMLVAPNLT 
           AVTSMGGDMA EVDWDCIRTF AKRVASLGQY RVALAQYLVD KMMLVAPNLT 
           AVTSMGGDMA EVDWDCIRTF AKRVASLGQY RVALAQYLVD KMMLVAPNLT 
           AVTSMGGDMA EVDWSNIRRF MKRVVSLGDY RESLQQYLVD KMMLVAPNLT 
           ---------- ----VDIRAF MERVTSLGSY RESLQQYLVE KMMLVAPNLT 
           AVTSMGGDMA EVDWLNIRAF MERVTSLGYY RESLQQYLVE KMMLVAPNLT 
           AVTSMGGDMA EVDWLNIRAF MERVTSLGSY RESLQQYLVE KMMLVAPNLT 
           ARTSMGMDIS DLDLENIKRF AARVASLMEY RQQLHEYIKD RMDHCAPSLS 
           ARTSMGMDIS DLDLENIKRF AARVSSLMEY RQQLHEYIKD RMDHCAPSLS 
           AKVSMGQDIS EPDVEMVKSF ATSVSKMAAY RKVLAESLDS KMGIVAPNLQ 
           AKVSMGQDIS DMDLNMVKDL ADNVSKMADY RRILAESLDK KMGEVAPNLQ 
           AKISMGQDIS DTDLAMVKDL ASNVSKMADF RRILAESLDK KMGDVAPNLQ 
           AKVSMGQDIS ETDLAMIKDL ASNVAEMADY RRILAESLDK KMGDVAPNLQ 
           ARTSMGRDLS EADMEIVMAF AKRTASLAAY RKQLSNYLGS RMNQVAPNLA 
           GKVSMGQDIS EIDLENILSF AERVIKLSNY RKQLHNYLVQ KMNVVAPNLA 
           AKRSMGQDIS ESDMENVISF AQRVVSLSKY RKSLHSYLVS KMNVVAPNLA 
           AKHSMGQEIS ETDMENVIAF AQRVVSLSKY RKNLHTYLVS KMSVVAPNLA 
           AKTSMGQEIS ESDMENVVSF AERVVKLAKY RKSLYAYLVS KMSVVAPNLA 
           SKISMGQDIS EADMDNVTTF AERVVNITDY RRKLYGYLSE KMNTIAPNLS 
           ARISMGQDLS SADMENVCIF AQRVVNLADY RRQLYDYLCE KMHTVAPNLS 
           ARISMGQDLS EVDMENVSVF AERVVNLVEY RRQLYEYLCE KMHTVAPNLS 
           ARISMGQDLS ETDMENVCVF AQRVVSLVDY RKQLYDYLCE KMHTVAPNLS 
           ARISMGQDIS ETDMENVCVF AQRVASLADY RRQLYDYLCE KMHTVAPNLS 
           ARISMGQDLS ETDMENVCVF AERVTSLADY RRQLYDYLCS KMHTVAPNLS 
           ARISMGQDLS ETDMENVTIF AKRVVSLVEY RKQLYDYLCE KMHTVAPNLS 
           ARISMGQDLS ETDMDNVCIF AQRVVSLADY RKQLYDYLCE KMHTVAPNLS 
           ARISMGQDIS DLDMLNISTF AQRVVSITEY RKQLYKYLTD KMHSVAPNLS 
           AKISMGQDIS EQDMDNVITF AQRVVNLYEY RQQLYKYLTD KMHTVAPNLS 
           AKISMGQDIS EQDMDNVITF AQRVVNLYEY RQQLYKYLTD KMHTVAPNLS 
           AKISMGQDIS EQDMENVATF AERVVSISEY RTRLYQYLTD KMNTVAPNLT 
           ARISMGQDIS EQDMQNVSTF AERVVNISDY RTKLFQYLTD KMHTVAPNLS 
           ARASMGQEIG ELDMHNILNF ADRVINLGEY RKNMHKYLIE KMHLVAPNLS 
           ARSSMGMDMS EIDMINVDNF TTRLVKLAEY RRQLHEYLVS KMSTVAPNLA 
           SRSSMGMDMS EIDMINVDNF TTRLVKLAEY RRQLHEYLVS KMSTVAPNLA 
           SRSSMGMDMS EIDMINVDNF TTRLVKLAEY RRQLHEYLVS KMSTVAPNLA 
           SRHSMGMDAS PVDMSNIVTF CERMVKLAEY RRDLYAYLVD KMGIVAPNLA 
           ARTSMGMDCS AVDMVNIVNF TQRMVKLAEY RKQLASYLTD KMSVVAPNLS 
           ARTSMGMDCS PVDMINIVNF TTRMVKLAEF RKQLGMYLTE KMSIVAPNLS 
           ARSSMGQDIS PIDLLNIEVF AQRVIKLAEY RQKLHAYLLD KMHAVAPNLS 
           ARSSMGQDIS PIDLLNIEVF AQRVIKLAEY RQKLHTYLLD KMHAVAPNLS 
           AKASMGQDIS PVDMINIESF AKRVISLAEY RTSLHNYLNN KMSVVAPNLG 
           AKASMGQDIS PIDLINIEMF ASRVISLVEY RKQLHSYLVS KMQDVAPNLA 
           AKASMGQDIS PIDLINIEMF ASRVISLVEY RKQLHSYLVS KMQDVAPNLA 
           AKASMGQDLS EVDLMNVKQF AQRVMNLSEY RKNLYEYLVT KMNDIAPNLT 
           AKASMGQDLS PVDLINVQQF AQRVMNLSEY RKNLYEYLVT KMNDIAPNLT 
           AKASMGQDLS PIDLINVQQF AQRVMDLSEY RKKLHEYLIT KMNDIAPNLA 
           AKASMGQDLS PIDLINVQQF AQRVMDLSEY RKKLHEYLVT KMNDIAPNLA 
           GKASMGQDLS PVDLINVQTF AQRVMDLADY RKKLYDYLVT KMSDIAPNLA 
           GKASMGSDLS PLDLINVQTF AQKVMDLADY RKKLYDYLVT KMSDIAPNLA 
           SKTSMGMDIS EIDLLSVKAF ALRVVSLAEY RQQLHEYLKT KMHSCAPNLA 
           SKMSMGMDVS PIDLINIESF CSRVISLTNY KKGLVEYLHK RMQSVAPNLS 
           SRSSMGMDIS PIDLINIECF SSRVVSLTDY RQELQEYLRS KMGQVAPNLA 
           SRSSMGMDIS PIDLINIESF SSRVISLSEY RKELQEYLRS KMSQVAPSLS 
           SRSSMGMDIS PIDLINIESF SSRVISLSEY RKGLQEYLRS KMSQVAPSLS 
           SRSSMGMDIS AIDLINIESF SSRVVSLSEY RQSLHTYLRS KMSQVAPSLS 
           SRSSMGMDIS AIDLINIESF SSRVVSLSEY RQSLHTYLRS KMSQVAPSLS 
           SRSSMGMDIS AIDLINIESF SSRVVSLSEY RQSLHNYLRS KMSQVAPSLS 
           SKSSMGMDIS PVDLLNIEMF AVRVIALADY RKQLAEYLKS KMTGVAPNLA 
           GKMSMGMDIS VVDLINIEMF AKRVIKLSDY RQQLANYLHS KMNSVAPNLQ 
           AKMSMGMDIS IVDLMNIELF AERVVKLSEY RKKLSTYLHN KMNLVAPNLQ 
           AKMSMGMDIS IVDLMNIELF AERVVKLSEY RKKLSTYLHN KMNLVAPNLQ 
           AETSMGVMME ESDILNIVED AKSVLRSFEF RDELLEYIRV KMEGLAPSLT 
           AKTSMGIAMD SSDVLNILED AKSVLKSFEF RDELVEYIRV KMEDLAPNIT 
           AKTSVGTDIT DQDSDRVVHL AEELLSLVSY REELHEYIEA RMLAVAPNFT 
           ASFSMGGDIS DEDMLQITKL AEQVKSVSEY RSSLLDYVKK RMQTIAPNLT 
           ADNSIGREID ETDYARIISM AERVAGIAKF RETLQTYLHE RMHNIAPNLT 
           AQRSIGTELS DADLACIQAL CEQVIELTGF RNEIADYVRV RMMAIAPNLT 
           SQTSFGLDIF PDDLACILSL SGQIIAFFEF RVLLEKYIKN RMYSLAPNLS 
           AIVSMGSEIS EEDLENIKAL CKQTIEIVEY REELWEYLRQ RMQAIAPNLS 
           AQISMGTEIS PEDLDHIFAL CDQFLSIQAY HTELTEYLKS RMEAIAPNLT 
           AMVSMGTEIA EEDIENISRL CSEVVAASKY REQLSTYLSS RMQTIAPNLT 
           AMVSMGTEIA EEDIENISRL CNEVVAASKY REQLSTYLSS RMQTIAPNLT 
           AMVSMGTEIA EEDIENICRL CSEVVAASKY RESLAAYLSS RMQTIAPNLT 
           AMVSMGTEIA EEDIENICRL CSEVVAASKY RETLSAYLSS RMQTIAPNLT 
           AIVSMGTEIS EDDMLHISKL AEEVESITTY RGALFDYLKN RMQAIAPNLT 
           AEISMGTEIS EEDEKYILEL GSQIVDLSEY RQELQEYLKN RMLTIAPNLC 
           AEVSFGTEIT LEDEKFILCL ADQVIELTDY RAQLSEYLKN RMQAIAPNLT 
           AEVSFGTEIT LEDEKFILCL ADQVIELTDY RAQLSE---- -MQAIAPNLT 
           AEVSFGTEIT KEDEKFILCL ADQVIELTDY RSQLSEYLKN RMQAIAPNLT 
           AEVSFGTEIT VEDEKFILCL ADQVIELTDY RSQLSEYLKN RMQAIAPNLT 
           CEISMGSELM TDDLEAINEL AERLEEMLNY RSTLEEYLRM RMRALAPNLT 
           SEISMGSEIF KDDLESITEL ATRLEELLEY RQTLEQYLKY RMNVIAPNLT 
           SEISMGSEIF KDDLESITEL ASRLEELLEY RQTLEEYLKY RMNVIAPNLT 
           SIVSLGTEVI DEDITMINEL CDQVLEASAS RTQLHDYLIK RMVAVAPNLT 
           ARVSMGTEIS DEDERNIEEL ALQVVSLSEY RAELFAYLCN RMRAIAPNLT 
           AEISMGTEIE EDDVNCINEL ADRLLELTDY RESLATYLKF RMHSIAPNLT 
           AEISMGTEIE EDDLNCINEL ADRLLELTDY RESLATYLKF RMHSIAPNLT 
           AEISMGTEIE EDDLNCINEL ADRLLELTDY RESLATYLKF RMHSIAPNLT 
           AEISMGTEIE DDDLNCINEL ADRLLELTDY RESLATYLKY RMNSIAPNLT 
           AEISMGTEIE DDDLNCINEL ADRLLELTEY RESLAIYLKY RMSSIAPNLT 
           AEISMGTEIE DDDLNCINEL ADRLLELTEY RESLAIYLKY RMSSIAPNLT 
           AETSMGTDIT EEDLMHINTL ANRVEELVEY RANLAEYLKV RMKAVAPNLT 
           AETSMGTDIT EEDLMHINTL ANRVEELVEY RANLAEYLKV RMKAVAPNLT 
           AETSMGTDIT EEDLMHINTL ANRVEELVEY RANLAEYLKV RMKAVAPNLT 
           AEISMGTEIT EEDLKNIIEL CDRVLELSEY RESLSTYLKT RMSTIAPNLT 
           AEISMGTEIT EEDLKNIIEL CDRVLELSEY RESLSTYLKT RMSTIAPNLT 
           ADLSMGTEIS EEDLENITLL AEQVVSYSEY RAQLSSYLDA RMRAIAPSLT 
           ADISMGTEIS AEDLENIKLL AEQVISYSEY RRQLAEYLEN RMKAISPNMT 
           ADISMGTEIN EEDLNNIKLL AERVIALSEY RKQLSEYLEN RMKAISPNMT 
           ADISMGTEVS EEDLQNIKYL AERVIDYSVY RKQLSDYLEN RMRAIAPNMT 
           AEISMGTEIT DEDLEATSAL AEQVVDLTEH RQNLGNYLST RMQALAPNLT 
           ADRSMGTEIS PEDLENIQAL AEQVVGFYEY RSQLASYLTS RMNAIAPNLT 
           ADRSMGTEIS EDDLENIQAL AEQVVGFSEY RSQLAGYITA RMNAIAPNLT 
           ADRSMGTEIS QEDLENIQAL AEQVVGFSEY RQQLASYLTA RMNAIAPNLT 
           AEVSMGTEIT EFDLENIQCL ADQVIDFAEY REQLSNYLNA RMAAIAPNLT 
           AEVSMGTEIT EDDLNNIKAL AEQIVDFAAY REQLSNYLSS RMKAIAPNLT 
           AEVSMGTEIT EDDLNNIKAL AEQIVDFAAY REQLSNYLSS RMKAIAPNLT 
           AEVSMGTEIT EDDLNNIKAL AEQIVDFAAY REQLSNYLSS RMKAIAPNLT 
           AEVSMGTEIT AIDLENIRAL AEQIVDFAAY REQLSNYLSS RMKAIAPNLT 
           AEVSMGTEIT DIDLENIKAL AEQIVDFAAY REQLSNYLSS RMKAIAPNLT 
           AEVSMGTEIT DIDLENIKAL AEQIVEFAAY REQLSNYLSS RMKAIAPNLT 
           AEVSMGTEIT KTDLDNIGAL AQQIVDFATY REQLSNYLTA RMKAIAPNLT 
           AEISMGTEIT PTDLENIKAL ATQITEFAAY REQLSNYLSA RMKAIAPNLT 
           AEVSMGTEIT QVDLDNIKSL AEQIVEFAAY REQLSNYLSS RMKAIAPNLT 
           AEVSMGTEIT DVDLINIRAL ADQIVEFAAY REQLSNYLSS RMKAIAPNLT 
           AEVSMGTEIT PVDLINIKCL AEQIVEFAAY REQLSNYLSS RMKAIAPNLT 
           AEVSMGTEIT ETDLDNIKAL ADQIVDFAAY REQLSNYLSS RMKAIAPNLT 
           AEVSMGTEIT QTDLDNINAL AEQIVEFAAY REQLSNYLSA RMKAIAPNLT 
           AEVSMGTEIS ELDVINIQAL AEQVLSMTEY RIQLFDYLKN RMNAIAPNLT 
           AEISMGTEIA DFDILNIQSL ADQVLSMTEY RSQLYEYLKN RMNAIAPNLT 
           AEVSMGTEIT MIDIVSIKSL ADQVVALSEY RLQLSEYLRS RMQAIAPNLT 
           CEVSMGTDIS EEDVTNISAL CEQVISLTEY RAQLFDYLKN RMNAIAPNLT 
           CEVSMGTDIS EEDVTNISAL CEQVISLTEY RAQLFDYLKN RMNAIAPNLT 
           CEVSMGTDIS EEDVTNISAL CEQVISLTEY RAQLFDYLKN RMNAIAPNLT 
           AEISMGTDIS DIDLIHIKGL CEQVIELSQY RAQLFDYLKN RMTALAPNLT 
           AEISMGTDIS DIDLIHIKGL CDQVIELSAY RAQLFDYLKN RMTALAPNLT 
           AEISMGTEIT EEDLDNIVML ADQVLELASY RAQLSEYLRN RMQAIAPNLT 
           AEISMGTEIS ETDLEHIWSL CDQVISITQY RTQLYQYLQN RMAAIAPNLT 
           AEISMGTEIS NEDLDHIKSL AEQVLAITEY RAQLYDYLKN RMNAVAPNLT 
           AQISMGTEIS EEDIMNITYL ADQIIEITEY RGQLYDYLKN RMAAIAPNLT 
           AEISMGTEIS EDDILNIQHL CDQVIEISQY RTQLYDYLKA RMMAMAPNLT 
           AEISMGTEIS EDDILNIQHL CDQVIEISQY RTQLYDYLKA RMMAMAPNLT 
           AEISMGTEIS EEDITNIQSL CDEIISITEY RTHLADYLKA RMMAMAPNLT 
           AEISMGTEIS EEDVLNIQCL CDEIISINDY RTHLYDYLKA RMMAMAPNLT 
           AEISMGTEIS EEDVLNIQCL CDEIISINDY RTHLYDYLKA RMMAMAPNLT 
           AEISMGTEVS QDDILNIKYL CDQVVEITDY RTQLYDYLKN RMAAIAPNLT 
           AEISMGTEVS QDDILNIKYL CDQVVEITDY RTQLYDYLKN RMAAIAPNLT 
           AEISMGTEVS QDDILNIKYL CDQVVEITDY RTQLYDYLKN RMAAIAPNLT 
           AEISMGTEVS EEDICNILHL CTQVIEISEY RTQLYEYLQN RMMAIAPNVT 
           AEISMGTEVS EEDICNILHL CTQVIEISEY RTQLYEYLQN RMMAIAPNVT 
           AEISMGTEVS EEDICNILHL CTQVIEISEY RTQLYEYLQN RMMAIAPNVT 
           AEISMGTEVS EEDINNIIHL CDQVIEISEY RTQLYDYLKN RMMAIAPNLT 
           AEISMGTEVS EEDIANIMHL CDQVIEISEY RTQLYDYLKN RMMAIAPNLT 
           AEISMGTEVS EEDINNILHL CDQVIEISEY RSQLYDYLKN RMMAIAPNLT 
           SMVSTRTEVS DLDLMHIQEL CDQVLSIAED KTLLCDDLKN KMNKIAPNLT 
           AQVSMGTDIS ESDLDNIKDL AHQVIALSEY RGQLFEYLKN RMAAVAPNLT 
           AQVSMGTDIS ESDLDNIKDL ANQVIALSEY RGQLFEYLRN RMSAIAPNLT 
           AIISMGTEIS EEDLSNIGQL ADQVISLSEY RAQLYDYLKA RMNAIAPNLT 
           AVISMGTEVS DHDMLNIKSL CDQVIALSEY RGQLFDYLRS RMNAIAPNLT 
           AVISMGTEVS EHDMLNIKSL CDQVIALSEY RGQLFDYLRS RMNAIAPNLT 
           AVISMGTEVS ELDLLNIREL CDQVLALSEY RAQLFDYLRS RMNTIAPNLT 
           AVISMGTEVS ELDLLNIREL CDQVLALSEY RAQLFDYLRS RMNTIAPNLT 
           AVISMGSDVS DVDLMNIKEL CDQVLSLSEY RAQLYDYLKN RMNTIAPNLT 
           AMISMGSDVS DVDLMNIKEL CDQVLSLAEY RAQLYDYLKS RMNTIAPNLT 
           AVISMGTEVS DLDLLHIREL CDQVLSLAEY RAQLYDYLKS RMNTIAPNLT 
           AVISMGTEVS DLDLLHIREL CDQVLSLSEY RAQLYDYLKS RMNTIAPNLT 
           -------SIS GNEIENSLGS F--GSSLCDF RTYLDDYIKK KMQDYMPNTM 
           ---------N GLSFPDISAI FRKGTEMCDF RSQMDDAIRT RIKEIMPNTA 
           ARDVAGRSAN SPTEERAIAL CERATDLADE RDRAQGFVET HAPTVAPNLS 
           LDKTMGGNID EESKQILMTF AQRIKDMYEF RKQLQNYIKQ MMERYAPNVT 
           AKNSMGAKLE AADEVLLKGL AESVCSLYER RKQIEAYIES SMEILAPNLA 
           AKNSMGGELE DYDLDVIVKF AEEINHLYEK RKELYNYLEK LMNEEAPNIT 
           -DESLGSDIT SEDLHILRGL AESIRGLQRL REETERYIDI KMEKLAPNLR 
           AKKSIGAEMS EWDLDQLRAY ADIFLRLDSY REKLATYIDE AMKEVAPNVR 
           AKKSIGADIS EDDLSAMRMI ANTILDLYNI RRNLNNYLEG VMKEVAPNVT 
           AKQSIGADLS EIDIQAVQTL ARITSELYQL RRRLTEYIEQ VMNEVAPNIT 
           AKDSMGAEMD EKDLAAVQRI AEVARELYEI RRKTADYIDE SMDDVAPNVK 
           AEKSMGAPLG KFDSAIIQKL ASEIHDLYKL REQIEDYLET AMDEVAPNLK 
           KEKTMGAWMD QTDIEVVRQL AEEIDRLYQL RKKLEDYIDR AMDDVAPNLK 
           KNNILAKTAE NSSILNWIRI LSKYKKLTKI HAIINNIINK QLKNIAPNVI 
           LQ----QQLP EIESKDFQEA CDLQIAASDV STQLSEICTK CVEMFAPNMC 
           LLRRLGPPLT D--WEQVARL IQRSKRFLME EKELMMRLLD QVEFVAPNLC 
           RPQARARP-- ----RELAPH ADRHEQLHTA VDAIDAHIVR QAHRLAPTVT 
           ASTTSGRELS PEELSRVLEA CEELENLEMA KQTFLEYIQC SMPLICPNLC 
           ASTTSGRDLS PEELSRVLEA CEELENLEMA KQTFLEYIQC SMPLICPNLC 
           ASTTSGRDLS PEELSRVLEA CEELENLEMA KQTFLEYIQC SMPLICPNLC 
           ASTTTGRELS PEELQRVLEA CQEIETLEAA KQTFLEYIQR SMPLICPNLC 
           ASTTAGRELS EEELHRVVEA CQEIDILEAA KQTFLEYIQR SMPLICPNLC 
           ASTTAGRELS EEELHRVVEA CQEIDILEAA KQTFLEYIQR SMPLICPNLC 
           ASQEEGKYLN ASEYKQVIAA CDNILELHEM SLQIQAYIES RMKFIAPNLS 
           AKQSLVSQLS EEDISLVDQL CHKIETLDSY NQKIICYIES RMKYIAPNVS 
           AKQSLIGQLS EEDISLVDQL CHKIETLDSY NQKIICYIES RMKYIAPNVS 
           MHTGRQENLA PKDSELLMDS INVLLELCDL QDSIAQYVAS LISQVAPNLC 
           MKTSKNKPLD IKTRTQILEA NSILENLWKL QEDIGQYIAS KISIIAPNVC 
           MKTSNKESFE GSMKTSLKQF TDIIIQHDLL KKEITTFIES NIITIAPNLC 
           MKSSQAHNVD ---KDKVLQL RDLLMTVSRI RNEINSFILS KASLVAPNLC 
           ASTNSNKQIT ENEMNEIINE CDVLIQLQQI SQIIVEYLES QVIFLAPNLT 
           LKTDKEGRIK D----LLSKA IHWFDILYNL RDNVSHYVET RIQMVAPNLC 
           AANDTFKNLS EDKWKKIEQI CRDVILLDEH KEHILQYLSM RMSYVAPNLS 
           ---------- ---------- ---------- ---------- ---------- 
           SSTSKRNIPT LEKKESILKC IDFVNQINES KSKILEFLQF QIEAITPNLS 
           SSMTTGICLP DNLLKNCISF CNEGIQLNEY RNIILLYLES KMFYLAPNVT 
           SSMTTGIKLP DHLLKSCMSF CNEALELNEN RQNILIYLEN KMFLLAPNLT 
           SSMTTGIKLP DHLLKSCMSF CNEALELNEN RQKVLIYLEN KMFLLAPNLT 
           SSMTTGINLS DHSLKNCLSF CNEALELNEN RRMILLYLES KMFLLAPNLT 
           SSMTTGINLS DHSLKNCLSF CNEALELNEN RRMILLYLES KMFLLAPNLT 
           ASLSSGRRLP DEEFCHAIAA AKEAIALAEK RKEILQYLES RMSLIAPNVS 
           ATTSSGSYLS SHVLKEVLAA CNEGMILADF RNDILVYLET RMALLAPNVS 
           STVASGTCLS TQFLNKVVSA CNEGLLLAEF RNDLLVYLEG RMILIAPNTS 
           STVASGTCLS TQFLNKVLSA CNEGLLLAEF RNDLLVYLEG RMILIAPNTS 
           GSTTSGRMLL EEELVVVDKL IEYMDQICEL QSELNLFVES RMEGLAPNVC 
           GSTTSGRALT GEELEKVNGA CVYLDELRST QEELTRFVES RMERWAPSVC 
           ATRAEGRDLD ENELEIVVDA CKLLLQLNKT KDTFRDFVQS RMTIFAPNLT 
           ATITKGREMT ESELKVVLDT CERILKLDNE RAALTASIQS RMNQIAPNLA 
           GTTTRGREMT EAELKVVMDT CERILKLDRE RTALTQSIQA NMNQIAPNLA 
           GTTTRGREMT DAELKIVMDT CERILKLDRE RTALTQSIQS RMSQIAPNLA 
           ATTSKGQDMS PEALERVVRA CKMVISLDKA KKTLTDYVQS RMNLFAPNLT 
           ATVSKGQFLG ENEIQRVTEA CLMVVDLDKA KKTLTEYVQS RMNIFAPNLT 
           ATTSKGQAMP EEELQRVVQA CEMVISLDEA KKTLTQYVQS RMNIFAPNLT 
           ATTSKGQAMS PEQLQRVVQA CEMVIALDKA KKTLTEYVQS RMNIFAPNLT 
           LRADKGNKLT DTNKKSLHKL TSIIFEAHDI IRFVSVEIAN RIGEIAPNLC 
           ASTTTGQTLP VSEWHAVQEG LEMVLELESV RSRILAYVES RMAFVAPNLS 
           ALQQ------ ---------- ---------- ---------- ---------- 
           ---------- ---------- ---------- ---------- ---------- 
           ALHQSNNLLS NQIMNKILLA INIIEQLNDL LQLLSNFISD KLAKFAPNVS 
           AMQHKDQVLN DQDFEMISKA CRLVIDLNNV LNQLSEFISS KLSKFAPNVS 
           ALQQGQQVLN DKDMNSIIDC CVILLELYEI LQLLSNFITQ KLTKFAPNVS 
           ASLQKTQSLQ EKEMQVIEEA CDVVQTFVQN RQSILGYVIS RVQVFAPNVT 
           VD-QGGRRLS DVEMATINEA CKLLIALDAA KRQITNYVSS KLNLVAPNTA 
           LSSTAGKNLT QEELMRVIDA CDMGLELDLH KKNILHYLES RMTYIAPNLS 
           ATTTVGKPLP DEMIKNVKNC CEAIQQLGEE KQKIIEYVQS RISVVAPNLS 
           VSTTQGVKLE PDELKIVMDA CDLAAQLHVN RIEMHQLVEW RMALIAPNLV 
           VSTTQGVKLE PNELETVMDA CNLAAQLHVN RLEMHQLVEW RMALIAPNLV 
           GSGTSGKPLS PEDLNICMEA CNELLSLNKD KNMILRFVES RMKYLAPNVS 
           GSGTSGKPLE PEDLKTCMEA CDELLSLDKD KNMILRFVES RMKYLAPNMS 
           GSGTSGKPLA PEDLKTCMEA CDELLSLEKD KNMILRFVES RMKYLAPNVS 
           ATTTSGKPLD EDALGRVMQG CDMAIQLDED KRTILHFVES KMNKVAPNLS 
           ATTTSGKPLD DEALGRVMAG CDMAVQLDED KRTILQFVES KMNQVAPNMS 
           GSTTSGQPLS ESDLEKTLRA CDRALELDEA KKKMFNYVAT RMADTAPNLS 
           ALTTKGNQLP EDVLLKTIDA CDRALDLDSA RKKV------ ---------- 
           ALTTKGNQLP EDVLLKTIDA CDRALDLDSA RKKP------ ---------- 
           ALTTKGNQLP EDVLLKTIDA CDRALDLDSA RKKP------ ---------- 
           ASTTSGKPLS EENLQKTIEA CDRALALDEA KKKVLEFVES RMGYIAPNLS 
           ALTTKGSALP EDVLQKVLEA CDRALDLDSA RKKVLEFVES KMGSIAPNLS 
           ---------- ---------- ---------- ---------- ---------- 
           ASTTSGKPLP EEVLQKTIDA CNRALALDSA KKKVLDFVET RMGYIAPNLS 
           ASTTSGKPLP EEVLQKTIEA CDRALALDSA KKKVLDFVET RMGYIAPNLS 
           ASTTNGKPLS EENLAKTIEA CERALTLDAA KKKVLDFVES RMGRIAPNLS 
           ASTTSGKPLS EENLVKTIEA CERALTLDAA KKKVLEFVES RMGYIAPNLS 
           ASTTQGEELS EEALARVIEA CDLMLQLQES KEKIYAYVES KMHLLAPNIT 
           ASTTQGKLLS EEELNRVFEA CTMAEELMSA KLKILTYVES RMAFIAPNLT 
           ---------- ---------- ---------- ---------- ---------- 
           ASTTQGSSLT SDQLSRIIEA CTMAIELQEM RVTMLAYVES RMSFIAANTS 
           ASTTQGQLLT EEEKEAICEA CDMAVELNNC KLKIFEYVES RMAFIAPNLS 
           ASTTQGVKLE KHELEQINEA CDMAVELNDF KSKIFEYVES RMTFIAPNMS 
           ASTTQGTMLT PAEKAKIDEA CEMAIELNNF KSKIYEYVES RMTFIAPNLS 
           ASTTQGTMLT PAEKAKIDEA CEMAIELNNF KSKIYEYVES RMTFIAPNLS 
           ASTTQGTPLT QQELATVFEA GDMAFDLKQA KTDIFTYVES RMSFIAPNLS 
           ASTTQGTPLT QQELATVFEA GDMAFDLKQA KTDIFTYVES RMSFIAPNLS 
           ASTTQGTMLG DDELQRLEEA CDMALELNQS KHRIYEYVES RMSFIAPNLS 
           ASTTQGQQLT DEELERIEEA CDMALELNQS KHRIYEYVES RMSFIAPNLS 
           ASTTQGQQLS DEELERLEEA CDMALELNAS KHRIYEYVES RMSFIAPNLS 
           ASTTQGQQLS DEELERLEEA CDMALELNAS KHRIYEYVES RMSFIAPNLS 
           ASTTQGQQLS EEELERLEEA CDMALELNAS KHRIYEYVES RMSFIAPNLS 
           ASTTQGQQLS DEELERLEEA CDMALELNAS KHRIYEYVES RMSFIAPNLS 

           NLMGDDLFFK FIVEMGCLFS LVRATPSEVM KYG------- -------IKT 
           ALLSCLVTAR LIANAGSFNR LASMPSTRLL SLGASKGLFR KLPTDDNQPA 
           ALLGVPLAAE LVARAGGLLA LCKLSDAALR MLGTEESRAR QLHAGLKAPL 
           VLLGGPLAEE LVASAGGLLA LCKLSDAALR MLGTEESRAR QLHAGLKAPL 
           MLVGDAVVNK LMRKVGSVAA LARLSDAALR HIGMEEANGH HLRAGLEAPV 
           ALVGRDVAKQ LLEKASGLVG LARLSDAAIR HLGLDDQRAR HLHAGIETPI 
           ALVGRDVAKQ LLEKASGLVG LARLSDAAIR HLGLDDQRAR HLHAGIETPI 
           ELVGAKVAAK LLERAGSMER LVRLPASKIQ VIGAEKSLYK AFARMKGIPK 
           VLLGDIPASR LIARAGGIRS LAKSPASTIQ ILGAEKALFR SLKARRKTPK 
           NLIGEVLGSK ILSHAGSLKN LAKLPSSTIQ ILGAEKNLFS ALKKNEKTPK 
           TILGDVLAAR LISQAGGLLN LAKAPASTFQ LFGAEKSLFR SLKMKKKTPK 
           AILGDVLAAR LISQGGGLLN LAKAPASTFQ LLGAEKSLFK SLKTKTKTPK 
           SIIGEKIGSK LISAAGSLLN LSKLPASTIQ IIGAEKSLYK ALKTKGKTPK 
           TLLGENLTAQ LIARAGSLKN LVKFPSSTIQ LLGAEKSLFQ ALKKRTKTPK 
           SLIGEGVGAK LISHAGGLSN LVKYPASTVQ ILGAEKALFQ ALKKKANTPK 
           ALIGENVAAK LIAHAGSLIN LAKYPASTIQ ILGAEKALFR ALKTRGNTPK 
           ALIGENVAAK LIAHAGSLIN LAKYPASTIQ ILGAEKALFR ALKTRGNTPK 
           ELLGNTLSAR LISHAGSLVN LAKCPSSSIQ IFGSEKALFN SLKGNKKTPK 
           ELLGNTLSAR LISHAGSLVN LAKCPSSSIQ IFGSEKALFN SLKGNKKTPK 
           ELLGNTLSAR LISHAGSLVN LAKCPSSSIQ IFGSEKALFN SLKGNKKTPK 
           ELLGNTLSAR LISHAGSLVN LAKCPSSSIQ IFGSEKALFN SLKGNKKTPK 
           ELLGNTLSAR LISHAGSLVN LAKCPSSSIQ IFGSEKALFN SLKGNKKTPK 
           TVAGNVLTAR LISHAGSLVN LAKMSASSIQ ILGAEKALFR ALKTRSNTPK 
           CVVGTLLSGR LISHAGSLVN LAKSPASTIQ ILGAEKALFR ALKSRTNTPK 
           CVVGTLLSGR LISHAGSLVN LAKSPASTIQ ILGAEKALFR ALKSRTNTPK 
           SLLGDTLAAR LIAHSGSLVN LAKSPASTIQ VLGAEKALFR ALKSKGNTPK 
           SLLGDTLAAR LIAHSGSLVN LAKSPASTIQ VLGAEKALFR ALKSKGNTPK 
           AVVGEVLAAR LISHAGALVN LAKYPASTIQ ILGAEKALFR ALKSKGRTPK 
           ALLGDHVAAR LIAHAGSLVN LAKYPASTVQ ILGAEKALFR ALKQAGKTPK 
           TMIGDRVSAR LIAHAGSLTN LAKFPASTIQ ILGAEKALFR ALRSRGATPK 
           ALIGDSVGAR LLSKAGSLTN LAKYPASTLQ ILGAEKALFR AIKTRGNTPK 
           ALVGDRIGAK LISRAGSLTS LAKYPASTVQ ILGAEKALFR AMKVRGKTPK 
           CILGESVGAR LISKAGSLMN LCKCPASTVQ ILGAEKALFR ALKTRGKTPK 
           QLMGQTIGAK LISKAGSLTN LAKSPASTIQ ILGAEKALFR ALKKKGNTPK 
           QLMGQTIGAK LISKAGSLTN LAKSPASTIQ ILGAEKALFR ALKKKGNTPK 
           QLMGQTIGAK LISKAGSLTN LAKSPASTIQ ILGAEKALFR ALKKKGNTPK 
           ELMGQNIGAK LISKAGSLTN LAKSPASTIQ ILGAEKALFR ALKKRGNTPK 
           ELMGQNIGAK LISKAGSLTN LAKAPASTIQ ILGAEKALFR ALKKRGNTPK 
           ELMGQNIGAK LISKAGSLTN LAKAPASTIQ ILGAEKALFR ALKKRGNTPK 
           ELMGQNIGAK LISKAGSLTN LAKAPASTIQ ILGAEKALFR ALKKRGNTPK 
           ALIGEQVGAR LISHAGSLTN LAKYPASTVQ ILGAEKALFR ALKTRSNTPK 
           ALIGEQVGAR LISHAGSLTN LAKYPASTVQ ILGAEKALFR ALKTRSNTPK 
           CILGTPVAAR LISHAGSLTN LSKYPASTLQ ILGAEKALFR ALKTKGNTPK 
           VILGTPVAAR LISHAGSLTN LAKYPASTLQ ILGAEKALFR ALKTKGATPK 
           VILGTPVAAR LISHAGSLTN LAKYPASTLQ ILGAEKALFR ALKTKGATPK 
           VILGTPVAAR LISHAGSLTN LAKYPASTLQ ILGAEKALFR ALKTKGATPK 
           ALIGDTVGAR LISKAGSLTN LSKYPASTVQ ILGAEKALFR ALKTKGNTPK 
           ELIGEMVGAR LISHAGSLTN LSKCPASTVQ ILGAEKALFR ALKTRGNTPK 
           ALIGDIVGAR LISHAGSLTN LSKYPASTVQ ILGAEKALFR ALKTKGNTPK 
           ALIGEIVGAR LISHAGSLTN LSKYPASTVQ ILGAEKALFR ALKTKGNTPK 
           ALIGEVVGAR LISHAGSLTN LSKYPASTVQ ILGAEKALFR ALKTKGNTPK 
           ELIGEVVGAR LISHAGSLTN LSKYPASTVQ ILGAEKALFR ALKTKGNTPK 
           ELIGEVIGAR LISHAGSLTN LSKQAASTVQ ILGAEKALFR ALKTKGNTPK 
           ELIGEVIGAR LISHAGSLTN LSKQAASTVQ ILGAEKALFR ALKTKGNTPK 
           GLIGEVIGAR LISHAGSLTS LSKQAASTVQ ILGAEKALFR ALKTKGNTPK 
           ELIGEVIGAR LISHAGSLTN LSKQAASTVQ ILGAEKALFR ALKTKGNTPK 
           ELIGEVIGAR LISHAGSLTN LSKQAASTVQ ILGAEKALFR ALKTKGNTPK 
           ELIGEVIGAR LISHSGSLTN LSKQAASTVQ ILGAEKALFR ALKTKGNTPK 
           ELIGEVIGAR LISHAGSLTN LSKQAASTVQ ILGAEKALFR ALKTKGNTPK 
           ELIGEVIGAR LISHSGSLTN LSKQAASTVQ ILGAEKALFR ALKTKGNTPK 
           TLIGEVVGAR LISHAGSLTN LSKQAASTVQ ILGAEKALFR ALKTKGNTPK 
           TLIGEVVGAR LISHAGSLTN LSKQAASTVQ ILGAEKALFR ALKTKGNTPK 
           TLIGEVVGAR LISHAGSLTN LSKQAASTVQ ILGAEKALFR ALKTKGNTPK 
           TLIGEVVGAR LISHAGSLTN LSKQAASTVQ ILGAEKALFR ALKTKGNTPK 
           ALLGEIIGAR LISHAGSLTN LAKYPASTVQ ILGAEKALFR ALKTKGNTPK 
           SLIGESVGAR LISHAGSLTN LAKCPASTVQ ILGAEKALFR ALKTRGNTP- 
           SLIGESVGAR LISHAGSLTN LAKCPASTVQ ILGAEKALFR ALKTRGNTPK 
           SLIGESVGAR LISHAGSLTN LAKCPASTVQ ILGAEKALFR ALKTRGNTPK 
           ALIGDTVGAR LISKAGSLTS LAKCPASTVQ ILGAEKALFR ALKTKGNTPK 
           ALIGDTVAAR LISKAGSLTN LAKAPASTVQ ILGAEKALFR ALKTKGNTPK 
           ALIGDTVAAR LISKAGSLTN LAKAPASTVQ ILGAEKALFR ALKTKGNTPK 
           ALIGETVGAR LISHAGSLTN LAKYPASTVQ ILGAEKALFR ALKTRGNTPK 
           ALIGEVVGAR LISHAGSLTN LAKYPASTVQ ILGAEKALFR ALKTRGNTPK 
           ALIGDIIAAR LISHAGSLTN LAKYPASTVQ ILGAEKALFR ALKTKGNTPK 
           VLIGEMVGAR LISHAGSLTN LAKYPASTVQ ILGAEKALFR ALKTKGNTPK 
           VLIGEMVGAR LISHAGSLTN LAKYPASTVQ ILGAEKALFR ALKTKGNTPK 
           SLIGEVVGAR LISHAGSLSN LAKCPASTLQ ILGAEKALFR ALKTRGNTPK 
           SLIGEIVG-- ---------- ---------- ---------- ---------- 
           SLIGEMVGAR LISHAGSLTN LAKCPSSTLQ ILGAEKALFR ALKTRGNTPK 
           SLIGEMVGAR LISHAGSLTN LAKCPSSTLQ ILGAEKALFR ALKTRGNTPK 
           ALIGEMVGAR LISHAGSLTN LAKCPSSTLQ ILGAEKALFR ALKTRGNTPK 
           ALIGEMVGAR LISHAGSLTN LAKCPSSTLQ ILGAEKALFR ALKTRGNTPK 
           ALIGEQVGAR LISHAGSLTN LAKYPASTVQ ILGAEKALFR ALKTRGNTPK 
           TLIGDVVGAR LISHAGSLTN LAKYPASTVQ ILGAEKALFR ALKQKGNTPK 
           ALIGEVVGAR LISHAGSLTN LAKYPASTVQ ILGAEKALFR ALKTRGNTPK 
           ALIGEVVGAG LSMGAGQXGH --RHDASVTS MLDSNQLHYR ALKTRGNTPK 
           ALIGEVVGAR LISHAGSLTN LAKYPASTVQ ILGAEKALFR ALKTRGNTPK 
           ALIGEAVGAR LIAHAGSLTN LAKYPASTVQ ILGAEKALFR ALKTRGNTPK 
           ALIGEAVGAR LIAHAGSLTN LAKYPASTVQ ILGAEKALFR ALKTRGNTPK 
           ALIGEAVGAR LIAHAGSLTN LAKYPASTVQ ILGAEKALFR ALKTRGNTPK 
           TLIGDQVGAR LIAHAGSLTN LAKYPASTVQ ILGAEKALFR ALKTRGNTPK 
           ALIGDQVGAR LISKAGSLTN LAKFPASTVQ ILGAEKALFR ALKTKSNTPK 
           SLIGDQVGAR LISHAGSLTN LAKYPASTVQ ILGAEKALFR ALKTRSNTPK 
           SLIGDQVGAR LISHAGSLTN LAKYPASTVQ ILGAEKALFR ALKTRSNTPK 
           ALVGEVIGGR MISKAGSLSN LAKMPGSSIQ MMGAEKALFQ ALKSRTNTPK 
           SLIGEVIGAK MISKAGSLSN LAKMPGSSIQ IMGAEKALFQ ALKSKTNTPK 
           RIVGSIVGVR LLAKAGSLLN LAKLPASTLQ ILGSERALFR AKKMRKQTPK 
           NLVGEIVGAR LIAKSGGLVS LAKQTSALNS NSNSERALLR ALSKKQNTPK 
           ELVSDRIGAQ LIAASGSLTN LAKAPASTVQ LLGAEKALFN AMKKRKPTPK 
           ELVGETVGSR LIAHAGSLQQ LAKLASSTVQ VYGAEKALFR AIKEHKPTPK 
           AIVGEKIGAR LIAHCGSLIN LSKYPASTVQ ILGAEKALFK ALKNKNFTPK 
           TLLGELIGAR LICHTGSLIN LAKAPGSTIQ ILGAEKALFR ALKTKKKTPK 
           ILVGEIVGAR LICRAGSLMN LAKYPASTIQ ILGAEKALFR ALKTKHNTPK 
           TMVGEQIGAR LIQKAGSLLT LAKYPSSTVQ ILGAEKALFR ALKQRQATPK 
           TMVGEQIGAR LIQKAGSLLT LAKYPSSTVQ ILGAEKALFR ALKQRQATPK 
           TMVGEQIGAR LIQKAGSLLS LAKYPSSTLQ ILGAEKALFR ALKQRQATPK 
           TMVGEQIGAR LIQKAGSLLS LAKYPSSTVQ ILGAEKALFR ALKQRQATPK 
           HLAGELVGAR LMARAGSLMN LAKHPASTVQ ILGAEKAFFR ALKSRHNTPK 
           AMVGELVGAR LISHAGSLVN LAKYPASTVQ ILGAEKALFK AIKTKKNTPK 
           TMVGELVGAR LISHAGSLVN LAKYPASTVQ ILGAEKALFK AIRTKHNTPK 
           TMVGELVGAR LISHAGSLVN LAKYPASTVQ ILGAEKALLK AIRTKHNTPK 
           TMVGELVGAR LISHAGSLVN LAKYPASTIQ ILGAEKALFK AIRTKHNTPK 
           TMVGELVGAR LISHAGSLVN LAKYPASTVQ ILGAEKALFK AIRTKHNTPK 
           HMVGEVIGAR LLSHSGSLIN LAKHPASTVQ ILGAEKALFR ALKTNAPTPK 
           YMVGELIAAR LLSHSGSLMN LAKHPASTVQ ILGAEKALFR ALKTRSNTPK 
           YMVGELIAAR LLSHSGSLMN LAKHPASTVQ ILGAEKALFR ALKTRSHTPK 
           ALVGELLGAR LIARAGTLVN LAKHPASTVQ ILGAEKALFR ALKTRHNTPK 
           AMVGEIVGAR LIAHAGSLLN LAKFPASTIQ ILGAEKALFR ALKTKHPTPK 
           YLVGDLIGAK LIARAGSLIS LAKHPSSTLQ ILGSEKALFR ALKTKSKTPK 
           YLVGDLIGAK LIARAGSLIS LAKHPSSTLQ ILGSEKALFR ALKTKSKTPK 
           YLVGDLIGAK LIARAGSLIS LAKHPSSTLQ ILGSEKALFR ALKTKSKTPK 
           YLVGDLVGAK LIAKAGSLMS LAKHPSSTLQ ILGSEKALFR ALKTKSKTPK 
           YLVGDLVGAK LIAKAGSLMS LAKYPSSTLQ ILGSEKALFR ALKTKSKTPK 
           YLVGDLIGAK LIAKAGSLMS LAKYPSSTLQ ILGSEKALFR ALKTKSKTPK 
           YMVGEVIGAR LMAHSGSLLN LSKQPASTIQ ILGAEKALFR ALKTKSHTPK 
           YMVGEVIGAR LMAHSGSLLN LSKQPASTIQ ILGAEKALFR ALKTKSHTPK 
           YMVGEVIGAR LMAHSGSLLN LSKQPASTIQ ILGAEKALFR ALKTKSHTPK 
           YMVGELIGAR LISHAGSLMN LAKHPSSTVQ ILGAEKALFR ALKTKKSTPK 
           YMVGELIGAR LISHAGSLMN LAKHPSSTVQ ILGAEKALFR ALKTKKSTPK 
           ELVGFLVGAR LIAHAGSLMN LAKNPGSTIQ ILGAEKALFR ALKTKHATPK 
           ELVGALVGAR LIAHAGSLIS LAKNPGSTIQ ILGAEKALFR ALKTKHATPK 
           ELLGALVGAR LIAHAGSLIS LAKNPGSTIQ ILGAEKALFR ALKTKHATPK 
           ELVGALVGAR LIAHAGSVMN LAKNPGSTIQ ILGAEKALFR ALKTKHATPK 
           ALVGELVGAR LIAHAGSLMN LAKSPGSTIQ ILGAEKALFR ALKTKHDTPK 
           ALVGDLVGAR LIAHAGSLTS LSKSPASTIQ ILGAEKALFR ALKTKHDTPK 
           ALVGDLVGAR LIAHAGSLTN LSKSPASTLQ ILGAEKALFR ALKTKHDTPK 
           ALVGELVGAR LIAHAGSLTN LSKSPASTLQ ILGAEKALFR ALKTKHDTPK 
           ALVGELVGAR LIAHSGSLVN LAKAPASTVQ ILGAEKALFR ALKTKHDTPK 
           AMVGELVGAR LIAHAGSLTS LAKAPASTVQ ILGAEKALFR ALKTKHDTPK 
           AMVGELVGAR LIAHAGSLTS LAKAPASTVQ ILGAEKALFR ALKTKHDTPK 
           AMVGELVGAR LIAHAGSLTS LAKAPASTVQ ILGAEKALFR ALKTKHDTPK 
           ALVGELVGAR LIAHAGSLTS LAKAPASTIQ ILGAEKALFR ALKTKHDTPK 
           ALVGELVGAR LIAHSGSLTS LAKAPASTIQ ILGAEKALFR ALKTKHDTPK 
           VLVGELVGAR LIAHAGSLIS LAKAPASTIQ ILGAEKALFR ALKTKHDTPK 
           QLVGELVGAR LISHAGSLVS LAKSPASTIQ ILGAEKALFR ALKTKHDTPK 
           QLVGELVGAR LIAHAGSLIS LAKSPASTIQ ILGAEKALFR ALKTKHDTPK 
           QLVGELVGAR LIAHAGSLVS LAKAPASTIQ ILGAEKALFR ALKTKHDTPK 
           QLVGELVGAR LIAHAGSLIS LAKSPASTIQ ILGAEKALFR ALKTKHDTPK 
           QLVGELVGAR LIAHSGSLIS LAKSPASTIQ ILGAEKALFR ALKTKHDTPK 
           QLVGELVGAR LIAHSGSLIS LAKSPASTIQ ILGAEKALFR ALKTKHDTPK 
           QLVGELVGAR LIAHSGSLIS LAKSPASTIQ ILGAEKALFR ALKTKHDTPK 
           ILLGELVGAR LISHSGSLMN LAKQPASTVQ ILGAEKALFR ALKTKHDTPK 
           ILVGELVGAR LISHAGSLMN LAKQPASTVQ ILGAEKALFR ALKTKHDTPK 
           IMVGELVGAR LIAHAGSLIN LAKQPASTVQ ILGAEKALFR ALKTKHDTPK 
           VMVGELVGAR LIAHAGSLMN LAKHPASTVQ ILGAEKALFR ALKTKHDTPK 
           VMVGELVGAR LIAHAGSLMN LAKHPASTVQ ILGAEKALFR ALKTKHDTPK 
           VMVGELVGAR LIAHAGSLMN LAKHPASTVQ ILGAEKALFR ALKTKHDTPK 
           VLLGELVGAR LISHAGSLVS LAKAPASTIQ ILGAEKALFR ALKTKKDTPK 
           VLLGELVGAR LISHAGSLVS LAKAPASTIQ ILGAEKALFR ALKTKKDTPK 
           ALVGELVGAR LIAHAGSLMN LAKQPASTIQ ILGAEKALFR ALKTKHSTPK 
           ALVGDLVGAR LISHAGSLMN LAKHPASTVQ ILGAEKALFR ALKTKHDTPK 
           VMVGELVGAR LIAHAGSLLN LAKHPASTVQ ILGAEKALFR ALKTKHDTPK 
           LLVGELVGAR LIAHAGSLLN LAKHPASTVQ ILGAEKALFR ALKTRKDTPK 
           VLVGELVGAR LISHAGSLIN LAKHPASTVQ ILGAEKALFR ALKTKKDTPK 
           VLVGELVGAR LISHAGSLIN LAKHPASTVQ ILGAEKALFR ALKTKKDTPK 
           VLVGEQVGAR LIAHSGSLVN LAKHPASTLQ ILGAEKALFR ALKAKKDTPK 
           VLVGDTVGAR LIAHAGSLIN LAKHPSSTVQ ILGAEKALFR ALKTKKDTPK 
           VLVGDTVGAR LIAHAGSLIN LAKHPSSTVQ ILGAEKALFR ALKTKKDTPK 
           TMVGELVGAR LISHAGSLMN LAKHPASTVQ ILGAEKALFR ALKTKKDTPK 
           TMVGELVGAR LISHAGSLMN LAKHPASTVQ ILGAEKALFR ALKTKKDTPK 
           TMVGELVGAR LISHAGSLMN LAKHPASTVQ ILGAEKALFR ALKTKKDTPK 
           VMVGELVGAR LIAHAGSLLN LAKHAASTVQ ILGAEKALFR ALKSRRDTPK 
           VMVGELVGAR LIAHAGSLLN LAKHAASTVQ ILGAEKALFR ALKSRRDTPK 
           VMVGELVGAR LIAHAGSLLN LAKHAASTVQ ILGAEKALFR ALKSRRDTPK 
           VMVGELVGAR LIAHAGSLLN LAKHPASTVQ ILGAEKALFR ALKTKRDTPK 
           VMVGELVGAR LISHAGSLLN LAKHPASTVQ ILGAEKALFR ALKTRRDTPK 
           VLVGELVGAR LIAHAGSLLN LAKHPASTVQ ILGAEKALFR ALKTRKDTPK 
           ALVGELVGAR LISHCGSLWN LSKLPWSTIQ ILGAEKTLYK ALKTKQATPK 
           ILVGELVGAR LIAHAGSLVN LAKQPASTVQ ILGAEKALFR ALKTKHETPK 
           VLVGELVGAR LIAHAGSLIN LAKQPASTVQ ILGAEKALFR ALKTKHETPK 
           VLVGELVGAR LISHAGSLMN LAKHPASTVQ ILGAEKALFR ALKTKHETPK 
           VMVGELVGAR LIAHAGSLIN LAKHPASTVQ ILGAEKALFR ALKTKHETPK 
           VMVGELVGAR LIAHAGSLVN LAKHPASTVQ ILGAEKALFR ALKTKHETPK 
           ALVGELVGAR LIAHGGSLVN LAKQPGSTIQ ILGAEKALFR ALKTKHATPK 
           ALVGELVGAR LIAHGGSLVN LAKQPGSTIQ ILGAEKALFR ALKTKHATPK 
           ALVGELVGAR LIAHGGSLLN LAKQPGSTVQ ILGAEKALFR ALKTKHATPK 
           ALVGELVGAR LIAHGGSLLN LAKQPGSTIQ ILGAEKALFR ALKTKHATPK 
           ALVGELVGAR LISHGGSLLN LAKQPGSTVQ ILGAEKALFR ALKTKHATPK 
           ALVGELVGAR LISHGGSLLN LSKQPGSTVQ ILGAEKALFR ALKTKHATPK 
           SLLGYDLTME YLVRSGGLKN LVKYPASTLQ ILGAEKSFFR FYGTGK-TPK 
           DLVGPKLAMD LLERSRGLRR LALMPASSIQ MLGAEKALFQ SLGQGKKNPK 
           MLAGPVLAAR LIALAGGLDD LAKLPSGTVQ VLGAEDALFA HLRGHAPSPK 
           AIAGPLVGAR LLALAGGLKE LAYLPASTIQ VLGAEKALFK HLTKGTPPPK 
           LLAGPMLGAR LISIAGSLEK LAAFPSSTIQ VIGASKALFK HLRSRAPSPK 
           KLAGVSLGAR LIGLAGGLEK LAKMPASTIQ VLGAEKALFA HLRMGVEPPK 
           ALAGSNVGAR LIAHAGGLRE LAMLPSSTIQ VLGAEKALFR HLKSGAKPPK 
           ELVGPLLGAR LIKLAGGLTR MAFLPASTIQ VLGAEKALFR ALRTGGKPPK 
           ALVGPALGAR LLSIAGSLDE LAKMPASTIQ VLGAEKALFR ALRSGGRPPK 
           ALVGPLLGAR LISLAGGLDK LARMPASTIQ VLGAEKALFR ALRTGGKPPK 
           ALVGPLIGAR LIALAGGLKE MAKLPASTIQ LLGAEKALFR HLTKGTKPPK 
           ALVGAKLAAR LMSLAGGLKE LAMMPASTIQ VLGAEKALFR HLRTGAKPPK 
           ALVGAKLAAR LISLAGGLRE LAMMPSSTIQ VLGAEKALFR HLRTGAKPPK 
           ILIGMKNTSI LLKKTGSLYQ LSKLYSSTIQ NMCKNTQTLT YYRQNLNNGF 
           ALVGPEISAI LITHAGGLKQ LSQIPSCNIK TFGSNKSALL GFSSRNIGNH 
           ALTGKNFAVR VLAECGGLEA LAKLPSDQLR LIGRDTYVFY GPRCL----- 
           ALVGPVVAAA LLSHAGSVRE LAQVPACNLA AIGAPRHAAH ARRDASGVRL 
           AFLGTGITSQ LFAISGSVAK LSIMDPADLA RLGSRRSNDS GIA----IKT 
           AFLGTGITSQ LFAISGSVAK LSIMDPADLA RLGSRRSNDS GIA----IKT 
           AFLGTGITSQ LFAISGSVAK LSIMDPADLA RLGSRRSNDS GIA----IKT 
           AFLGTGITSQ LFAIAGGVAP LAAMDPTELS RLGSTRANSS GIA----LKT 
           AFLGTGITSQ LFAIAGGVSA LSTMDSTELA RLGSKRADSS GVL----IRT 
           AFLGTGITSQ LFAIAGGVSA LSTMDSTELA RLGSKRADSS GVL----IRT 
           ALVGSTCASR LVTAAGGVEA LQRMPACNIQ VMGSQKKSLL GMSKEGQGNN 
           ALIGTQLASK LMAAAGGIEK LANMPAGNIQ VMGSVKKNML GMSRAMHNRN 
           ALIGTQLASK LMAAAGGIEK LANMPAGNIQ VMGSVKKNML GMSRAMHNRN 
           ALVGPATSAA LIAAAGGLLE LSEMPSCNLA SIGNSKRISS ELDHESGVRQ 
           FLVGPEIAAQ LIAHAGGVLE FSRIPSCNIA SIGKNKHLSH ELHLESGVRQ 
           ALVGSEITSL LIGHAGGILE LSQIPSCNLA SVGKNKYFSH ERQNLSGVRQ 
           LLIGPEVTSL LLSHSGGVLE LSQVPSCNLA SIGKNKHLSH ELHNLTGVRQ 
           AIIGSEIAAK LISAAGGISS LARLPSNIIE VLGQKKITLS GFSSSHHTPH 
           ALLGPDTAAK LVTHCGSVKE LSVVPSCNLA SIGQDK-TLH GKSDISGVRQ 
           LLVGTRIAAQ LIGAAGGILL LSQTSADVIQ CLGREKKKLE GFSGTANMRY 
           ---------- ---------- ---MPSQNIM VLGSLKNNKK GFST--GPVL 
           ALIGPEIAAN LLCVSGGLKN LAEMPSQNIM VLGSLKNNKK GFST--GPVL 
           MLLGSSLTAR LISAVGSLKN LSIISSQNLI VIASTKKSLF GLSNVHKTLG 
           MLLGSALTAR LISCVGSLKN LSVTSSQNLI VVGNSKKSIL GLSNVNKTFG 
           MLLGSALTAR LISCVGSLKN LSVTSSQNLI VVGNSKKSIL GLSNVNKTFG 
           MLLGSALTAR LISSVGSLKN LSITSSQNLI VVGSSKKSVL GLSNVRKTFG 
           MLLGSALTAR LISSVGSLKN LSITSSQNLI VVGSSKKSVL GLSNVRKTFG 
           AILGAALAAR LLTRVGGLKM LAKMPSQNIM LVGSQKKTSF SLSSKAGATG 
           AIIGTALAAR LITQAGGLTT LAKMPSQNIM LVGGNRKGTV V--------- 
           ALIGSALTAR IIARVGSVEN LSKIPSQNLM MIGADKNQNY ILNGLHLNII 
           VLIGSALTAR LIAKVGSIEN LSKIPSQNLM MIGADKNQNY IL-------- 
           ALIGPTTAAK LLALAGGLAE LSGIPACNLQ VLGQVKQNAA GFSSATTRPH 
           ALVGSSLAAQ LLASTGGLAE LSKIPACNLQ LLGRIRSTAS GMATQTRTQH 
           ALVGSLTAAQ LINHAGGIHG LAKTPACNIA PLGQNKASGL GLATNTGVRN 
           ALIGAETAAQ FLNQTGGLLE LAKIPACNLG AQGSRRSEGL GFATNHGVRA 
           ALVGPETAAQ FLNQTGGLRE LAKIPACNLG AQGSKRKDGL GFATNTSIRS 
           ALIGPETAAQ FLNQTGGLRE LAKIPACNLA AQGSKRTEGL GFATNIGIRS 
           AMVGSLTAAQ LLNTAGGLTG LAKTPACNIA AWGSKKGAGA AFATNVGVRQ 
           ALIGSLTAAQ LLNQAGGLTG LSKTPACNLP AWGSKKQTSS ALATNVGIRQ 
           ALIGSLTAAQ LLNQAGGLTG LSKAPACNLP AWGSKKQNSS ALATNVGIRQ 
           ALIGSLTAAQ LLNQAGGLTG LSKAPACNLP AWGSKKQASA ALATNVGIRH 
           ALLGTNTASL LVSHTGGLLQ LSKIPSCNIA NIGKKNTKDH NILNS---NP 
           AVVGTRTATK LLGVAGGLDG LSKIPACNLH LLGAAKKHSM GLSSVHGARS 
           ---------- ---------- ---------- ---------- ---------- 
           ---------- ---------- ---------- ---------- ---------- 
           AIVGPITTSQ LLIATGSLKQ LALTPSCNIA SLGVRDLSTK KKNHSKNVRQ 
           AIVGPITTSQ LLIASGSLRQ LSLTASCNLP SLGVRDLSSQ KTNKN--VRQ 
           AIVGSITTSQ LLIATGSLKS LAMTPSCNLA SLGIRDLSSK TKSKSRTVRQ 
           ALVGPSVASQ LIAVHG-VLG LSHTPSCNIP SLGSK----- -------SGD 
           ILIGAHCAAQ ILGFVGGLNG LAKTPSCNIP SLGAKRETAV GFGQA--QRQ 
           VLMGSSIASK LIGIAGSIQQ LANIPAGHLQ TLGADKKALA GFSGMSNKFQ 
           AVVGSTTAAN LIGIAGGLTR LGKFPACNLP ALGKRRLTTI GINNPAVSGD 
           ALLGAATTAH LVSQAGGLSP LATMPSCNVQ VLGKTKKNLI GFSSVSTNPH 
           ALLGSTTTAH LVSQAGGLSP LATMPSCNVQ VLGKTKKNLI GFSTVSTNPH 
           QLVGTRIAAQ LIGLAGGVAQ LARIPSCNLQ VLGQDKKVLS GFSSAAALKH 
           QLVGTRIAAQ LIGLAGGVAQ LARIPSCNLQ VLGQEKKVLS GFSSAAALKH 
           QLVGTRIAAQ LIGLAGGVAQ LARIPSCNLQ VLGQEKKVLS GFSSAAALKH 
           ALVGTEIAAK LMGVAGGLLA LSRMPSCNVQ VLGAKRRTLA GFSSTTAQPH 
           AVVGTEIAAK LMGVAGGLLA LSRMPACNIQ SLGAKRKTLA GFSSTTTQPH 
           AVLGSDIAAQ LIGIAGGLHA LSKMPACNVQ VLGSKKKATA GMSSASADLH 
           ---------- ---------- ---------- ---------- ---------- 
           ---------- ---------- ---------- ---------S HASETPSSSA 
           ---------- ---------- ---------- ---------S HASETPSSSA 
           AVVGSTVAAK LMGVAGGLAA LSKMPACNVQ ILGAKKKNLA GFSTATALPH 
           AIVGSAVAAK LMGTAGGLSA LAKMPACNVQ VLGHKRKNLA GFSSATSQSR 
           ---------- ---------- ---------Q LLGAKKKNLS GFSTAASQFR 
           AIVGSAVAAK LMGMAGGLTA LAKMPACNVQ LLGAKKKNLA GFSTATSQFR 
           AIVGSAVAAK LMGTAGGLTA LAKMPACNVQ LLGAKKKNLA GFSTATSQFR 
           AIVGSAVASK LMGTAGGLGA LAKMPACNVQ LLGAKKKNLA GFSSATSQFR 
           AIVGSAVASK LMGTAGGLGA LAKMPACNVQ LLGAKRKNLA GFSTATSQFR 
           HICGVSIAAK LLGIAGGLTA LSKMPACNIL LLGSQKKVAT GFSAATNLPH 
           AIIGSSVAAQ LMGVAGGLVA LTKMPACNVM LLGSQKRTLA GFSSTAISPH 
           ---------- ---------- ---------- ---------- ---------- 
           ILVGASTAAK LMGHAGGLTA LTKMPSCNIL VLGAQKRLLS GFSNTSVLPH 
           IIVGASTAAK IMGVAGGLTK LSKMPACNVL VLGSQKTTLS GFSQVATLPH 
           MIVGASTAAK LVGLAGGLTK LSKMPACNVQ VLGAQKKTLS GFSKVAMLPH 
           MIVGASTAAK LLGIAGGLSK LSKMPACNVQ VLGAQKKTLS GFSQTQMLPH 
           MIVGASTAAK LLGIAGGLSK LSKMPACNVQ VLGAQKKTLS GFSQTQMLPH 
           IIVGASTAAK LMGVAGGLTN LSKMPSCNVL VLGSQRKMLS GFSSSAVLPH 
           IIVGASTAAK LMGVAGGLTN LSKMPSCNVL VLGSQRKMLS GFSSSAVLPH 
           IIVGASTAAK IMGVAGGLTN LSKMPACNLM LLGAQRRTLS GFSSTSLLPH 
           IIVGASTAAK IMGIAGGLTN LSKMPACNVM LLGAQRKTLS GFSSTSVLPH 
           IIIGASTAAK IMGVAGGLTN LSKMPACNIM LLGAQRKTLS GFSSTSVLPH 
           IIIGASTAAK IMGVAGGLTN LSKMPACNIM LLGAQRKTLS GFSSTSVLPH 
           IIIGASTAAK IMGVAGGLTN LSKMPACNIM LLGAQRKTLS GFSSTSVLPH 
           IIIGASTAAK IMGVAGGLTN LSKMPACNIM LLGAQRKTLS GFSSTSVLPH 

           YGLLSQHPLV AKASPKNQGK LLRKLCCKTT IAARLDFC-- ESNFEIDFYK 
           TASISAAELK SLSRNTVHRR AARLLADKSV LACRADCFRN PGAYGQYLGK 
           FTNAFGDEEE VDTDRKAAQK GAAQLGRKCA LVAKADLAGA DGSLGEAEKE 
           FTDAFGDEEE VDTDLKAAQK GAAQLGRKCA LVAKADLAGA DGSLGEAEKE 
           FVEFFGD-EC VRADLQAARK GIAVFARKCC LALKTDISGS DGAFGGAELE 
           FVEFFGS-DE VRADLQAAKK AIAVLARKCS IVAKADLAGG SGALGEAELE 
           FVEFFGS-DE VRADLQAAKK AIAVLARKCS IIAKADLAGG SGALGEAELE 
           HGIIFLHPFI RTLPKAKRGK MARFLAAKLA IAAKIDYF-- RGEIDESLYE 
           YGVLFSAPQV SKVDIRHKGR VARNLACSIA RTAKMDCYGI STRFGVALKN 
           YGIIVNSKLI SKISNSNKYK FARYIANKIS LSARIDFFSG ATSYGKNFKS 
           YGLIYTSSYL SRARDEDKGR ISRYIATKCS IAAKIDCFSK DPHYGIELKL 
           YGLIYTTSYL SRVRDKDKGR ICRYIATKCS IAAKIDYFGK DPDYGLELKS 
           FGLIYNSRVI QKCSPKLKGK ISRILSAKTS ICVRVDALGE SGCIGIKYRE 
           FGLLFNSSFI IRASSKNKGK ISRFLANKCS LAAKIDYFSL VALYGKKLKE 
           YGLLFHSTFI GKADGKNKGK VSRYLANKCS MAARLDYFLV NNRFGERMKT 
           YGLLYHSTYI GRANGTDKGK ISRNLANKCA IASRLDHFLI QEKFGVKLKD 
           YGLLYHSTYI GRANGTDKGK ISRNLANKCA IASRLDHFLI QEKFGVKLKD 
           FGILYNSSYI SKTPLPMKGR MSRYLSCKSA MAARIDSFSD HNSYGVIFKK 
           FGILYNSSYI SKTPLPMKGR MSRYLSCKSA MAARIDSFSD HNSYGLIFKK 
           YGILYNSSYI SKTPIQLKGR MSRYLSCKSA MAARIDSFSD YNSYGLIFKK 
           FGILYNSSYI SKTPTALKGR MSRYLSCKSA MAARIDSFSD YNSYGIAFKK 
           FGILYNSSYI SKTPTALKGR MSRYLSCKSA MAARIDSFSD YNSYGIAFKK 
           YGLIFQSTFI GKASVKHKGR AARYLANKCA LAARLDCFCD VNVYGKHMVD 
           YGLLFQSTFI GKASNKHKGK AARYLANKCA LAARLDYFCD VDIYGKKMSE 
           YGLLFQSTFI GKASNKLKGK AARYLANKCA LAARLDYFCD VDVYGKKMSE 
           YGLLFQSTYI GKASQKNKGR ISRYLANKCS IAARIDNFST VNIFGEKLKQ 
           YGLLFQSTYI GKASQKNKGR ISRYLANKCS IAARIDNFST VNIFGEKLKQ 
           YGLLFHSSFI GRVKQQHRGR MSRYLASKCA LAARIDAFAD ENVYGVKLRE 
           YGLLFNSTFI AKAKQRAKGR ISRYLANKVS LASRIDCFRS DDTFGRKLRE 
           YGLIYHSPFI ARAARENKGK ISRFLAAKCA IASRIDCFSE VDIYGRHLKQ 
           YGVIFGSTFI ARAEAKNKGR ISRFVANKAS TAARIDCFGE VDRFGEAMKE 
           YGIIFNASAV S-SETKNKGR IARCLSNKIS IATRIDCFSD NAKFGVALKQ 
           YGLLYHSSFV SKASKQNKGK IARYLSNKCA MAARIDAFQD FSKFGELLRD 
           YGLIFHSSFI QRASKEHRGK ISRYLANKAA LACRIDCFMD ATVFGEKLRE 
           YGLIFHSSFI QRASKENRGK ISRYLANKAA LACRIDCFMD ATVFGEKLRE 
           YGLIFHSSFI QRASKENRGK ISRYLANKAA LACRIDCFMD ATVFGEKLRE 
           YGLIFHSTFI QRAAKEHRGK ISRYLANKAA LACRIDCFMD AQVFGEKLRE 
           YGLIFHSTFI QRAAKEHRGK ISRYLANKAA LACRIDCFME TAVFGEKLRE 
           YGLIFHSTFI QRAAKEHRGK ISRYLANKAA LACRIDCFME TAVFGEKLRE 
           YGLIFHSTFI QRAAKEHRGK ISRYLANKA- ---------- ---------- 
           YGLLFHSSFI GKAGTKNKGR VSRYLANKCS IAARVDCFSE TSTYGEFLRQ 
           YGLLFHSSFI GKAGTKNKGR VSRYLANKCS IAARVDCFSE TSTYGEFLRQ 
           YGLIYQSSFI SRASARQKGR ISRFLANKCS IASRIDNFSE QSRFGEALRQ 
           YGLLYQSTFI GRAGPKVKGR ISRYLANKCS IASRIDNFSE NKRFGEVMRE 
           YGLLYQSSFI GRAGPKVKGR ISRYLANKCS IASRIDNFSE KKRFGEVMRD 
           YGLLYQSSFI GKAGPKVKGR ISRYLANKCS IASRIDNFSE NRRFGEVMRD 
           YGLIYHSSFI GRTGTKSKGR ISRFLANKCS IASRIDNFSD TSKFGEALKR 
           YGIIYHSSFI GKAGAKNKGR ISRFLANKCS IASRIDNFSD ATAFGQVLRR 
           YGLLYHSSFI GRAGPKNKGR ISRFLANKCS IASRIDNFSD TTKYGDALKK 
           YGLLYHSSFI GRAGPKNKGR ISRFLANKCS IASRIDNFSE ETKFGEVLKK 
           YGLLYHSSFI GRAGPKNKGR ISRFLANKCS IASRIDNFSE ETKFGEALKS 
           YGLIYHSSFI GKAGLKNKGR ISRFLANKCS IASRIDNYSD VSIFGKALKQ 
           YGLIYHSGFI SKAAAKNKGR ISRYLANKCT MASRIDNYSD ENIFGTVLKK 
           YGLIYHSGFI SKASAKNKGR ISRYLANKCS MASRIDNYSD DNVFGQVLKK 
           YGLIYHSGFI AKASAKNKGR ISRYLANKCS MASRIDNYSD ENVFGSVLKK 
           YGLIYHSGFI SKASAKNKGR ISRYLANKCS MASRIDNYSE ENVFGSVLKK 
           YGLIYHSGFI GKASAKNKGR ISRYLANKCS IASRIDNYSD ENVFGTVLKK 
           YGLIYHSGFI AKASAKNKGR ISRYLANKCS MASRIDNYSD ENVFGQVLKK 
           YGLIYHSGFI SKASAKNKGR ISRYLANKCS MASRIDNYSD ESVFGAVLKK 
           YGLIYHSSFI GKASAKNKGR ISRYLANKCS IASRIDNYSD ENVFGTVLKK 
           YGLIYHSSFI GKASAKNKGR ISRYLANKCS IASRIDNYSE ETAFGEILKK 
           YGLIYHSSFI GKASAKNKGR ISRYLANKCS IASRIDNYSE ETAFGEVLKK 
           YGLMYHSSFI GRASAKNKGR ISRYLANKCS IASRIDNYSD ETAFGQILKK 
           YGLIYHSSFI GKASAKNKGR ISRYLANKCS IASRIDNYSD ETAFGEILKK 
           YGLIYHASAI ARAAPKNKGR MSRFLANKIS IASRIDCFSD TTKFGEVLAV 
           ---------- ---------- ---------- ---------- ---------- 
           YGLLFHSTFI GRAAAKNKGR ISRYLANKCA IASRIDSFID ETKYGDKMRE 
           YGLLFHSTFI GRAAAKNKGR ISRYLANKCA IASRIDSFID ETKYGDKMRE 
           YGIIYHSTFI GRAAAKNKGR ISRVLANKCA IASRIDSFSD ETKYGDELRE 
           YGLIYHSTFI GRADAKNKGR ISRYLANKCS IATRIDSFAD ESAYGQKLRE 
           YGLIYHSTFI GRADAKNKGR ISRYLANKCS IATRIDSFSD ERLYGEKLRD 
           YGLIFHSSFI GRAKQRNKGR ISRYLANKCS IASRIDCFMD GNVFGEKMRE 
           YGLIFHSSFI GRAKQRNKGR ISRYLANKCS IASRIDCFMD ANVFGEKMRE 
           YGLIFHSTFI GKANARNKGR ISRYLANKCS IASRIDCFSD FTLFGEKLKD 
           YGLIFHSSFI GRASTKNKGR ISRYLANKCS IASRIDCFSE VSAFGEKLRE 
           YGLIFHSSFI GRASTKNKGR ISRYLANKCS IASRIDCFSE VSAFGEKLRE 
           YGLIFHSSFI GRASTKNKGR MARYLANKCS IASRIDCYSE SAVFGQKLRE 
           ---------- ---------- ---------- ---------- ---------- 
           YGLIFHSSFI GRASARNKGR MARYLANKCS IASRIDCFSE NTVFGEKLRE 
           YGLIFHSSFI GRASARNKGR MARYLANKCS IASRIDCFAE STVFGEKLRE 
           YGLIFHSSFI GRASAKNKGR IARFLANKCS IASRIDCFSD NTAFGEKLRE 
           YGLIFHSSFI GRASAKNKGR IARYLANKCS IASRIDCFAD GTAFGEKLRE 
           YGLIFHSSFI GRAGTKNKGR ISRYLANKCS IASRIDCFSD SSKFGEELRD 
           YGLIFHSTFI GRAGAKNKGR ISRYLANKCS IASRIDCFTE HSVFGEKLKD 
           YGLIFHSTFI GRAAAKNKGR ISRYLANKCT IASRIDCFSE VSVFGDKLVT 
           YGLIFHSTFI GRAAAKNKGR ISRYLANKCT IASRIDCFSE ISVFGDKLRE 
           YGLIFHSTFI GRAAAKNKGR ISRYLANKCT IASRIDCFSE VSVFGDKLRE 
           YGLIFHSTFI GRAAAKNKGR ISRYLANKCS IASRIDCFSE VSVFGEKLRE 
           YGLIFHSTFI GRAAAKNKGR ISRYLANKCS IASRIDCFSE VSVFGEKLRE 
           YGLIFHSTFI GRAAAKNKGR ISRYLANKCS IASRIDCFSE VSVFGEKLRE 
           YGLLFHSSFI GRAGTKNKGR ISRYLANKCS LASRIDCFID INVFGEKLRQ 
           YGLLFNSSFI GRANAKNKGR ISRFLANKCT IASRIDCFAE TTVFGEALKG 
           YGLIYHSSFI GRAGLKNKGR ISRFLANKCS IASRIDCFLE QSVFGETLKQ 
           YGLIYHSSFI GRAGLKNKGR ISRFLANKCS IASRIDCFLE QSVFGETLKQ 
           YGIIYGCSLL GQVPSQHKGK IARSLASKIA IAARIDSYGE EGEIGVKMRE 
           YGMIYGCSLL GQVDSQHKGK IARSLASKIA IAARIDSYGE KNEAGIRMQE 
           YGFIYHAALV GKASATNRGK MARVVATNAS LAARVDALSE STSFAKGKLE 
           YGLLYYAELE SVAKDSTQKR IHQVLPADLL LVILFDSLNK ENSITLDQEE 
           YGLIYNASAV GSADANVKGR AARSLANKIS IAARMDAFGE DGHLGRLMKE 
           YGYIYHAKLV TSAEPKLKGQ IARSLASKIS LSSRVDNYTD ELTIGVQDRE 
           YGLIYHASLI IQSSNSLKGK ISRITSAKAS LSARIDALGN KGSIGLKNKK 
           YGLIFHAALI GQAPAKAKGQ ISRVIASKAA LCARVDALAD NSSMGEKGKE 
           YGLIYNAKIV GEASLKNKGK MSRVLAAKAA LSARFDALCE VTSYGIAYKG 
           YGILYNASVV AKAAPAQKGT MSRVLAAKAS LSARIDSFGE GNTPALEYRS 
           YGILYNASVV AKAAPAQKGT MSRVLAAKAS LSARIDSFGE GNTPALEYRG 
           YGILYNAQVV AKAAATHKGA MSRVLAAKAS LSARIDSFGE GNSAALEYRG 
           YGILYNAQVV AKAAAPNKGT MSRVLAAKTS LSARIDSFGE GNAPALEYRS 
           YGLLYHASLI GQAPPKYKGK IARVLAAKCA ISARVDAMGE KATIGLDSRE 
           YGLIYQASIV GQASTKLKGK ISRTLAAKCS LCIRCDALGE SAQIGAESKQ 
           YGLIFQASLV GSAPAKLKGK VSRTLAAKTA LCIRYDALGE GAEFGVTNKA 
           Y--------V GSAPAKLKGK VSRTLAAKTA LCIRYDALGE GAEFGVTNKA 
           YGLIFQASLV GSAPAKLKGK VSRTLAAKTA LCIRYDALGE GAEFGVTNKS 
           YGLIFQASLV GSAPAKLKGK VSRTLAAKTA LCIRYDALGE GAEFGITNKS 
           YGIIYHAGFV GQAQPKHKGK ISRILAAKLA LCVRVDALQD SPTVAIESKR 
           YGIIYHAGLV GQTSPKHKGK ISRILAAKLA LCVRVDALGE SPTVALENKK 
           YGIIYHAGLV GQSSPKHKGK ISRILAAKLA LCVRVDALGE SPTVALENKK 
           YGLLYHATLV TQSDNQFKGK MSRMLAAKAS ISARLDALGE ETEMGIRARA 
           YGLIYHASLV GQAPPRIKGK ISRVLAAKTA LAVRLDALTE SVALGMENRA 
           YGLIYHATLV GQSSAKAKGR ISRSLAAKLS LCSRVDALGN FPSIAITCKT 
           YGLIYHATLV GQSSAKAKGR ISRSLAAKLS LCSRVDALGN FPSIAITCKT 
           YGLIYHATLV GQSSAKAKGR ISRSLAAKLS LCSRVDALGN FPSIAITCKT 
           YGLIYHATLV GQTAPKLKGR ISRSLAAKLS LCTRVDALGN FPSIAITCKS 
           YGLIYHATLV GQTTPKLKGK ISRSLAAKLS LCTRVDALGN FPSIAITCKT 
           YGLIYHATVV GQTTPKLKGK ISRSLAAKLS LCTRVDALGN FPSIAITCKT 
           YGLLFHAALV GQAPPKLKGK ISRVLAAKLS LCVRVDALTE APTVAISCRR 
           YGLLFHAALV GQAPPKLKGK ISRVLAAKLS LCVRVDALTE APTVAISCRR 
           YGLLFHAALV GQAPPKLKGK ISRVLAAKLS LCVRVDALTE APTVAISCRR 
           YGLIYHAAVV GQSAPKLKGK ISRILAAKLS LCIRVDALND QPTVAIENKQ 
           YGLIYHAAVV GQSAPKLKGK ISRILAAKLS LCIRVDALND QPTVAIENKQ 
           YGLIYHASLV GQATGKNKGK IARQLAAKAA LGVRSDALTE EAVFGATQRA 
           YGLIYHASLV GQASGANKGK VARQLASKVA LGVRTDALAD EASLGIRARA 
           YGLIYHASLV GQASGNNKGK IARQLAAKVA LGVRTDALSD EAELGIKSRA 
           YGLIYHASLV GQASGANKGK MARQLASKVA LGVRTDALAD EASLGIRSRA 
           YGLIYHASLI GQATGKNKGK IARMLAAKSA LGLRIDALSE ESQVGRDARL 
           YGLIYHASLI GQATGRNKGK MARILAAKAS LGIRVDSLAE EAALGTEARF 
           YGLIYHASLI GQATGKNKGK MARVLAAKAS LGLRVDALAE EAALGTEARF 
           YGLIYHASLI GQATGKNKGK MARVLAAKAS LGLRVDALAE EAALGTEARF 
           YGIIYHASLI GQASGKNKGK IARMLAAKAS VSMRYDAFAR EPILGIDNRI 
           YGIIYHASLV GQASGKNKGR IARTLAAKAA VSLRYDCFDR DDDFGLENRA 
           YGIIYHASLV GQASGKNKGR IARTLAAKAA VSLRYDCFDR DDDFGLENRA 
           YGIIYHASLV GQASGKNKGR IARTLAAKAA VSLRYDCFDR DDDFGLENRA 
           YGLLYHASLV GQASGKNKGK IARVLAAKAA VALRYDSLAR DGDFGLEVRA 
           YGLLYHASLV GQASGKNKGK IARVLAAKAA VALRYDSLAR DGDFGLSVRT 
           YGLLYHASLV GQASGKNKGK IARVLAAKAA VSLRYDALSR DGDVGLDFRA 
           YGLLYHASLV GQATGKNKGK IARVLAAKAA VSLRYDALAR DGDVGLESRS 
           YGLLYHASLV GQATGKNKGK IARVLAAKAA VSLRYDALAR DGDVGLEARS 
           YGLLYHASLV GQATGKNKGK IARVLAAKAA VSLRYDALAR DGDIGLEARA 
           YGLLYHASLV GQASGRNKGK IARVLAAKAA VALRYDALAR DGDIGLEVRA 
           YGLLYHASLV GQASGKNKGK IARVLAAKAA VSLRYDALAR DGDIGLESRA 
           YGLLYHASLV GQATGKNKGK IARVLAAKAA VSLRYDALAR DGDIGLEARA 
           YGLLYHASLV GQATGKNKGK IARVLAAKAA VSLRYDALAR DGDIGLESRA 
           YGLIYHASLV GQAAPKHKGK ISRVLAAKAA LATRVDALSE HTTIGYEGRA 
           YGLIYHASLI GQAAPKNKGK ISRVLAAKAS LAIRVDALSD QTTIGFEGRA 
           YGLIYHASLI GQAAPKNKGK ISRVLAAKCA LAIRVDALAD ETTIGIESRS 
           YGLIYHASLI GQTAPKHKGK ISRVLAAKTA LAVRVDALGD AATIGFDNRA 
           YGLIYHASLI GQTAPKHKGK ISRVLAAKTA LAVRVDALGD AATIGFDNRA 
           YGLIYHASLI GQTAPKHKGK ISRVLAAKTA LAVRVDALGD SATIGFDNRA 
           YGLIYHAQLI TQAPPKVKGK MARKLAAKCS LATRIDALSE TNEIGIECRA 
           YGLIYHAQLI TQAPPKVKGK MARKLAAKCS LATRIDALSE SNEIGIECRA 
           YGLIYHASLV GQANSKNKGK IARVLATKAA LSLRVDALSD TGNIGLENRI 
           YGLIYHSSLV GQAPQKLKGK MARMVATKAA LSIRLDALAD EPTVGIEARA 
           YGLLYHASVV GQSQPKNKGK MSRVLAAKTS LVARVDALAD EVNIGLDYKA 
           YGLIYHASLV GQSNPKNKGK ISRMLAAKCS LAIRYDALAE ETEMGIEHRA 
           YGLIYHAQLV GQSSTKNKGK MSRMLAAKAS LATRVDALGE DFDLGAEHKT 
           YGLIYHAQLV GQSSTKNKGK MSRMLAAKAS LATRVDALGE DFDLGAEHKT 
           YGLIFHAGMV GSASIKNKGR ISRSLAAKAS LATRVDAFGD DMQLGIDHRA 
           YGLIYHAQLV GQASQKNKGK MSRSLAAKAS LATRVDAFGE EFELGAAHKV 
           YGLIYHAQLV GQASQKNKGK MSRSLAAKAS LATRVDAFGE EFELGAAHKV 
           YGLIYHASLV GQSTPKNKGK MSRMLAAKTS LAIRYDALGD DCELGLQARA 
           YGLIYHASLV GQSTPKNKGK MSRMLAAKTS LAIRYDALGD DCELGLQARA 
           YGLIYHASLV GQSTPKNKGK MSRMLAAKTS LAIRYDALGD DCELGLQARA 
           YGLIYHASLV GQTSPKHKGK ISRMLAAKTV LAIRYDAFGE DSAMGVENRA 
           YGLIYHASLV GQSSPKHKGK ISRMLAAKTV LAIRYDAFGE DSAMGIENRA 
           YGLIYHASLV GQTSPKHKGK ISRMLAAKTV LAIRYDAFGE DSAMGAENRA 
           FGLIYHASLV GQTTAKNKGK ISRMLAAKTA LTIRYDALGE DAEMGAENRL 
           YGLIYHASLV GQTTAKNKGK ISRMLAAKTA LAIRYDALGE DAEMGVENRA 
           YGLIYHASLV GQTTPKNKGK ISRMLAAKAA LAIRYDALGE DAELGVETRA 
           YGLIYHAPLV RQAAPENKGK IARSLAAKSA LAIRCDAFGN GNTMGVESRL 
           YGLIYHASLI GQSQPKYKGK ISRVLAAKCA LAIRVDALGD TATVGIEARQ 
           YGLIYHASLI GQSAPKYKGK ISRVLAAKCA LAIRVDALGD TATVGVEARQ 
           YGLIYHASLI GQAAPKFKGK ISRVLAAKCA LSIRVDALGE SATIGVEARE 
           YGLIYHASLI GQAAPKFKGK ISRVLAAKSA LSIRMDALGE GASIGIESRA 
           YGLIYHASLI GQAAPKFKGK ISRVLAAKSA LSIRMDALGD TASIGIESRA 
           YGLIYHASLI GQAAPKHKGK ISRSLAAKTA LAIRYDALGD GNSIGLESRV 
           YGLIYHASLI GQAAPKHKGK ISRSLAAKTA LAIRYDALGD GNSIGLESRV 
           YGLLYHASLV GQAPPKMKGK MSRSLAAKAA LTIRYDALGD GDSMGLENRL 
           YGLLYHASLV GQAPPKLKGK ISRSLAAKSA LAIRYDALGD ADSMGLENRL 
           YGLIFHASVV GQAAPKNKGK ISRSLAAKSV LAIRCDALGD SNTMGVENRL 
           YGLIFHASLV GQAAPKHKGK ISRSLAAKTV LAIRVDALGD SNTMGLENRA 
           HGIIFNYPGL ASLPAKSRGK LARIICNKLA ITLKMDYYTG NNLNYKDL-- 
           YGVIFKFPGL SALNPKARGR IARIIANKVA ITARADLL-G THVDSRSMRE 
           HGVIYTHEYV RGTHPDQRGS AARALAGKLT IAARVDHYSG D-RR-PDLEA 
           HGVLFNHPYV QKLPKKLRGR MARTLAAKIA IAAKVDAFGH YFIG-DKLKK 
           HGIIYSHPLI NTSPWWVRGK VARALAAKLS LAARIDFYSA K-RN-PSLEN 
           HGIIYNHPLI QGSPHWQRGK IARALACKLA IAARADYVGD ---A-DELLE 
           HGVIFQHPSI RSSPWWIRGK VARLLAGKIA IAVRKDVFSR EF-D-PGIVE 
           HGVIFQYPEI FRSPRWQRGK IARALAAKLA IAAKADAFTG NFIA-PRLKE 
           HGIIFQYPAI HTSPRWQRGK IARALAAKLA IAARVDAFSG RFIG-DQLNE 
           HGIIFQYPDI HRSPKWQRGK IARALAAKLA IAAKVDAFTG RFIG-DKLRE 
           HGVIFQHPLI HRSPWWQRGK IARALAGKLA IAARIDAYSG EYRG-DELRR 
           HGVIFQYPAI NRSPWWQRGK IARALAGKLA IAARVDYFSG EYIG-EELKK 
           HGVIYQYPAI NRSPWWQRGK IARALAGKLA IAARVDYFSG EYIA-EELKK 
           ESNKSSREI- --------NK ILRTLACKLL ISARLDNFIK DFSFSIISRG 
           QGIIYTSELV QQTDPEYRDS IFRNLADKVA LCCRVDASGN DGSFGEKIKE 
           RGAIFQCSLL REILAGLERC IARKIANSIA LMARVDLFES RGEMGARAHA 
           RGHVWDTPLV QEQPPALQRQ ALRMLCARLA LAARVDASAP DPALAARWRA 
           TGFLSNCDLV ANLPPQLRPK ALRLVASVTL TLARIDANRR TNYEGVRERR 
           TGFLSNCDLV ANLPPQLRPK ALRLVSRVTL TLARIDANRR TNYEGVRERR 
           TGFLSNCDLV ANLPPQLRPK ALRLISSVTL TLARIDANRR TNYEGVRERR 
           TGFLSNSDFV VNHPPQLRPK ALRLVSSTAT VLARIDANRR SHQEGVRQRE 
           TGFLSNSDLV VNHPPQMRPK ALRLVASTTS MLARIDANRR SQHEGYRQRE 
           TGFLSNSDLV VNHPPQMRPK ALRLVASTTS MLARIDANRR SQQEGYRQRE 
           RGYFAQLEMV QKAPPQFQTK LVRMLSTNVA KAVRIDFLKT SGSAGKRLYD 
           TGYFGTLEIV QKASGKLQNQ IVRMLATNVA KAARVDNMKT KGNVGEDLRI 
           TGYFGTLEIV QKASGKLQNQ IVRMLATNVA KAARVDNMKT KGNVGEDLRI 
           RGHIYHSSLV SGQPVTIQKQ ALRMVCAKVS LCVRVDSKNS GGELGLKWRQ 
           EGYLFASDMI QKFPVSVHKQ MLRMLCAKVS LAARVDAGKN NTVLAHKWKA 
           EGYIYNSELI QSQPVDYHKQ LLRMLCAKIS LAARVDISSS AAFLGQKWRE 
           EGYIYRSSLV QEQPLEFRKQ MLRMVCAKVA LAARVDAGHP DGQLGLHWKN 
           TGFIYESELI QKLPPDVRKK ANRYLAGKVT LAARADSCRN DGTCGKKLYE 
           KGYLFYTDVV QTQPPEFQKQ ALRMVSAKVA LAARADGNDG ASKLGLKWRH 
           TGFVGLCDLV MHTPPKLRKK VARLVATKCA LAARIDSCNS NGSEGLHLRE 
           QSIISQSDIV RNIQDKYKKK AIRLVSLKCG LCARIDFSST TPDHGVNYRN 
           QSIISQSDIV RNIQDKYKKK AIRLVSLKCG LCARIDFSST SPDHGVNYRN 
           IGILCCSEIV QSVPDAYKKK AISLLASKCS LAARIDYFKK EGQYGLLLRQ 
           VGILSTSEIV QSVPDAYKKK AINLLAGKCS LASRIDYFKK EGQYGLLLRE 
           VGILSTSEIV QSVPDAYKKK AISLLAGKCS LASRIDYFKK EGQYGLLLRE 
           IGILSTSEIV QSVPDAYKKK AISLLAGKCS LASRVDYFKK EGQYGLLLRE 
           IGILSTSEIV QSVPDAFKKK AISLLAGKCS LASRVDYFKK EGQYGLLLRE 
           SSLLCSCEIL LLTPVAFRTR ALRLLAGKVS LAARVDFFGQ EGEKGKAMRE 
           PGVIYSCDII QNAPSAVKHR AVKLVSGKLS LAAKIDMFKE DGSMGAEYRN 
           NGILNNCDLV LNSEPSLRIK ALRLVCSKVS LASRIDLFKQ DGKMGHEYRK 
           NGILNNCDLV LNSQPSLRLK ALRLVCAKVS LASRIDLFKQ DGKMGHEYRK 
           EGTLAECDLV RRCPRHLQKR ALKMVAAKLA LAARCDYVVN TPTSGRQFRS 
           AGYLMECDLV QACPNYLKMK AVKAVAGKLA LVARSDFVCE TADVGRKFHE 
           QGFLYHSPLL QTIRQDLKKQ AMRILSGKVI LAARVDSVGQ NAETGNQLKD 
           QGFLYDSPLL QEVPMDLRKQ GIRIVAAKMV LATRADVSNF DGSLGEELKQ 
           QGFLYNSELI QDIPNDLKRQ AIRIVSAKMV LAVRADVSKY DGSLGEDLKQ 
           QGFLYNSPII QEIPNDLKRQ AMRIVAAKMV LATRADVSKY DGSLGEELKQ 
           RGYLYNSPIL RQVPTDLKKQ GLRIVSAKLI LAARIDCSHE DGSKGEEYRE 
           QGFIYQSDII RGIPTDLKKQ AMKMFANKIV MCARTDCFHQ DGSEGERLKD 
           QGFIFQAPII REVPSDLKKQ AMKMFANKIV MCARTDCFHQ DGSEGERLRD 
           QGFIFQSPVI RTIPSDIKKQ AIKMFANKIV MCARTDCFHQ DGSEGERLKD 
           GGYIFQNELV QNQPIENHKQ MMRMLSSKVS LAARVDAGKT NNKLGKQWRV 
           TGFIVQSDLV ANTPDDYKRQ AIRMVSAKAL LAARMD-AGK DGSYGVKLHE 
           ---------- ---------- -SGLLSNQI- ---------- ---------- 
           ---------- ---------- -MRIISGKIV LAARIDSSKS NGELGETYKQ 
           TGYIYHSELI KYIPIDIIRS VMRIISGKIV LAARIDLSKS KGELGEKYKQ 
           TGYLYHCELI KYLPPSIIRS AMRVLSGKVI LAARIDLSQS SGSLGQKYLE 
           TGYLYHSEVV KYLPEDIVRS TMRIVSGKVI LAARVDLAGS DGSIGHTYLE 
           PGYLYHCDLV QQVYPDFRKQ ALRIVAGKVI LAARVDVAGE SGSFGLKWRN 
           QGYLYYSDVV QQSPADIRKQ AMRMLSAKLV LAARLDASRA DGSFGSKMRE 
           MGLISQCDIV KKAPPFLQVK ALRTLTGRVS IAARVDAQQD YGETGRQYRD 
           YGFLYMSEIV QKTPPDVRKQ AIRMTAAKVA LAARIDSIHE DGSFGISARK 
           HGFIYFHPLV QAMPPDLKNK AAKILAAKVT LVARIDAQHE NGEKGADFLA 
           HGFIYFHQLV QKMPPDLKNK AAKILAAKVT LVARIDAQHE NGEKGAEFLA 
           TGVLFFSDLV QSVPPYLRMK ACRAVAGKLA LMARVDSQHQ EGLVGARFRT 
           TGVLFFCDLV QSVPPYLRMK ACRGVAGKLA LMARVDSQHQ EGLVGARFRT 
           TGVLFFSDLV QSMPPYLRMK ACRAVAGKLA LMARVDSQHQ EGLVGARFRT 
           QGFIFSCPIM ATTPPPLKNK AVRLIAAKST LLARKDAYGE SGAYGAGMHA 
           QGFISGCPIV TQTPPSLRNK AIRLIASKSA LLARKDAYGE SGTYGAAMKA 
           AGFIYDCDII QKTPPAWRSK AARLIGAKCS LMARVDAYGE DGATGKKFAE 
           ---------- ------LEFV DCCIV----- ---------- ---------- 
           SGY------- -KSLENVKHI NVAANSSTIK ITTR------ ---------- 
           SGY------- -KSLENVKHI NVAAN-STIK ITTR------ ---------- 
           TGFVFHTEIV QSTPPPLRMK ACRLVAGKST LAARVDFTRG SAKIGQELRE 
           VGYLEQTEIY QSTPPGLQAR AGRLVAAKST LAARVDATRG LGISGKAFRE 
           VGYLEQTEVF QSTIPSLRTH ACRIISAKST LAARIDSIRG TGKAGHSLLE 
           VGYIEQTEVF QSTPPSLRMR AGRLLAAKST LAARVDSTRG SGNTGRTLRE 
           VGFIEQTEVF QSTPPSLRMR AGRLLAAKST LAARVDSTRG SGNTGRALRE 
           VGYLEQTEVF QSTPPALRTS ACRLIAAKST LAARINSIRG TGKAGRNLLE 
           VGYLEQTDVF QSTPPALRTR ACRLIAAKST LAARIDSIRG TGKAGRNLLE 
           TGHIFYSDVV QGQPPESRRK CARLVAGKLA LAARVDAMRE GATVGLKLRE 
           TGFIYHSEMV QSMPADLRRK AARLVSAKVD NQVRIS---- ---------- 
           ---------C AKITSRLRLK AARLIANKVA LAARVDLFHE DGHVGVKLLL 
           TGYIFNSEIV QKLPPDLRLK AARLIANKVA LAARVDLFHE DGHVGEKLLL 
           TGFIYYSDIV QETPPDLRRK AARLVAAKSM LAARVDACHE DGHIGQMFRE 
           TGYVYYCDIV QDTPPDLRRK AARLVAAKCT LAARVDASHE LGEIGQRFRE 
           TGYVYYSQIV QDTAPDLRRK AARLVAAKSV LAARVDACHE HGEIGLRFKE 
           TGYVYYSQIV QDTAPDLRRK AARLVAAKSV LAARVDACHE HGEIGLRFKE 
           TGYIYYSDIV QATPQEMRRQ AARLVSAKCT LASRIDSFHE IGTMGLNLRA 
           TGYIYYSDIV QATPQEMRRQ AARLVSAKCT LASRIDSFHE IGTMGLNLRA 
           TGYIYHCDVV QTLPPDLRRK AARLVSAKCT LASRVDSFHE DGKVGYDLKE 
           TGYIYHSDIV QSLPPDLHRK AARLVSAKCT LAARVDSFHE EGKVGYDLKE 
           TGYIYHSDIV QSLPPDLRRK AARLVAAKCT LAARVDSFHE EG------KD 
           TGYIYHSDIV QSLPPDLRRK AARLVAAKCT LAARVDSFHE EGKVGYELKD 
           TGYIYHSDIV QSLPPDLRRK AARLVAAKCT LAARVDSFHE EGKVGYELKD 
           TGYIYHSDIV QSLPPDLRRK AARLVAAKCT LAARVDSFHE EGKVGYELKD 

           QMEKIFSSFE QESSILKRKA TRRGRARQKR RGSPSPKKRK 
           TVQEHLRIWA EKNGIHTDEE QKKAKAWFTR KEKQLSDIMN 
           KLNAAFTRLL EKVTAEDTQA LAGDAAKHRR GGVKERKKRE 
           KLKVAFARLL EKVTAEDTQA LSGDAAKHKR GGVKERKKRE 
           KLRHSFELLL EKVSSTDTQA LPGEEVKKKR GGWKELRKLQ 
           KVRHSFELLL EKVNATDTQA LPGEEVKKKR GGRREFRKQR 
           KVRHSFELLL EKVNATDTQA LPGEEAKKKR GGRREFRKQR 
           SIRRRYEELR RK-------- ---------- ---------- 
           MLEDRITFYK TNPPRKNIDL MLDLYPSGSS AEEKSSSHKR 
           QIKIQISSID GIRTRDNLLA P--------- ---------- 
           LIDKKIQSLH TEEVERTSTV VQRVFDRING ISRDSAPEDN 
           LIDKKIQSLR TEEVERTSTV IQRVFDRING ISKDKKTKDD 
           ILENRLKQFD SFNLSINIKK ---------- ---------- 
           QLKNILKFWK EI-------- ---------- ---------- 
           QVEDRLKFLT SGESAKNIDA MQEVLEELKQ ENLYVESEEQ 
           QMEQRLKFLT AGELNKNTDI MDEVLAELKG EGLYFESEKQ 
           QMEQRLKFLT AGELNKNTDI MDEVLTELKG EGLYFESEKQ 
           QLEHKILHMV KVKLSKNIDY MNEA--IYNR EIGAVKKKKK 
           QLEHKILHMV KVKLSKNIDY MEEA--IYNR QQGAARGKKK 
           QLEHKIQHMV KVKLSKNIDY INEA--IYRN EKEKEKKKKK 
           QLEHKILHMI KVKLSKNIDY INEAEKIYKN QNGISKEEKK 
           QLEHKILHMI KVKLSKNIDY INEA--IYKN QNGISKEEKK 
           LLAKRMEYLA GPVHETSIEV MKAA--EYET LKSQLKNSTI 
           QLTKRMNYLL GPQHDRNINV MKQAHEEYKQ LKTSSKKNK- 
           QLTKRMDYLL GPQHDKNINV MKQAHEEYKQ LKTPAKKNK- 
           QVEDRLKYLS EISPPKNIDI MREAISENQD ILKNTISNQL 
           QVEDRLKYLS EISPPKNIDI MREAISENQD ILKNTISNQL 
           QLEERLKYLA DIVPRKNLDV MREAELSQAA VSEKRKKKKR 
           QVEERLQFYE KLRPRRNAAV MTEAMNEALA TSAMDADAEG 
           QIEDRLNYFE TTTPPTNAEA MAEVNKYIQR TKKKAIKTLN 
           QVEERMEFLK NKVPKTNTDV MEEVMKELHW NEEEGKKE-- 
           QVADRIKFFN NVAPKRNLDV MKEVEVEKDF AEEEEKSSKK 
           QIAERLEFYE KASSKKNIEL MRDAIKHAKK DEKEAEEVME 
           QVEARLNFFD TNKPPSNKAA MAEALEQYQR ILRKRD---- 
           QVEARLNFFD TNKPPSNKAA MAEALEQYQR ILRKRD---- 
           QVEARLNFFD TNKPPSNKAA MAEALEQYQR ILRKRN---- 
           QVEARLNFFD TNKPPSNRVA MEEALEQYKK IIRRRA---- 
           QVEARLNFFD TNRPPTNMVA MAEALEQYQK ILRKRS---- 
           QVEARLNFFD TNRPPTNMVA MAEALEQYQK ILRKRS---- 
           ---------- ---------- ---------- ---------- 
           QVEDRLEYFT STVPKKNIDV MKEAEAAVEV KEKVIKKKKK 
           QVEDRLEYFT STVPKKNIDV MKEAEAAVEV KEKVIKKKKK 
           QLEDRLEFYN SKKPQKNIDA MQEA-KKVLE DGGTEMLDPN 
           QLEQRLEWYA KIKPMKNTEA M--AIKLVMD DEGTEMVDSH 
           QLEQRLEWYA KTKPMKNIDA MGKAMQAIMD DGDEEMIDHP 
           QIEQRLEWYA KTKPMKNIDA MDKAIKAVMD DDESEQVDHM 
           QVDERIEFYA SAPPAKNAAV MQAAMNSVLA DIGVEMADGV 
           QVEERLNFFD TVAPTRNSIA MAEAYEKALS SVNVDIDVEE 
           QVEERLEFYA TAPPTKNEVA MKNAMDAVLA SMDAEMKDAN 
           QVEERLEFYA TVAPTKNEVA MKNAMDAVLA DMDEEMQDAP 
           QVEERLEFYT SAAPTKNEVA MKNAMDAVLA DLDAEMEDAE 
           QVEERLTFYD TVAPTKNVDA MKNAEVLANM GVEMDDDSDK 
           QVEQRLEFYT THPTLKNELA IQEAIELYNE NKPRKHTSEE 
           QVEQRLEFYA TSPTLKNEIA IQEAIALFNK DKPQERKLDE 
           QVEQRLEFYA TKPTLKNELA IHEAMELFNK DKPRKLEESE 
           QVEQRLEFYN TKPTLKNELA IQEAMELYNK DKPRKLEDDD 
           QVEQRLEFYS TAPTLKNELA IQEAIELYNK DKPRKLEANE 
           QVEQRLEFYA STPTLKNESA IKEAIELYNK DKPRKLEESN 
           QVEQRLEFYA TTPTLKNEVA I--AMELYNK DKPRKLEEDS 
           QVEDRLAFYD TVPPRKNIDA IAEAL-LGII EEEDSVQPVK 
           QVEDRLKFYD TSAPMKNSDA IKAALALNGQ DLAQVKKEKK 
           QVEDRLKFYD TSAPMKNSDA IKAALALNGQ DLAEVKKEKK 
           QVEERLNFYD TSTPMKNADA IKEALS-GAV ADSEEETKSS 
           QVEERLNFYD TAPPMKNSDA IKAALALGGV PASNEDDEPE 
           QVEERLAFYE TKAPSKNSDA MSKAAIEEAA GDLDDEEQMP 
           ---------- NAAPRKNADV MLEVSEELKK EAAKDKKSKK 
           QVEERLAFYE SAAPRKNADV MLEV--ELKK EATQEKKGKK 
           QVEERLAFYE SAAPRKNADV MLEVSEELKK AATKDKKSKK 
           QVEERLKFYD TEAPRKNISV MEKV--EIAR EGGEIKKKKR 
           QVEERLKFYE TAAPRKNIDV MEEV--HLKA GKDAEKKKKD 
           QVEERLKFYE TQAPRRNLDV MEEV--ELRA AKGEEKKDKK 
           QVEERLRFYE EVAPRKNASV MGEAMEAVKG QLTAEEGEGK 
           QVEERLRFYE EVAPRKNANV MGEAMEVLKT QLATEEEDGA 
           QVEERLAFYD KTAPRKNIAM MQEVIAEIGP Q--------- 
           QVEERLEFYD KIAPRKNIDV MKDAIKNAEE NGNHA----- 
           QVEERLEFYD KIAPRKNIDV MKDANANETS NGADDLDMTD 
           QVEERLDFYD KVAPRKNLDV MKAASMVNDA TNDPSNVADE 
           ---------- ---------- ---------- ---------- 
           QVEERLDFYD KVAPR---DV MKAAIESTEN KVNGGASEDA 
           QVEERLDFYD KVAPRKNIDV MKAAIGSAEN KDTAMPTVNG 
           QVEERLDFYD KVAPRKNVDV MKEVNLEKKK EEEKSKKKK- 
           QVEERLEFYD KVAPRKNVDV MKEVIENLKQ EEEVVAMEED 
           QVEERLSFYE TATPRKNVDV MHMEKSSGGE GAAVPPNSGK 
           QVEERLKFYE SEAPRKNCEV MKEAESEALI KAEEAKKVLT 
           QVEERLAFYE TEAPRKNLDV MKEA--QASE VAAEIKKEKK 
           QVEERLAFYE TEAPRKNLDV MKEAEKKKRH AEPEVS---- 
           QVEERLAFYE TEPPRKNLEV MKEAMVEANE VVAEVENSVQ 
           QVEERLSFYE TEIPRKNLDV MKEAMVQAEE AAAEISSSTP 
           QVEERLSFYE TEIPRKNLDV MKEAVVQAEE AAAEISSTPE 
           QVEERLSFYE TEIPRKNLDV MKEAVVQAEE AAAEISSTPE 
           QVEDRLKFYE TEIPKKNIDV MKEA--EAAQ VIASMKKKKK 
           QVEERLKFYE QETPRKNLDV MKEA-----I QLASGKKKKR 
           QVEDRLKFYE SDVPRKNIEV MKEA--AAGQ EAAITKKKKK 
           QVEDRLKFYE SDVPRKNIEV MKEA--AAGL EAAVTKNKKK 
           KIEKRIKDLE SHA-----KA VKKLKYERPD FYDDSKDSKR 
           AIKRRIKDLE A-S-----KP VKKLKYEKPD FYDDSKDSKK 
           KINASLRDKQ AEAYRKGDMK LSKETAPDEP VAPIEVDAKE 
           TTDVRKEWIP RLT---EIYF DNYQTFGEIH AFKMKKS--- 
           MLEVRAEKVH EKQPVKKTRK LEADDPANAG AELDLEVQPE 
           YIENRIHQRQ GNVKFARAKI KEQESMTAAA RAEKGDALQQ 
           KIEQRARQLE SLN------K KKENQNFFNK VYSN------ 
           MVEERLRKIE T--AGSKNKY TQEDIIGNKK VFENSKDEES 
           AVDRRAAAIE GEK--SSGNV AKYDHTKSAT TNTTRDVAEE 
           KVENRLKAFE EITAGAGMEQ RRSYGDNQ-- ---GNG--FK 
           KVENRLKAFE EIAAGAGLEQ RGSYGDNQ-- ---GNG--FK 
           KVEERLRQFE EVGRGGGMQQ KRGPPNGN-- ---GGGAPFK 
           KVEERLRQFE EVAR---LQQ KRAHPNGDNS NYGGGGAPYK 
           AVEKRLRELE KSTGSSQKQQ THRSKDNRGK VVSTVKRKRD 
           YVEKRLNFLN QEPQKAHAQE NTGSNTTSDM GGNAEAKKKK 
           FLEKRVHQLE EVAPRGKAKP VSNQAQYQEE ADFQPQGFSI 
           FLEKRVHQLE EVPQRGKAKP VSNQAQYQEE ADFQPQGQDL 
           FLEKRVHQLE EVPQRGKAKP VQSQTQYQEE ADFQPQGQDI 
           FLEKRVHQLE EVPQRGKAKP IQSQTQYQEE ADFQPQGQEI 
           YLEQKLLELS GPDITNQLQK PKWSSAKRFK QNESE----- 
           YVENKLVQLL KPTFNND--- -----KKRIL RSGYKLRSVI 
           YVENKLVQLL KPTINTD--- -----KKRLK Q--------- 
           YLEKRLRQLE NP-------- -----QPKSK KMKVDE---- 
           KVERRLRQLE SASSRDRSRP SRYDPPVEKR SYRVGDDALN 
           YLEKRLESLQ ---NLNNMQQ GKYNPNQSMQ NN----SFNK 
           Y--------- ---------- ---------- ---------- 
           YLEKRLESLQ ---NLSNMQQ GKYNPNQSMQ NN----SFNK 
           HLEKRLENLQ ---SNPQGQQ NKYNPNQKND GQ----SFNK 
           LLEKRLESMQ KMNNSKQVQH SKY--NQSND DQNKNNAFNK 
           LLEKRLESMQ KMSNLKQAQH SKYNPNQSNV DQNRNNAFNK 
           YVENKLLQLE QQNSGLKPSR YEPKRQMNGK SYDAVQE--- 
           YVENKLLQLE QQNSGLKPSR -EPKRQMNGK SYDAVQE--- 
           YVENKLLQLE QQNSGLKPSR YEPKRQMNGK SYDAVQE--- 
           YVERRLEELS NL-S--GRKP SSYSKSK-LG SYDIVGSKRK 
           YVERRLEELS NLTS--GRKP SSYSKSKALG SYDIVGSKRK 
           KVESNLRRLE GPILAKAPAP SKWD---EAR KYNVDADGLD 
           KLENNLRVLE GP---KLGAP SKWD-IKEAR KYNIDADGVN 
           KLENSLRLME GPI------- PK----KEAR KYNADADGDK 
           KLENNLRQLE GPIASKVASA PKWD-IKEAR KYNIDADGIK 
           GIERRLRALE GPL--KS--- ------KEAR KYNADADGPK 
           NLERKLAGME GIK--PRAE- -KFD-LKEAR KYNPDADAEE 
           NLERKLAALE GPL--KRAQP GKFN-INEAR KYNPDADAEK 
           NLERKLAAME GPL--KRAQP KKFD-INEAR KYNADADAEK 
           KVENRLRQLE GEIVGTKIEH KKVD-LSTGK QYNADADTVG 
           KVEGRLSQLE GDM---RTTQ PKVE-ITEAR AYNADADSTA 
           KVEGRLSQLE GDM---RTTQ PKVE-ITEAR AYNADADSTA 
           KVESRLSQLE GDM---RTTQ PKVE-ITEAR AYNADADSTA 
           KVESRLSALE GDL---RTTQ PKVD-ITEAR AYNADADKDK 
           KVESRLSALE GDL---RTTQ PKVD-ITEAR AYNADADKDK 
           KVESRLSTLE GDL---RTTQ KKVE-LTEAP AYNADADAVP 
           KVENRLSQLE GDL---RTTA KKVE-ISEAR AYNADADTAS 
           KVESRLSQLE GDL---RTTA KKVE-ITEAR AYNADADTAT 
           KVESRLSQLE GDL---RTTA KKIE-ISEAR AYNADADAAT 
           KVENRLSQIE GDL---RTTA KKVE-MTEAR AYNADADTAA 
           KVESRLSQLE GDL---RTTH KKTE-ITEAR AYNADADTVS 
           KVENRLSQLE GDL---RTTA KKVE-ITEAR AYNADADTAA 
           KVENRLSQLE GDL---RTTA KKVE-MTEAR AYNADADTAK 
           KVEARLRQLE ---------- ---------- ---GDKWKTC 
           KVEARLRQLE GVTN---SKT ARYDPVAAKT SDNGDEESPK 
           KVEMRLRQLE GALP---TQV KKYDSKAAVN GNAASSTVKE 
           KVEARVRQLE NFVP---NEA KKYTKTETST TYNAEADMKK 
           KVEARVRQLE NFIP---NEA KKYVKTETSK SYNADADMKK 
           KVEARVRQLE NFVP---NES KKYVKTETSK SYNADADMKK 
           ALENVLRTES EGPSKKSHRH DKYEFKSETY EYDAAADEVE 
           ALENVLRTES E--PSNSHRH DKYEFKSETY EYDASADEVK 
           RVENRLRSLE GKPLQSKVQI NG------TS AYSTATDKKE 
           KLESRLRALE SMRSARGHKQ KGFQMEAGGR SYNAAAD--- 
           KVDARLRQLE GEVV-----A QSFETVPPTQ QYNTATDAKD 
           KLEARLRSMD EGTH----RP DK--NKSELK MYDSAQDFLE 
           KLEARLRILE ENLRRIKAKF EKYHTKSEYM QYPIAADTIQ 
           KLEARLRILE ENLRRIKAKF EKYHTKSEYM QYPIAADTIQ 
           KLETRLRMLE ENNKRLKAKL QKFHAVSEVK TFKVATDSPE 
           KLESRLRLLE ENLRKLKAKF EKYQAKSEVF TYQPEADNEE 
           KLESRLRLLE ENLRKLKAKF EKYQAKSEVF TYQPEADNED 
           KMESRLRSLE QDER---RKF EKYQHKSEVV TYDPGMDSSE 
           KMESRLRSLE QDER---RKF EKYQHKSEVV TYDPGMDSSE 
           KMESRLRSLE QD-------- ---------- ---------- 
           KLEARLRTLE DG-L---AKT EKYEHKSEVK TYDPSGDSEE 
           KLEARLRILE DG-L---AKA EKYEHKSEVK TYDPSGDSEA 
           KLEARLRILE DG-L---AKA EKYEHKSEVK TYDPSGDSEA 
           KVETRLRHLE ER-I---ARA DKYQNKSEIK VYDPSGDSMK 
           KLEARLRFLE EG-L---AKA DKYQHKSDVK VYDPSGDSAP 
           KLESRLRHLE EG-L---ARA EKYQHKSEVR TYDPSGDSVQ 
           KLEARLRNLE GDLGCEEEE- EVNDKDTKKE ADDEEEPKTE 
           KVEARLRQLE GLLGTEKEQP AKYDKARQGA TPALKPGRVD 
           KVEARLRQLE GLLGSEKEQP AKYDKSRQGA TPTMAEEEAP 
           KVEARLRQLE GTLGEASGDI KKHDKDRNAD APALKKDKKE 
           KVEARLRQLE GALGKTKPNI QAYEKDRKSG TPGLEAAAPE 
           KVEARLRQLE GA----KPNI QVYDKDRKSG TPGLEDATPA 
           KLETRLRVLE GELGRSKPKI EVYEKDRKKG AGALAEETIQ 
           KLETRLRVLE GELGRSKPKI EVYEKDRKKG AGALAEKTTK 
           KLEARLRNLE GELGRSKPKI EAYDKDRKKG AGGLPSDRAE 
           KLEARLRNLE GELGRSKPKI EAYDKDRKKG AGGL------ 
           KLEARLRTLE GDLGRLKPKI EVYDKDKKKG SGGLEEAKTE 
           KLEARLRNLE GDLGRLKPKI EVYNKDKKMG SGGLEKPEEE 
           -IDKKMAELK KR-------- ---------- ---------- 
           DIEEKIRKVK K--------- ---------- ---------- 
           ELDARMERIR A--------- --RETE---- ---------- 
           EIDERFEELK K--------- --EAER---- ---------- 
           ELEEKIRKIR R--QKQEIRA KPK------- ---------- 
           KLNKRVEEIR RKYPKKKKKE KPKEK----- ---------- 
           SFNERFEAIK SNNPARKKGF RKKRK----- ---------- 
           ELMKRIQEIK K--PKAPAQP SARGG----- ---------- 
           QLKKRIDEIK Q--PKKPQQQ KPQG------ ---------- 
           ELRRRIAEIK K--PKRKREE KPPG------ ---------- 
           QLEQRVKEIK EKYPKRKRGG RPPPRR---- ---------- 
           ELEQRIQEIK Y--PKRK--A KPEKKK---- ---------- 
           ELEARIREIK E--PKRK--- REERKD---- ---------- 
           IIEAKIEDLE ---------- ---------- -----RKKNH 
           KLDKKINKY- -------VRP IPEIVSKKTR GGRQARARKK 
           ELLDRCAAWH TTEASNTT-- -PRPEKRRGR GGRKRTRRKQ 
           DILARIAARA APPAPAAAAP LPADAKPRRR AGRRFRAHRS 
           LTCNRMRAWL DPPVLRGA-- --GHNMYERR GRKRRRAS-- 
           LACNRMRAWL DPPVLRGA-- --GHNMYERR GRKRRRTS-- 
           LACNRMRAWL DPPVLRGA-- --GHNMYERR GRKRRRAS-- 
           LVRLKMLSWL DPPVLRGA-- --GNNTYERR RRKRPRRNLR 
           MVRLKMLSWL DPPVLRGA-- --ANNTYARR GRKRPRRQTR 
           MARLKMLSWL DPPVLRGA-- --GNNTYARR GRKRPRRQTR 
           LMIQRFSKVQ EPPPAKMNKP LADDKPSRKR GGEKYRKIKE 
           KMMKRYQKIQ EPPPAKLEKP LPDENKKRRR GGKRFRKQKE 
           KMMKRYQKIQ EPPPAKLEKP LPDENKKRRR GGKRFRKQKE 
           DVLKRLRGLL DPPNLSNTKA LPEDKPKKKR AGKRFRKYKE 
           ELSKKARKLS EAPSISETKA LPEDQPKKKR AGRKFRKYKE 
           EIVTKIRKLH EAANISDTKP LPQDAKKKKR AGRKFRKYKQ 
           ELLEKIQKLR EPPGISTTKP LPEDQPKKKR AGRKFRKYKQ 
           DVIKRFDYLL QPPPLKKKKA IIDQKRKSHR GGRRVRRIRE 
           EIVEKLKKII DPPNISNIKP LPEDAPKKKR AGRRFRKYKE 
           DIQMAIKKML EPPKRKEDKP LPDSKKSGSR GGSKSAAEKQ 
           YILNILEKAQ EPPQKPMKKP LPKDFPKSRR GGKRIRKIKE 
           YILNILEKAQ EPPQKPMKKP LPKDFPKSRR GGKRIRKIKE 
           YIISHLIKLQ EPPPLKQKKI LPDEKRKRKR GGKRYRKLKE 
           YVINHLIKLQ EPPPMKQKKI LPDEKKGRKR GGKRYRKLKE 
           YVINHLIKLQ EPPPMKQKKI LPDEKKGRKR GGKRYRKLKE 
           NLISHLIKLQ EPPPMKQKKI LPDEKRKRKR GGKRYRKLKE 
           NLINHLIKLQ EPPPMKQKKI LPDEKRKRKR GGKRYRKLKE 
           EIVRALIKAQ EPPPAPQKKA LPDERARPKR GGKKYRRMKE 
           MIEQALQKAQ EPPPAPLKKS LPEERKSTKR GGKRLRKAKE 
           SILQSLAKAV ELPPAPMKKS LPEEKGGRKR GGRRHRKTKE 
           SILQSLAKAV ELPPAPMKKA LPEEKGGRKR GGRRHRKTKE 
           DIESKISQWH EPDRAQVLKA LPDLTIKKRR GGKRMRRLKE 
           ELKQKFSKWE EPDKAQVVKA LPDLTTKKRR GGKRIRRMKE 
           ECEKRLDKLT EPPKNNGVRA LPDDKPSRKR GGRRARAQKA 
           QCYTRLEKLT ETAPNAGTKA LPDDKPSRKR GGWRARKAKE 
           QCFQRLEKLT EPPPNSGTKA LPDDKPSRKR GGRRARKAKE 
           ECFQRLEKLT EPAPNAGVKA LPDDKPSRKR GGRRARKAKE 
           NCLSRIEKLQ EKPLNKGARA LPDDKPARKR GGRRARMAKA 
           ECLDRLDKLQ QKPNSKGARA LPDDKPSRKR GGRRARKAKE 
           ECLDRLDKLQ AKPNAKGARA LPDDKPSRKR GGRRARKAKE 
           ECLDRLDKLQ QKPLSKGARA LPDDKPSRKR GGRRARKAKE 
           EIEEKIKKIR APPNISDVKA LPEDKPKKKR AGRKFRKYKE 
           ELLKKIEKLL EPPPQKLEKV LPKEGGKKKR GGRKARKAKE 
           ---------- ---------- ---------- ---------- 
           EILTKIDKLL TPPQQSIDKS LPIEMKSKKR AGRKYQKLRA 
           EILIKINKLL TPPQQTIDKS LPIEMKSKKR AGRKYQKLRA 
           EVTNKIEKLL TPPEAQGDKA LPTEHKSKKR GGRRFRKMKE 
           EIRKKIDKLL TPPEHQPDKA LPVDVKSKKR GGRRFRKMKE 
           EVTEKLEKIQ APPENGPTKA LPIDQPSKKR GGRRIRKLKK 
           EIEGKLQKLA EPPEIKGVKA LPIDKPSKKR GGKRIRKFKE 
           EILAKIEKWQ EPPPQKQDKA LPEEGKRTKR GGKKARLYKQ 
           EVERKIEKLL EPPSQKPTVA LPDDRPKRRR GGRRIRKMKE 
           LVNNKFEKML EPPPVKANKA LPLDKASKKR GGRRMRKMKE 
           LVESKFEKML EPPPVKANKA LPLDKASKKR GGRRTRKMKE 
           ELVGKMEKWQ EPQKAKTKKA LPDEKPRRKR GGKRYRKMKE 
           ELAGKMEKWQ EPQKAKTKKA LPDEKPRRKR GGKRYRKMKE 
           ELVGKMEKWQ EPQKAKTKKA LPDEKPRRKR GGKRYRKIKE 
           EVVRKIEKWQ EPPPAKQIKP LPDAEQKKRR GGRRLRKMKE 
           EVVRKVEKWQ EPPPAKQAKP LPDAEAKKRR GGRRLRKMKE 
           EIMKKIEKWQ EPPPARTAKP LPGVEQKKRR GGRRARALKE 
           ---------- ---------- ---------- ---------- 
           ---------- ---------- --DLSLNYKP GG-------- 
           ---------- ---------- --DLSLNYKP GGLVLERAAT 
           DIRKKIEKWQ EPPPPKQPKP LPDSDPKKKR GGRRLRKMKE 
           EIRKKIEKWQ EPPPARQPKP LPDSEPKKRR GGRRLRKMKE 
           EICKKTEKLQ ELPPAKILKP LPDCMPKKKR GGCRLRKMKE 
           EIHKKIEKWQ EPPPAKQPKP LPDSEPKKKR GGRRLRKMKE 
           EIRKKIEKWQ EPPPAKQPKP LPDSEPKKKR GGRRLRKMKE 
           EIRKKIEKWQ EPPPAKLPKP LPDSEPKKKR GGRRLRKMKE 
           EIRKKIEKWQ EPPPAKLPKP LPDFEPKKKR GGRRLRKMKE 
           EIEKKMEKFL EPPPVKNVKA LPDEAPRKKR GGKRFRKMRD 
           ---------- --------KT L--------- ---------- 
           EIERKFDKWQ EPPPVKTIKA LPIDPPAKKR GGRRYRKMKE 
           EIERKFDKWQ EPPPVKTIKA LPIDPPAKKR GGRRYRKMKE 
           EIEKKLDKLQ EPPPVKFVKP LPIDPGRKKR GGKRVRKMKE 
           DIEKKLDKLQ EPPPVKFIKP LPIEGGKKKR GGKRVRKMKE 
           DVEKKLDKLQ EPPPVKFIKP LPIEGSKKKR GGKRVRKMKE 
           DVEKKLDKLQ EPPPVKFIKP LPIEGSKKKR GGKRVRKMKE 
           EIERKLAKMQ EPPPPKQSKA LPLDQPRKKR GGRRLRKMKD 
           EIERKLAKMQ EPPPPKQSKA LPLDQPRKKR GGRRLRKMKD 
           EIERKFDKWQ EPPPVKQVKP LPLDGQRKKR GGRRYRKMKE 
           EIERKFDKWQ EPPPVKQVKP LPLDGQRKKR GGRRYRKMKE 
           EIERKFDKWQ EPPPVKQVKP LPLDGQRKKR GGRRYRKMKE 
           EIERKFDKWQ EPPPVKQVKP LPLDGQRKKR GGRRYRKMKE 
           EIERKFDKWQ EPPPVKQVKP LPLDGQRKKR GGRRYRKMKE 
           EIERKFDKWQ EPPPVKQVKP LPLDGQRKKR GGRRYRKMKE 
